# Supplementary material for: Pronounced Plastic and Evolutionary Responses to Unpredictable Thermal Fluctuations in Drosophila simulans
Source: Front Genet. 2020 Oct 28;11:555843. doi: 10.3389/fgene.2020.555843 (PMC7655653; doi:10.3389/fgene.2020.555843)
Supplement: Supplementary file 1 [file Table_1.XLSX]

## Sheet: Read me
Proteomic data for Sørensen et al. (2020) Plastic and evolutionary responses in Drosophila simulans are most pronounced when thermal fluctuations are unpredictable. Frontiers in Genetics
The data are provided as the Proteome Discoverer 1.4 output
Samples (A, B, C represent independent selection lines within regimes)	Sample ID
Common D. simulans reference sample	114
Constant temperature (C)	115 (A,B,C)
Predictable fluctuating temperature (PF)	116 (A,B,C)
Unpredictable fluctuating temperature (UF)	117 (A,B,C)

## Sheet: Proteomic_data
Accession	Description	ΣCoverage	Σ# Proteins	Σ# Unique Peptides	Σ# Peptides	Σ# PSMs	A4: 115/114	A4: 115/114 Count	A4: 115/114 Variability [%]	B4: 115/114	B4: 115/114 Count	B4: 115/114 Variability [%]	C4: 115/114	C4: 115/114 Count	C4: 115/114 Variability [%]	A4: 116/114	A4: 116/114 Count	A4: 116/114 Variability [%]	B4: 116/114	B4: 116/114 Count	B4: 116/114 Variability [%]	C4: 116/114	C4: 116/114 Count	C4: 116/114 Variability [%]	A4: 117/114	A4: 117/114 Count	A4: 117/114 Variability [%]	B4: 117/114	B4: 117/114 Count	B4: 117/114 Variability [%]	C4: 117/114	C4: 117/114 Count	C4: 117/114 Variability [%]	Score A2	Coverage A2	# Peptides A2	# PSM A2	Score B2	Coverage B2	# Peptides B2	# PSM B2	Score C2	Coverage C2	# Peptides C2	# PSM C2	# AAs	MW [kDa]	calc. pI
Q24251	ATP synthase subunit d, mitochondrial OS=Drosophila melanogaster GN=ATPsyn-d PE=2 SV=2 - [ATP5H_DROME]	93.26	1	17	18	388	1.19803	90	37.5473	1.0892	109	20.5283	1.18993	126	29.7951	1.27205	90	38.6858	1.14705	109	40.5564	1.19874	127	26.156	1.22873	90	37.387	1.16497	109	28.1538	1.17992	127	21.5735	2749.35	63.48	14	108	3133.77	93.26	18	129	3451.5	77.53	17	151	178	20.1881	6.55127
Q7JNS1	Triosephosphate isomerase OS=Drosophila simulans GN=Tpi PE=3 SV=1 - [TPIS_DROSI]	93.12	2	21	22	500	1.08682	141	28.5085	1.02666	151	13.6224	1.1521	182	20.8965	1.13304	141	27.9704	1.09039	151	25.1212	1.1435	182	23.2041	1.07399	141	24.6519	1.06065	151	19.054	1.05216	182	18.3661	5192.14	90.69	19	145	5020.44	90.69	20	161	6625.93	93.12	21	194	247	26.6087	6.3667
P18432	Myosin regulatory light chain 2 OS=Drosophila melanogaster GN=Mlc2 PE=1 SV=2 - [MLR_DROME]	88.29	1	21	22	1682	1.24389	452	19.2014	1.09421	501	12.5656	1.12388	496	18.4567	1.26633	452	18.6903	1.14382	501	32.6217	1.09914	496	20.2649	1.22515	452	17.7165	1.18632	501	23.6141	1.1346	496	11.1346	10460.1	74.77	17	491	15112.1	88.29	21	636	12893.2	87.39	20	555	222	23.6996	4.80518
P09491	Tropomyosin-2 OS=Drosophila melanogaster GN=Tm2 PE=2 SV=1 - [TPM2_DROME]	87.32	4	43	50	2142	1.50904	380	69.4358	1.1761	468	19.3321	1.35153	548	27.3302	1.56186	380	62.7635	1.49689	468	47.5791	1.28489	548	26.4686	1.47887	380	60.9177	1.39606	468	34.0997	1.25022	548	18.7283	11437.9	85.56	48	547	14711.6	87.32	47	743	15565.3	87.32	48	852	284	32.9606	4.83057
P48375	12 kDa FK506-binding protein OS=Drosophila melanogaster GN=FK506-bp2 PE=3 SV=2 - [FKB12_DROME]	86.11	1	7	8	157	1.01171	38	53.0314	1.04486	34	12.4854	0.974103	35	45.1262	0.993008	38	35.8844	1.03752	34	52.5538	1.03489	35	47.14	1.09898	38	27.8105	1.14867	34	32.4787	1.07266	35	21.2393	1161.84	86.11	8	52	1092.26	65.74	7	50	1050.74	65.74	7	55	108	11.659	8.1333
Q94920	Voltage-dependent anion-selective channel OS=Drosophila melanogaster GN=porin PE=1 SV=3 - [VDAC_DROME]	81.21	1	20	21	712	1.00254	140	24.3868	1.04712	145	14.6053	0.977426	172	21.6601	1.00047	140	22.181	1.12937	145	30.7165	1.00703	172	30.1329	1.05776	140	24.6151	1.08464	145	24.3902	1.1096	172	21.1385	5207.92	70.57	18	228	4652.29	70.57	19	218	5265.1	81.21	21	266	282	30.5315	6.96143
P02574	Actin, larval muscle OS=Drosophila melanogaster GN=Act79B PE=1 SV=2 - [ACT4_DROME]	80.59	1	6	32	3608	1.17402	116	32.473	1.25472	98	27.3381	1.13239	116	29.3689	1.18493	116	30.4708	1.1716	98	24.326	1.19386	116	25.7352	1.15485	116	28.0411	1.1125	98	22.8306	1.14688	116	33.451	13048.3	75.27	27	697	25729	68.88	27	1417	28638.4	73.14	29	1494	376	41.7598	5.47803
P42281	Acyl-CoA-binding protein homolog OS=Drosophila melanogaster GN=Dbi PE=2 SV=1 - [ACBP_DROME]	80.23	1	5	5	162	1.07284	30	44.8202	1.01986	53	30.6942	1.11083	57	43.668	1.07186	30	44.8217	1.16075	53	42.0449	1.01128	58	51.104	1.00352	30	56.783	1.12383	53	34.3581	1.04123	58	43.1778	811.972	80.23	5	37	1561.25	80.23	5	61	1771.7	80.23	5	64	86	9.55092	8.33838
P06754	Tropomyosin-1, isoforms 9A/A/B OS=Drosophila melanogaster GN=Tm1 PE=2 SV=2 - [TPM1_DROME]	79.06	8	11	54	1938	1.17216	26	30.3944	1.09013	35	9.04849	0.968968	35	46.3506	1.12921	26	23.4417	1.06786	35	41.0847	0.976922	35	34.1571	1.10247	26	41.9308	1.02243	35	17.2211	0.987516	35	26.8079	9026.11	76.11	45	495	12068.4	78.17	47	664	12920.8	78.17	49	779	339	39.3013	4.94482
P00334	Alcohol dehydrogenase OS=Drosophila melanogaster GN=Adh PE=1 SV=2 - [ADH_DROME]	78.52	30	5	17	562	0.335934	27	36.4698	0.422254	43	57.6025	0.342004	41	57.8439	0.360291	27	29.9925	0.485662	43	40.2733	0.403063	41	46.2007	0.424965	27	29.5127	0.515266	43	38.8175	0.422181	41	46.5611	3672.86	64.45	13	147	4729.54	62.5	14	205	5386.47	74.22	15	210	256	27.7439	7.95752
P35415	Paramyosin, long form OS=Drosophila melanogaster GN=Prm PE=1 SV=1 - [MYSP1_DROME]	78.16	1	48	88	1155	0.841356	157	35.4324	1.01789	201	17.2027	0.892485	204	30.9567	0.853272	157	32.4151	0.906788	201	44.6753	0.874797	204	28.6416	0.871706	157	35.0399	0.951786	201	35.9484	0.92889	204	21.2811	7660.72	70.88	75	334	8974.3	73.61	74	404	9600.6	70.76	73	417	879	102.277	5.57959
P61853	Superoxide dismutase [Cu-Zn] OS=Drosophila mauritiana GN=Sod PE=3 SV=2 - [SODC_DROMA]	77.78	11	10	11	225	1.47852	69	20.9489	1.30557	65	11.8106	1.40322	76	23.7111	1.60399	69	18.8644	1.41673	65	24.7466	1.33492	76	22.9299	1.55725	69	21.0121	1.52732	65	22.3476	1.46088	76	20.4839	2344.02	77.78	10	72	2213.07	77.78	11	75	2283.59	72.55	10	78	153	15.6887	6.11279
O18404	3-hydroxyacyl-CoA dehydrogenase type-2 OS=Drosophila melanogaster GN=scu PE=1 SV=1 - [HCD2_DROME]	77.25	1	14	18	233	0.869627	50	17.8764	0.827536	56	16.657	0.835469	64	19.7625	0.876116	50	13.9623	0.891735	56	15.8795	0.866686	64	15.0404	0.901813	50	16.1669	0.873046	56	17.883	0.883016	64	14.757	1633.5	64.71	14	64	1835.76	74.9	17	80	2271.26	77.25	18	89	255	26.8882	9.02686
P53501	Actin-57B OS=Drosophila melanogaster GN=Act57B PE=1 SV=1 - [ACT3_DROME]	76.86	2	3	33	3725	0.874719	52	18.5474	0.871833	44	21.7466	0.837268	42	18.2749	0.896155	52	23.4814	0.874511	44	21.8155	0.893255	42	21.9002	0.88643	52	21.4962	0.867659	44	23.1854	0.90411	42	19.7869	13857.4	68.09	27	823	21163.2	71.81	28	1381	24676	72.61	29	1521	376	41.8078	5.38916
P48610	Arginine kinase OS=Drosophila melanogaster GN=Argk PE=2 SV=2 - [KARG_DROME]	76.69	1	35	36	1424	1.03462	324	27.7698	1.01998	442	14.4007	0.99837	472	16.4852	1.03435	325	26.2627	1.03037	448	20.7114	0.988186	477	15.2485	1.02238	325	30.1849	1.02133	448	19.2568	1.01063	477	14.3791	8595.98	67.13	31	355	11792.4	76.12	35	508	12019.8	75	34	561	356	39.8412	6.46826
P29310	14-3-3 protein zeta OS=Drosophila melanogaster GN=14-3-3zeta PE=1 SV=1 - [1433Z_DROME]	76.61	2	16	22	281	0.933605	55	19.4435	1.00903	48	25.7299	0.977391	62	26.0394	1.0052	55	14.4736	0.985409	48	26.1138	0.991727	62	21.8983	0.946858	55	18.4347	0.984226	48	24.0208	0.92418	62	22.0088	2324.78	56.05	15	79	2081.59	61.29	17	93	2791.89	76.21	21	109	248	28.2101	4.88135
P83967	Actin, indirect flight muscle OS=Drosophila melanogaster GN=Act88F PE=1 SV=1 - [ACT6_DROME]	76.06	2	3	32	4315	1.00613	82	24.3011	1.1509	107	14.8318	1.08982	91	16.9065	1.05227	82	21.9753	1.05307	107	22.1013	1.12807	91	18.5178	0.999599	82	18.3226	1.06746	107	19.7254	1.13386	91	21.7832	17408.4	70.74	27	897	29193.4	71.81	28	1634	32600.3	76.06	30	1784	376	41.6728	5.47803
P02572	Actin-42A OS=Drosophila melanogaster GN=Act42A PE=1 SV=3 - [ACT2_DROME]	76.06	2	8	32	3573	1.00391	34	15.189	1.07231	55	15.4677	1.00809	60	22.5945	1.07212	35	13.3455	1.05854	56	17.4609	0.998389	60	20.5323	1.01327	35	17.7063	0.961051	56	17.5918	0.960878	60	18.2632	13345.3	56.91	24	754	20636.9	71.81	28	1347	23947.6	72.61	29	1472	376	41.7968	5.47803
O02649	60 kDa heat shock protein, mitochondrial OS=Drosophila melanogaster GN=Hsp60 PE=1 SV=3 - [CH60_DROME]	75.57	3	40	50	704	0.799674	151	28.5263	0.80958	204	18.9551	0.869712	199	20.3794	0.863334	151	21.1643	0.864372	204	26.1754	0.88723	199	18.1566	0.922819	151	22.5472	0.93978	204	22.333	0.947155	199	13.0913	4902.31	59.51	35	201	6716.03	63.35	42	247	6736.26	71.2	41	256	573	60.7709	5.49072
P14318	Muscle-specific protein 20 OS=Drosophila melanogaster GN=Mp20 PE=2 SV=2 - [MP20_DROME]	75.54	1	14	16	309	0.89046	56	28.2347	0.787908	70	35.9073	0.8359	88	39.8463	0.884226	56	29.2228	0.895602	70	35.108	0.837501	88	41.4812	0.957034	56	27.6396	0.89796	70	28.747	0.855371	88	24.1854	1812.99	58.7	11	88	2455.03	72.28	15	102	2804.55	75.54	14	119	184	20.1775	8.646
Q05825	ATP synthase subunit beta, mitochondrial OS=Drosophila melanogaster GN=ATPsyn-beta PE=2 SV=3 - [ATPB_DROME]	74.65	1	28	35	2563	1.10286	327	30.7405	1.05587	461	16.8585	1.09605	572	25.1801	1.14138	327	32.5748	1.10352	461	25.6649	1.1173	572	25.8011	1.11732	327	29.0431	1.08282	461	23.5491	1.1039	572	21.0646	14525.3	74.65	34	606	20073.3	68.32	32	889	24098.7	74.26	34	1068	505	54.0744	5.2749
O62619	Pyruvate kinase OS=Drosophila melanogaster GN=PyK PE=2 SV=2 - [KPYK_DROME]	73.73	1	28	34	891	1.05522	164	42.9442	1.0359	196	19.4304	1.06662	218	35.4969	1.03677	164	38.1402	1.05349	196	39.1096	1.05776	218	33.9926	1.05343	164	41.2326	1.05763	196	33.2595	1.12182	218	25.6516	4905.4	59.1	27	212	6228.29	71.86	32	328	7394.96	69.79	33	351	533	57.4039	7.44482
Q9U915	Adenylate kinase OS=Drosophila melanogaster GN=Adk2 PE=1 SV=1 - [KAD2_DROME]	72.92	6	18	21	155	1.02189	42	24.6884	0.999813	40	11.2217	0.961153	49	21.923	1.02374	42	29.0506	1.10447	40	27.6829	1.04308	49	20.0157	1.04154	42	26.7622	1.07099	40	22.1191	1.00331	49	12.7765	1100.06	50	15	47	1029.87	60.83	19	51	1305.77	66.25	17	57	240	26.5259	7.88428
P05389	60S acidic ribosomal protein P2 OS=Drosophila melanogaster GN=RpLP2 PE=1 SV=1 - [RLA2_DROME]	72.57	1	9	10	241	0.966673	24	52.9868	0.945208	28	31.5598	0.705522	37	46.3514	1.07273	24	36.5444	0.770021	28	37.2631	0.740458	37	39.9855	1.09045	24	27.1147	0.883791	28	35.7798	0.879375	37	25.9399	967.454	63.72	8	29	1176.75	71.68	8	76	1332.58	72.57	9	136	113	11.75	4.70361
P35554	Flightin OS=Drosophila melanogaster GN=fln PE=2 SV=1 - [FTN_DROME]	72.53	1	12	15	368	1.09255	88	39.2496	1.21364	102	15.7592	1.1348	114	41.5164	1.10351	88	39.7584	1.25177	102	30.9182	1.16732	114	32.7	1.13369	88	39.4776	1.22908	102	32.3193	1.10836	114	24.7939	2398.33	56.59	12	105	2572.37	64.84	13	125	2962.58	67.58	13	138	182	20.6432	5.47803
P07764	Fructose-bisphosphate aldolase OS=Drosophila melanogaster GN=Ald PE=1 SV=5 - [ALF_DROME]	72.3	1	29	32	1096	1.02709	261	32.2684	0.975831	276	19.2893	1.03209	339	25.9196	1.06395	261	30.8887	1.01564	276	31.9647	1.05578	339	23.7471	1.06635	261	32.285	1.04765	276	23.3423	1.02445	339	21.7448	8522.31	72.3	32	319	8579.5	72.3	32	350	10509.5	72.3	32	427	361	39.0233	7.40088
P84029	Cytochrome c-2 OS=Drosophila melanogaster GN=Cyt-c-p PE=1 SV=2 - [CYC2_DROME]	72.22	2	8	9	708	1.19476	162	20.5229	1.16068	189	12.8228	1.15876	248	14.2717	1.16403	162	20.0969	1.28688	189	20.082	1.14824	248	13.5723	1.15199	162	18.1411	1.26029	189	20.5442	1.15822	248	14.9748	4025.41	72.22	9	185	4808.78	72.22	9	238	5783.51	72.22	9	285	108	11.7271	9.56885
P54611	V-type proton ATPase subunit E OS=Drosophila melanogaster GN=Vha26 PE=2 SV=1 - [VATE_DROME]	71.68	1	18	22	242	1.02858	57	25.0112	1.26566	51	20.5334	1.15255	65	13.5182	1.00329	57	26.8265	1.05015	51	18.9432	1.17744	65	15.8241	1.02442	57	26.808	1.00858	51	21.1071	1.09284	65	14.9559	1510.7	70.8	21	79	1445.9	58.85	15	73	1921.63	63.27	17	90	226	26.0658	6.15088
P05661	Myosin heavy chain, muscle OS=Drosophila melanogaster GN=Mhc PE=1 SV=4 - [MYSA_DROME]	70.54	2	204	228	20937	1.26544	3708	31.4226	1.17057	5555	14.9354	1.22085	6051	21.5936	1.24322	3708	29.8302	1.23273	5555	23.4234	1.20354	6051	19.9739	1.22282	3708	27.6687	1.24062	5555	20.4053	1.21005	6051	16.7211	91724.2	65.9	202	4880	128268	66.97	209	7686	143781	66.16	210	8371	1962	224.328	6.21436
P07487	Glyceraldehyde-3-phosphate dehydrogenase 2 OS=Drosophila melanogaster GN=Gapdh2 PE=1 SV=2 - [G3P2_DROME]	70.18	1	5	22	1052	1.30147	49	48.925	1.03275	55	30.5432	1.11544	72	18.7598	1.19902	49	31.5579	1.2779	55	21.741	1.16745	72	17.8291	1.28736	49	33.8275	1.28594	55	26.6498	1.11926	72	18.9704	5926.85	56.33	19	275	7865.98	70.18	22	377	8623.73	68.07	21	400	332	35.3473	8.44092
P02844	Vitellogenin-2 OS=Drosophila melanogaster GN=Yp2 PE=1 SV=2 - [VIT2_DROME]	69.91	1	23	28	1281	1.3482	178	33.3002	1.55747	208	27.1245	1.43669	234	33.896	1.35914	178	35.4136	1.45635	207	29.3914	1.37612	235	34.5062	1.45946	178	35.215	1.4912	208	31.0845	1.3627	235	29.5984	5912.99	52.94	21	353	6582.56	64.48	25	429	6887.73	68.55	25	499	442	49.63	7.95752
Q24439	ATP synthase subunit O, mitochondrial OS=Drosophila melanogaster GN=Oscp PE=2 SV=2 - [ATPO_DROME]	69.86	1	18	19	486	1.20392	100	68.381	1.12833	116	18.0097	1.2503	149	42.488	1.19458	100	68.8682	1.18894	116	63.5364	1.21115	149	47.9536	1.21946	100	68.9959	1.21456	116	51.9607	1.29069	149	35.5401	2505.66	69.86	17	108	3350.16	69.38	17	166	4190.35	69.38	17	212	209	22.4083	9.62744
P92177	14-3-3 protein epsilon OS=Drosophila melanogaster GN=14-3-3epsilon PE=1 SV=2 - [1433E_DROME]	69.85	1	17	23	345	0.865379	51	40.341	1.02063	56	24.9809	0.874156	56	46.5811	0.858944	51	26.8279	0.741615	56	69.6874	0.909814	56	53.7448	0.869156	51	31.478	0.816436	56	56.6846	0.894937	56	29.647	1638.03	56.11	19	80	2191.6	69.08	21	135	2004.91	69.08	21	130	262	29.7798	4.77979
B4R1Q4	Protein Turandot A1 OS=Drosophila simulans GN=TotA1 PE=3 SV=1 - [TOTA1_DROSI]	69.77	1	1	8	71	1.1454	1								1.21732	1								1.09107	1								961.273	69.77	8	30	604.753	52.71	6	20	588.029	41.09	5	21	129	14.1843	4.88135
B4R1Q5	Protein Turandot A2 OS=Drosophila simulans GN=TotA2 PE=3 SV=1 - [TOTA2_DROSI]	69.77	1	3	10	77	1.68304	3	65.5926	3.13901	2	162.164	2.59115	2	96.1945	2.00665	3	81.7572	5.1302	2	35.6846	2.10749	2	80.4693	1.06402	3	0.303775	2.41987	2	18.0892	1.23048	2	10.0367	966.019	69.77	10	32	678.033	63.57	8	22	626.54	52.71	7	23	129	14.1983	4.88135
Q9NFZ3	Guanine nucleotide-binding protein subunit gamma-e OS=Drosophila melanogaster GN=Ggamma30A PE=1 SV=1 - [GBGE_DROME]	69.44	1	4	7	51	1.70575	5	14.3819	1.55956	8	10.6497	1.67081	6	7.74695	1.73855	5	18.7605	1.73085	8	15.1981	1.53574	6	11.3878	1.61556	5	10.5183	1.51393	8	20.3748	1.44113	6	8.95079	188.104	50	5	17	187.662	45.83	5	18	166.546	26.39	3	16	72	8.39211	6.66846
P41043	Glutathione S-transferase S1 OS=Drosophila melanogaster GN=GstS1 PE=1 SV=2 - [GST1_DROME]	69.08	1	17	19	856	1.05625	156	35.0077	1.05395	198	18.7515	0.904671	235	41.9428	1.12201	156	31.3219	1.04654	198	39.9673	0.917207	235	43.1668	1.00899	156	28.2519	1.02942	198	31.5841	1.01094	235	22.1338	4065.51	58.63	17	240	5501.62	58.63	18	281	6925.68	69.08	18	335	249	27.596	4.65283
P07486	Glyceraldehyde-3-phosphate dehydrogenase 1 OS=Drosophila melanogaster GN=Gapdh1 PE=2 SV=2 - [G3P1_DROME]	68.98	1	6	23	960	1.3987	23	24.9876	1.04012	23	12.7965	1.12411	45	29.5102	1.39328	24	24.0348	1.43072	24	24.0038	1.12261	48	25.4184	1.37372	24	24.4424	1.35532	24	30.6701	1.16802	48	24.6938	5155.53	63.86	20	248	6742.86	68.98	22	340	7490.15	68.98	21	372	332	35.3282	8.17725
P53777	Muscle LIM protein 1 OS=Drosophila melanogaster GN=Mlp60A PE=2 SV=1 - [MLP1_DROME]	68.48	1	5	8	142	1.15985	30	19.183	0.922626	32	10.4515	1.07107	33	12.8045	1.20788	30	25.7478	1.12539	32	18.1155	1.09701	33	17.6855	1.14308	30	14.9413	1.09187	32	15.6011	1.00202	33	11.2308	978.704	54.35	5	43	1012.91	68.48	8	45	1135.21	68.48	8	54	92	9.95159	8.23584
Q9VA91	40S ribosomal protein S7 OS=Drosophila melanogaster GN=RpS7 PE=1 SV=1 - [RS7_DROME]	68.04	2	11	13	180	0.946453	48	37.2522	0.956102	51	26.9986	0.935789	58	33.7699	0.913086	48	42.4961	0.914484	51	42.9374	0.914344	58	32.2885	0.936967	48	42.4811	0.932207	51	37.8131	0.962167	58	23.1619	1149.73	64.95	11	49	1578.02	52.58	10	60	1848.34	68.04	13	71	194	22.1563	9.80322
Q04691	Fat-body protein 1 OS=Drosophila melanogaster GN=Fbp1 PE=2 SV=2 - [FBP1_DROME]	67.54	1	62	72	1861	0.225134	203	113.673	0.213025	333	158.918	0.201124	404	157.719	0.225378	236	97.298	0.204913	373	155.544	0.208154	455	152.396	0.222038	236	93.244	0.197268	372	154.472	0.205842	456	151.378	5590.09	55.49	57	378	10349.2	62.68	60	676	13026.1	66.86	68	807	1029	119.591	6.46826
Q9VGS2	Translationally-controlled tumor protein homolog OS=Drosophila melanogaster GN=Tctp PE=1 SV=1 - [TCTP_DROME]	67.44	3	11	12	152	0.879156	34	36.7925	0.755102	57	26.0366	0.771309	49	34.988	0.920081	34	28.82	0.794229	57	36.3991	0.787609	49	38.2205	0.840627	34	34.5103	0.819419	57	30.2898	0.797297	49	26.1688	928.699	62.21	9	37	1223.39	67.44	12	62	1217.77	56.98	9	53	172	19.6246	4.80518
Q26365	ADP,ATP carrier protein OS=Drosophila melanogaster GN=sesB PE=2 SV=4 - [ADT_DROME]	66.99	1	24	24	1508	0.992027	364	25.616	1.13812	428	18.4026	1.08214	518	18.1835	1.01998	364	23.9073	1.10134	428	20.9221	1.1274	518	15.2125	1.05268	364	21.0572	1.15107	428	19.8605	1.1732	518	12.8106	7677.34	66.99	24	391	9481.65	66.99	24	522	11105.7	66.99	24	595	312	34.1928	9.80322
Q24407	ATP synthase-coupling factor 6, mitochondrial OS=Drosophila melanogaster GN=ATPsyn-Cf6 PE=3 SV=1 - [ATP5J_DROME]	66.98	1	11	14	402	1.45884	95	60.4022	1.1288	97	15.8265	1.25983	98	53.9775	1.46363	95	45.5328	1.17863	97	44.4978	1.18119	98	45.2591	1.40296	95	47.7619	1.21292	97	29.1137	1.17775	98	23.8129	1943.7	66.98	12	101	2946.22	59.43	12	175	2437.38	59.43	13	126	106	11.9283	9.0415
P54399	Protein disulfide-isomerase OS=Drosophila melanogaster GN=Pdi PE=2 SV=1 - [PDI_DROME]	66.73	1	31	33	395	0.753757	89	17.6482	0.809539	124	17.3065	0.819982	127	19.2422	0.812901	89	19.6861	0.792667	124	29.1876	0.803863	127	23.6045	0.765778	89	18.0665	0.72722	124	25.5511	0.743983	127	23.0669	2360.2	46.17	23	108	3299.15	62.5	30	144	3131.87	64.52	30	143	496	55.7464	4.81787
P24156	Protein l(2)37Cc OS=Drosophila melanogaster GN=l(2)37Cc PE=2 SV=2 - [L2CC_DROME]	66.67	1	14	18	296	0.920844	45	23.979	1.00363	58	14.8631	1.02191	56	20.6734	0.943488	45	21.6501	1.04327	58	24.9702	0.983829	56	20.0302	0.930808	45	23.2879	1.00848	58	16.2031	1.00331	56	13.6916	1429.55	59.42	15	77	1804.74	59.42	16	106	1939.65	63.77	16	113	276	30.3651	5.73193
Q6XI71	Nucleoside diphosphate kinase (Fragment) OS=Drosophila yakuba GN=awd PE=2 SV=1 - [NDKA_DROYA]	66.67	2	9	12	205	0.799197	47	37.7278	1.00275	53	15.3937	0.809029	66	44.2078	0.90253	47	24.3711	0.712734	53	53.2767	0.83183	66	40.3755	0.91266	47	25.3352	0.852405	53	32.483	0.860787	66	21.0687	1327.18	58	10	54	1510.27	58	9	67	1748.88	66.67	12	84	150	16.8858	8.11865
Q24560	Tubulin beta-1 chain OS=Drosophila melanogaster GN=betaTub56D PE=1 SV=2 - [TBB1_DROME]	66.22	1	7	22	825	1.12843	42	21.2851	0.957562	55	22.246	1.05616	63	17.5883	1.11602	42	24.8239	1.06649	55	35.4344	1.0049	63	17.3063	1.06591	42	25.0368	1.01156	55	31.1732	1.01017	63	18.9685	3882.5	57.27	19	193	4949.63	61.97	20	301	6249.62	66.22	22	331	447	50.1151	4.85596
Q9W334	40S ribosomal protein S28 OS=Drosophila melanogaster GN=RpS28b PE=1 SV=2 - [RS28_DROME]	66.15	1	4	5	37	0.96589	6	25.9944	1.23176	9	12.1734	1.25285	10	46.7739	1.00603	6	27.6873	1.01425	9	42.3197	1.1709	10	24.0028	1.01438	6	35.7164	1.02481	9	35.3085	1.12985	10	23.8253	227.668	66.15	5	12	280.929	49.23	4	13	285.483	52.31	4	12	65	7.47205	10.3745
P35416	Paramyosin, short form OS=Drosophila melanogaster GN=Prm PE=2 SV=2 - [MYSP2_DROME]	66.09	1	13	52	658	1.33963	64	34.9486	1.27887	58	28.0654	1.26074	64	26.9115	1.36898	64	29.7613	1.25096	58	40.5267	1.27975	64	24.9713	1.35641	64	31.1447	1.21432	58	37.6434	1.28446	64	27.4568	5596.5	61.72	46	206	5475.71	60.31	42	221	5825.77	58.59	42	231	640	74.2325	9.20264
B4IL76	40S ribosomal protein S3a OS=Drosophila sechellia GN=RpS3A PE=3 SV=1 - [RS3A_DROSE]	66.04	8	16	20	277	1.02705	74	20.499	1.08407	74	12.4744	1.07666	87	27.6208	1.0395	74	19.0922	1.00057	74	32.2015	1.02374	87	24.8265	1.02199	74	18.9456	0.959399	74	24.0278	0.95059	87	17.2967	1705.34	57.84	18	90	1756.18	60.82	17	87	1893	59.33	17	100	268	30.3351	9.61279
P17336	Catalase OS=Drosophila melanogaster GN=Cat PE=1 SV=2 - [CATA_DROME]	66.01	2	26	31	405	0.72716	66	31.83	0.604557	81	39.4454	0.716045	110	29.9319	0.737008	66	27.1496	0.715571	84	38.2743	0.735562	111	27.0236	0.788357	66	35.7909	0.747658	84	40.139	0.745491	111	37.5277	2127.36	56.32	24	103	2481.61	60.08	27	132	3297.56	61.07	28	170	506	57.1134	8.17725
Q9W237	40S ribosomal protein S16 OS=Drosophila melanogaster GN=RpS16 PE=1 SV=1 - [RS16_DROME]	65.54	1	9	13	204	0.824955	40	58.8828	0.861879	43	29.6231	0.791289	55	32.7754	0.864319	40	48.3137	0.74493	43	44.7525	0.830764	55	30.2819	0.823953	40	68.8682	0.813175	43	39.8104	0.867722	55	37.1586	833.103	65.54	12	68	878.844	62.16	12	58	1057.96	65.54	13	78	148	16.7642	10.1694
Q06559	40S ribosomal protein S3 OS=Drosophila melanogaster GN=RpS3 PE=1 SV=1 - [RS3_DROME]	65.45	1	16	18	158	0.651248	38	29.5015	1.05056	54	21.0554	0.750568	52	32.1552	0.677379	38	26.6405	0.61661	54	39.4885	0.737388	52	32.6425	0.688137	38	23.6183	0.702867	54	24.0585	0.833696	52	16.3886	1042.82	58.54	14	43	1216.1	62.2	16	57	1309.96	56.5	17	58	246	27.4536	9.39307
O96827	Probable elongation factor 1-beta OS=Drosophila melanogaster GN=Ef1beta PE=1 SV=3 - [EF1B_DROME]	65.32	1	13	14	207	0.940964	49	16.4824	0.896541	60	11.2641	0.858372	75	20.6769	1.00598	50	22.804	1.00175	61	22.0566	0.865447	75	17.5966	0.941645	50	16.9411	0.943914	61	18.6214	0.827764	75	14.1538	1595.42	65.32	12	58	1841.82	61.26	13	67	2341.68	58.11	11	82	222	24.2321	4.57666
P07159	Alcohol dehydrogenase OS=Drosophila orena GN=Adh PE=3 SV=2 - [ADH_DROOR]	65.23	22	1	15	373	0.634631	1		0.82474	1					0.697746	1		1.03845	1					0.791661	1		0.931144	1					3038.9	53.91	12	111	3251.05	56.25	13	127	4085.11	53.91	12	135	256	27.7019	7.92822
P17704	40S ribosomal protein S17 OS=Drosophila melanogaster GN=RpS17 PE=1 SV=2 - [RS17_DROME]	64.89	1	9	11	287	1.12985	48	33.2846	0.939571	52	19.6274	1.10944	54	20.1832	1.18673	48	29.1069	1.13576	52	19.6955	1.02952	54	23.2502	1.09989	48	27.6933	1.10377	52	19.4819	1.02689	54	18.2287	1268.52	58.02	9	108	1417.23	58.02	10	85	1678.94	64.89	11	94	131	15.2752	9.93506
Q9XTL9	Glycogen phosphorylase OS=Drosophila melanogaster GN=GlyP PE=2 SV=2 - [PYG_DROME]	64.69	1	53	59	1571	1.08358	301	34.2641	1.05768	348	21.4097	1.05091	396	30.4408	1.02663	301	29.8004	1.06311	348	29.2507	1.04291	396	28.9448	1.05067	301	27.9251	1.08905	348	25.4773	1.08529	396	22.514	6881.56	56.52	51	454	8183.54	64.22	54	516	9132.37	61.26	53	601	844	96.9352	6.52197
P06607	Vitellogenin-3 OS=Drosophila melanogaster GN=Yp3 PE=1 SV=1 - [VIT3_DROME]	64.29	1	20	22	820	1.11333	182	36.787	1.21985	229	28.878	1.15525	237	46.0521	1.11362	185	33.1605	1.17339	245	52.7341	1.06691	250	52.3462	1.23521	185	38.6175	1.25052	245	43.7117	1.13591	249	35.6598	4894.9	64.29	22	223	6971.42	62.62	21	300	7399.45	62.62	20	297	420	46.0726	8.49951
P15007	Enolase OS=Drosophila melanogaster GN=Eno PE=1 SV=2 - [ENO_DROME]	63.8	1	30	30	1127	1.08416	217	32.9152	1.02698	291	22.7782	1.03943	321	26.3927	1.15917	219	33.3483	1.14597	296	32.4504	1.04181	325	25.7999	1.18364	219	28.8858	1.17048	297	25.0379	1.10202	325	21.0744	6375.34	54.4	24	284	9041.55	58	28	399	11032.1	63.4	27	444	500	54.2761	8.52881
P31409	V-type proton ATPase subunit B OS=Drosophila melanogaster GN=Vha55 PE=2 SV=1 - [VATB_DROME]	63.47	1	26	28	429	1.19822	93	25.9504	1.11174	124	20.373	1.2281	131	30.4526	1.14904	94	27.5529	1.28317	124	30.1393	1.25977	131	24.902	1.14652	94	23.9959	1.21193	124	24.2648	1.21054	131	19.7861	2833.16	51.22	22	119	3719.64	63.47	28	148	4045.96	63.47	28	162	490	54.5149	5.40186
Q01604	Phosphoglycerate kinase OS=Drosophila melanogaster GN=Pgk PE=2 SV=2 - [PGK_DROME]	63.37	1	22	25	456	1.25771	110	42.3608	1.17607	115	20.0431	1.24759	135	37.7867	1.20716	110	44.8084	1.34773	115	50.5088	1.26285	136	39.6201	1.24753	110	47.678	1.35119	115	41.595	1.26046	136	32.4929	3407.17	56.87	23	127	3405.39	57.11	23	153	4230.87	60.72	23	176	415	43.834	7.41553
P18091	Alpha-actinin, sarcomeric OS=Drosophila melanogaster GN=Actn PE=2 SV=2 - [ACTN_DROME]	63.2	3	56	62	1348	1.11195	314	27.026	1.12296	339	14.7821	1.11549	378	26.821	1.09119	314	26.4492	1.11684	339	27.2914	1.1105	378	23.9021	1.07447	314	25.421	1.11615	339	21.4049	1.12326	378	19.4567	8101.47	56.28	55	401	8837.72	60.39	57	470	9732.52	60.61	57	477	924	106.952	5.69385
Q27331	V-type proton ATPase catalytic subunit A isoform 2 OS=Drosophila melanogaster GN=Vha68-2 PE=1 SV=2 - [VATA2_DROME]	63.19	1	27	39	576	1.16083	99	32.6095	1.1388	97	20.7686	1.18124	101	36.2712	1.14574	99	28.0556	1.17349	97	39.4476	1.18686	101	36.3723	1.11577	99	30.4676	1.14314	97	31.5883	1.16354	101	28.3234	4595.52	47.07	30	180	4653.02	49.19	31	191	4770.54	54.23	34	205	614	68.2585	5.33838
P17271	Histone H2B OS=Drosophila hydei GN=His2B PE=3 SV=2 - [H2B_DROHY]	62.6	3	7	9	332	0.927243	58	15.7902	1.01701	63	15.4549	1.099	63	15.1978	1.04739	58	17.6133	1.10203	63	13.1906	1.16926	63	13.5244	0.967048	58	13.1345	1.03362	63	8.98202	1.00258	63	10.0215	1924.09	41.46	5	81	2337.83	57.72	8	133	2360.95	62.6	9	118	123	13.7005	10.3452
P55935	40S ribosomal protein S9 OS=Drosophila melanogaster GN=RpS9 PE=1 SV=2 - [RS9_DROME]	62.56	1	15	18	302	0.868896	65	29.0227	1.08808	72	15.3296	0.897392	77	33.1674	0.9123	65	24.8034	0.908547	72	33.5333	0.901913	77	29.9405	0.916214	65	27.7987	0.955198	72	25.3924	0.92792	77	24.8414	1354.12	58.46	17	84	2125.71	62.05	17	108	1986.73	62.05	17	110	195	22.6096	10.6089
P41094	40S ribosomal protein S18 OS=Drosophila melanogaster GN=RpS18 PE=1 SV=1 - [RS18_DROME]	62.5	1	13	13	169	0.665854	53	29.0915	1.08061	53	10.0342	0.917553	52	26.8101	0.82531	53	21.7226	0.756816	53	30.3447	0.955261	52	23.2218	0.804475	53	24.8176	0.818725	53	21.5559	0.948313	52	13.948	1266.74	55.26	12	54	1351.85	50	10	59	1245.47	62.5	12	56	152	17.6006	10.4771
P09180	60S ribosomal protein L4 OS=Drosophila melanogaster GN=RpL4 PE=1 SV=2 - [RL4_DROME]	62.34	1	20	28	517	0.989871	105	26.3042	0.997549	99	21.5563	1.01934	119	21.124	1.00954	105	23.3012	1.00375	99	25.5418	1.01397	119	22.7398	1.01915	105	27.9106	0.999994	99	25.7899	1.05702	119	22.0253	2906.39	56.86	25	150	2737.4	59.6	25	177	3225.16	59.6	25	190	401	44.9981	11.4731
P39018	40S ribosomal protein S19a OS=Drosophila melanogaster GN=RpS19a PE=1 SV=3 - [RS19A_DROME]	62.18	1	12	13	310	1.12647	89	36.0075	1.09523	86	22.6094	1.16122	107	29.3768	1.20339	90	43.8979	1.18874	90	35.6052	1.20072	109	25.6695	1.27192	90	43.811	1.1261	90	30.3172	1.11778	109	30.6633	1936.92	60.9	12	97	1999.7	58.33	12	98	2539.21	58.33	12	115	156	17.2803	10.1108
Q9VWH4	Probable isocitrate dehydrogenase [NAD] subunit alpha, mitochondrial OS=Drosophila melanogaster GN=l(1)G0156 PE=2 SV=1 - [IDH3A_DROME]	62.07	1	22	23	488	1.15094	129	42.1102	1.20686	136	22.0204	1.13502	175	47.2827	1.12771	129	38.8755	1.14043	136	43.8359	1.11732	175	38.455	1.13929	129	35.0668	1.15919	136	32.131	1.17244	175	27.0901	3615.6	56.76	21	139	3937.12	61.27	22	154	5405.3	55.97	20	195	377	40.818	7.35693
P15357	Ubiquitin-40S ribosomal protein S27a OS=Drosophila melanogaster GN=RpS27A PE=1 SV=2 - [RS27A_DROME]	61.54	2	12	15	1106	1.09579	222	17.5136	0.938754	184	12.8213	1.00441	253	8.74864	1.14438	222	19.2267	1.19013	184	17.5545	1.02934	253	9.14624	1.12698	222	15.6705	1.16855	184	12.6644	1.05057	253	9.85214	3459.42	57.69	14	239	5057.04	57.69	14	359	6906.2	53.21	14	508	156	17.9286	9.77393
P31009	40S ribosomal protein S2 OS=Drosophila melanogaster GN=RpS2 PE=1 SV=2 - [RS2_DROME]	61.42	1	16	18	301	0.840838	73	24.2563	1.02731	80	17.9467	1.00269	92	29.5241	0.918886	73	20.5829	0.889752	80	35.0143	0.994553	92	28.1893	0.916989	73	23.7814	0.944275	80	25.1478	0.969789	92	21.0669	1924.13	56.55	16	91	2356.22	59.55	17	103	2397.07	61.42	17	107	267	28.8814	10.1548
B4II57	Protein Turandot C OS=Drosophila sechellia GN=TotC PE=3 SV=1 - [TOTC_DROSE]	61.24	2	8	8	32	2.9412	12	50.3196	1.8632	8	111.875	3.18331	11	75.9611	2.80827	12	38.0986	3.2684	8	49.273	2.89585	11	76.2511	1.57618	12	51.5348	1.15876	8	43.6416	1.1396	11	48.4507	295.075	43.41	7	13	179.186	39.53	6	8	323.83	57.36	6	11	129	14.3365	5.03369
P35381	ATP synthase subunit alpha, mitochondrial OS=Drosophila melanogaster GN=blw PE=1 SV=2 - [ATPA_DROME]	60.87	1	37	43	2217	1.16867	442	28.3651	1.15647	547	10.487	1.16733	613	22.2784	1.17425	442	25.5575	1.20247	548	20.8699	1.16309	613	20.5427	1.17077	442	23.5588	1.21504	548	17.0674	1.19738	613	16.6217	10723.9	57.61	40	543	13847.6	59.78	42	783	15601.3	58.33	39	891	552	59.3844	9.01221
P48159	60S ribosomal protein L23 OS=Drosophila melanogaster GN=RpL23 PE=1 SV=2 - [RL23_DROME]	60.71	1	7	8	106	0.887908	27	43.9696	0.934306	26	23.065	0.901224	47	22.404	0.938588	27	42.3015	0.916702	26	32.6394	0.945912	47	19.1718	0.946556	27	44.5284	0.890064	26	33.1746	0.887958	47	22.162	592.936	55	7	30	779.134	57.86	7	27	1320.98	57.86	7	49	140	14.927	10.8286
P41042	40S ribosomal protein S4 OS=Drosophila melanogaster GN=RpS4 PE=1 SV=2 - [RS4_DROME]	60.54	1	15	18	271	0.847894	76	20.8981	0.99089	68	16.8472	0.923993	78	18.1281	0.899717	76	19.8886	0.813602	68	24.4781	0.930586	78	22.9054	0.882202	76	16.1155	0.899028	68	17.724	0.986718	78	16.0636	1754.74	55.56	15	81	1437.72	51.34	15	93	1609.66	51.34	16	97	261	29.1159	10.1841
Q9W1G0	Probable transaldolase OS=Drosophila melanogaster GN=Tal PE=2 SV=2 - [TALDO_DROME]	60.42	2	20	24	221	0.785308	49	24.8071	0.79525	45	18.831	0.779202	59	41.6438	0.795676	49	25.8209	0.723306	45	41.7811	0.766802	59	33.3911	0.760577	49	34.6226	0.810608	45	34.94	0.804684	59	28.2564	1024.83	48.94	21	70	1173.14	43.2	19	70	1467.69	54.68	22	81	331	36.7105	7.7085
P11147	Heat shock 70 kDa protein cognate 4 OS=Drosophila melanogaster GN=Hsc70-4 PE=1 SV=3 - [HSP7D_DROME]	60.37	1	31	45	1373	0.952474	263	30.721	0.987736	280	15.4209	1.01623	310	33.0463	0.997932	263	29.687	0.996935	280	35.2105	1.01823	310	30.736	1.00444	263	31.6242	1.03591	280	32.3921	1.02192	310	23.7172	8330.31	60.37	44	424	9168.16	59.75	44	452	10288.5	59.6	43	497	651	71.0874	5.51611
P11997	Larval serum protein 1 gamma chain OS=Drosophila melanogaster GN=Lsp1gamma PE=2 SV=2 - [LSP1G_DROME]	60.36	1	39	52	754	0.13561	47	178.853	0.115981	155	154.728	0.120042	163	139.69	0.119309	69	145.205	0.126562	186	121.453	0.13333	192	107.545	0.112959	65	167.036	0.11819	186	126.743	0.133164	192	113.026	1420.22	43.13	34	95	5384.67	56.35	47	330	5390.42	56.87	47	329	772	93.3479	5.43994
P45594	Cofilin/actin-depolymerizing factor homolog OS=Drosophila melanogaster GN=tsr PE=2 SV=1 - [CADF_DROME]	60.14	1	12	12	147	0.861126	36	14.2641	0.969593	41	10.7867	0.838213	60	25.4833	0.932592	36	14.2406	0.940892	41	28.4072	0.87137	60	22.5588	0.889468	36	16.1766	0.897283	41	13.7383	0.919174	60	16.3028	780.244	56.08	9	37	879.681	60.14	11	45	1292.42	60.14	12	65	148	17.1425	7.1665
P02843	Vitellogenin-1 OS=Drosophila melanogaster GN=Yp1 PE=1 SV=1 - [VIT1_DROME]	59.91	1	19	22	1407	1.15553	217	24.1215	1.25566	243	16.938	1.23816	248	26.2388	1.18105	217	26.6906	1.22545	243	28.0395	1.19612	248	20.4367	1.19038	217	24.0436	1.24422	243	24.1407	1.20024	248	15.747	5318.5	50.11	19	366	6706.86	55.35	20	509	6530.77	59.91	21	532	439	48.6815	7.69385
Q94514	Cytochrome c oxidase subunit 5A, mitochondrial OS=Drosophila melanogaster GN=CoVa PE=1 SV=2 - [COX5A_DROME]	59.73	1	9	10	238	1.27609	64	34.6429	1.2068	72	17.2232	1.25899	59	24.9735	1.30411	64	35.6645	1.44964	72	26.6497	1.25319	59	27.9288	1.26964	64	38.1832	1.41294	72	21.5161	1.22312	59	27.2015	1348.95	56.38	9	71	1664.44	59.73	10	89	1314.5	59.73	10	78	149	16.6116	5.68115
P84041	Histone H4 OS=Drosophila erecta GN=His4 PE=3 SV=2 - [H4_DROER]	59.22	1	8	8	152	0.738611	34	30.4595	1.06083	44	12.7472	0.89656	51	14.9972	0.85657	34	18.0174	0.791976	44	30.2002	0.962614	51	16.1142	0.788917	34	20.7251	0.865145	44	20.6997	0.821768	51	15.5379	722.141	59.22	8	41	984.002	58.25	7	50	1145.2	58.25	7	61	103	11.3744	11.356
P13706	Glycerol-3-phosphate dehydrogenase [NAD(+)], cytoplasmic OS=Drosophila melanogaster GN=Gpdh PE=1 SV=3 - [GPDA_DROME]	58.95	1	4	20	558	1.29298	31	42.8806	1.03324	32	13.6041	1.286	34	15.8984	1.34774	31	44.1712	1.19416	32	18.7605	1.28797	34	14.3139	1.35996	31	35.9229	1.23173	32	17.6604	1.28881	34	14.0215	4379.48	49.04	17	162	4819.56	47.93	17	189	5486.73	57.58	19	207	363	39.6585	6.60986
P35128	Ubiquitin-conjugating enzyme E2 N OS=Drosophila melanogaster GN=ben PE=2 SV=1 - [UBE2N_DROME]	58.94	1	6	9	37	0.795605	9	29.3092	0.794813	11	15.2018	0.79404	9	15.5261	0.896434	9	29.197	0.739035	11	12.7093	0.811103	9	14.635	0.915591	9	23.2727	0.918943	11	9.70036	0.943209	9	14.389	166.928	46.36	5	9	298.207	45.7	5	12	226.758	49.01	7	16	151	17.225	5.60498
O01666	ATP synthase subunit gamma, mitochondrial OS=Drosophila melanogaster GN=ATPsyn-gamma PE=2 SV=2 - [ATPG_DROME]	58.92	1	18	23	472	0.878046	97	41.3057	1.09069	132	18.586	0.932914	130	24.9312	0.907514	98	33.2236	0.934454	135	31.0152	0.954699	133	24.6265	0.945186	98	30.1241	1.0183	135	27.6486	1.05744	133	18.5338	3004.33	51.18	19	121	4193.91	53.2	20	173	4180.93	51.85	20	178	297	32.8501	9.21729
P13607	Sodium/potassium-transporting ATPase subunit alpha OS=Drosophila melanogaster GN=Atpalpha PE=1 SV=3 - [ATNA_DROME]	58.5	1	54	60	908	1.1874	237	32.0994	1.19394	257	20.2898	1.19118	278	29.5909	1.18376	237	28.7191	1.12832	257	32.9862	1.16908	278	25.5798	1.17365	237	24.364	1.13641	257	28.0772	1.19281	278	23.6658	6334.74	55.62	55	277	6624.25	56.96	58	304	7240.53	52.83	52	327	1041	115.531	5.69385
P48149	40S ribosomal protein S15Aa OS=Drosophila melanogaster GN=RpS15Aa PE=1 SV=2 - [RS15A_DROME]	58.46	2	9	9	132	0.734728	34	26.1561	0.924497	36	29.1932	0.813123	45	24.4557	0.805176	34	29.054	0.743261	36	25.8343	0.797738	45	27.4538	0.79179	34	25.2638	0.805706	36	26.6831	0.882246	45	28.7002	684.543	58.46	8	39	782.668	53.85	8	42	983.031	53.08	8	51	130	14.7619	9.80322
P49455	Tropomyosin-1, isoforms 33/34 OS=Drosophila melanogaster GN=Tm1 PE=1 SV=2 - [TPM4_DROME]	58.3	8	7	51	2160	1.23227	74	30.2742	1.06278	76	16.1132	1.17352	80	38.9131	1.20126	74	31.3001	1.23193	76	34.7168	1.15428	80	40.108	1.15108	74	35.5915	1.14857	76	26.6203	1.18249	80	28.2495	10899.2	56.37	44	574	13779.4	51.35	46	739	14494.7	58.3	49	847	518	54.5522	4.41162
P13395	Spectrin alpha chain OS=Drosophila melanogaster GN=alpha-Spec PE=1 SV=2 - [SPTCA_DROME]	58.01	1	113	128	1086	1.13748	274	23.979	1.07627	274	15.6181	1.11331	292	23.1958	1.14416	274	24.7948	1.14232	274	27.5012	1.0765	293	23.5986	1.1028	274	23.4226	1.11663	274	21.9702	1.068	293	20.6343	6259.72	44.68	102	349	7313.37	51.97	111	356	7494.09	51.14	106	381	2415	278.132	5.19873
P25007	Peptidyl-prolyl cis-trans isomerase OS=Drosophila melanogaster GN=Cyp1 PE=1 SV=2 - [PPIA_DROME]	57.71	1	13	16	373	1.05604	64	20.335	0.951926	65	16.4947	0.953422	85	21.0851	1.14598	64	22.9506	1.08369	65	20.1968	1.00086	85	18.8119	1.12987	64	16.7655	1.06868	65	18.9346	0.9832	85	18.4562	1849.5	51.1	13	109	1627.67	44.49	12	117	2102.04	53.3	15	147	227	24.6505	9.21729
P29845	Heat shock 70 kDa protein cognate 5 OS=Drosophila melanogaster GN=Hsc70-5 PE=1 SV=2 - [HSP7E_DROME]	57.58	2	32	40	403	0.817988	88	21.0436	0.745532	98	23.6501	0.830259	113	30.7765	0.841836	88	22.394	0.812966	98	24.036	0.856246	113	29.2178	0.891213	88	19.5819	0.872985	98	20.4479	0.89706	113	19.5273	3013.26	48.54	34	128	2755.45	50.15	33	129	3393.04	54.96	36	146	686	74.0202	6.354
P32100	60S ribosomal protein L7 OS=Drosophila melanogaster GN=RpL7 PE=1 SV=2 - [RL7_DROME]	57.54	1	15	19	298	0.771687	61	15.9495	0.978173	65	15.5354	0.847552	83	19.3637	0.853508	61	15.4849	0.829123	65	11.0291	0.87372	83	17.1593	0.857901	61	13.8064	0.892104	65	11.3646	0.933424	83	17.2353	1165.1	48.41	14	80	1247.54	55.95	18	92	1532.61	56.75	17	126	252	29.5336	10.8872
B4II58	Protein Turandot A1/2 OS=Drosophila sechellia GN=TotA1 PE=3 SV=1 - [TOTA_DROSE]	57.36	1	1	7	74	3.74312	1		2.29895	1		4.72792	2	38.9646	3.92681	1		5.97934	1		3.84167	2	28.722	1.42	1		1.94508	1		1.66266	2	11.022	933.69	57.36	7	28	604.476	51.94	6	19	616.054	51.94	6	27	129	14.1943	4.88135
P38040	Guanine nucleotide-binding protein subunit gamma-1 OS=Drosophila melanogaster GN=Ggamma1 PE=2 SV=1 - [GBG1_DROME]	57.14	1	3	4	19	0.871682	3	4.57564	0.983307	4	15.0695	1.02122	4	14.6829	0.939673	3	14.1793	1.03343	4	4.35192	1.1096	4	11.1359	0.914685	3	0.445116	0.977071	4	12.1514	1.04266	4	18.5907	64.31	44.29	3	6	99.3139	57.14	4	5	122.503	57.14	4	8	70	8.12499	5.99854
Q03334	40S ribosomal protein S13 OS=Drosophila melanogaster GN=RpS13 PE=1 SV=3 - [RS13_DROME]	56.95	1	10	12	227	0.877079	54	22.7692	1.04161	57	10.6132	0.993589	68	13.5131	0.946601	54	13.7546	0.916114	58	20.5222	0.99113	68	12.7579	0.912129	54	22.7049	0.942375	58	18.6676	0.913848	68	16.5111	992.869	53.64	10	69	1037.75	56.95	12	76	1206.47	56.95	11	82	151	17.1676	10.5503
P48604	GrpE protein homolog, mitochondrial OS=Drosophila melanogaster GN=Roe1 PE=2 SV=2 - [GRPE_DROME]	56.81	1	10	12	74	0.780985	15	25.2062	0.913142	17	47.7416	0.849178	20	28.1432	0.791062	15	28.4974	0.931913	17	40.5368	0.818556	20	22.308	0.838432	15	23.0795	0.959633	17	33.8455	0.908366	20	23.076	302.315	51.17	11	27	398.626	44.13	10	22	482.551	37.09	8	25	213	23.9114	8.49951
Q9VTP4	60S ribosomal protein L10a-2 OS=Drosophila melanogaster GN=RpL10Ab PE=1 SV=2 - [R10AB_DROME]	56.68	1	11	12	239	1.11229	53	18.4528	1.04594	63	14.683	1.09038	65	14.5854	1.11772	53	17.7087	1.04176	63	18.7672	1.06426	65	15.3448	1.10615	53	19.259	0.992462	63	17.3816	1.02908	65	15.2143	1645.64	41.47	10	71	1739.42	41.47	10	81	1765.74	56.68	12	87	217	24.2581	9.86182
P55841	60S ribosomal protein L14 OS=Drosophila melanogaster GN=RpL14 PE=1 SV=1 - [RL14_DROME]	56.63	2	12	12	213	0.857917	48	17.4618	0.947302	51	17.1349	0.997597	67	12.509	0.936376	48	19.374	0.927832	51	14.6568	1.04429	67	17.6933	0.878076	48	15.5775	0.972071	51	16.2323	0.974856	67	16.6323	1323.27	52.41	11	64	1536.86	52.41	11	67	1839.67	56.63	12	82	166	19.1618	11.1802
Q9VXE0	Probable small nuclear ribonucleoprotein G OS=Drosophila melanogaster GN=SmG PE=1 SV=1 - [RUXG_DROME]	56.58	1	3	4	31	1.04699	5	23.1988	0.99082	6	5.42976	0.970462	7	14.0431	1.04745	5	16.7017	1.08693	6	7.77961	0.991059	7	8.82589	1.0664	5	15.7731	1.07098	6	9.5063	0.962762	7	6.00737	90.6024	27.63	3	8	144.098	56.58	4	11	110.017	56.58	4	12	76	8.53237	8.79248
Q8MLY8	40S ribosomal protein S8 OS=Drosophila melanogaster GN=RpS8 PE=1 SV=1 - [RS8_DROME]	56.25	1	12	13	138	0.773878	47	23.8142	0.952602	41	11.6895	0.832513	47	14.082	0.812331	47	28.2655	0.814768	41	24.011	0.811041	47	17.4113	0.84741	47	27.0445	0.87811	41	15.3364	0.919772	47	17.5466	1514.95	50.96	12	48	1240.41	47.6	11	41	1300.74	48.56	11	49	208	23.7449	10.4771
O77460	Inorganic pyrophosphatase OS=Drosophila melanogaster GN=Nurf-38 PE=1 SV=3 - [IPYR_DROME]	55.92	1	13	14	200	0.826598	52	28.8986	0.875571	60	13.6576	0.874081	59	22.9425	0.867979	52	29.1497	0.8312	60	32.3752	0.903572	59	23.4795	0.907818	52	26.4227	0.887035	60	19.8222	0.926069	59	15.9313	1754.43	55.92	14	58	1836.29	55.92	14	72	1851.37	55.92	14	70	338	37.9153	7.00537
P21914	Succinate dehydrogenase [ubiquinone] iron-sulfur subunit, mitochondrial OS=Drosophila melanogaster GN=SdhB PE=2 SV=2 - [DHSB_DROME]	55.89	1	15	18	294	1.1131	90	29.5886	0.999366	71	26.3918	1.121	91	30.2614	1.13449	90	24.0479	1.06463	71	32.9955	1.11756	91	28.7748	1.14118	90	21.1929	1.09137	71	23.7653	1.09765	91	22.2492	1648.54	53.54	17	109	1357.28	51.52	16	86	1669.3	55.89	18	99	297	33.7189	8.66064
Q9W5N2	60S ribosomal protein L38 OS=Drosophila melanogaster GN=RpL38 PE=1 SV=1 - [RL38_DROME]	55.71	1	3	6	70	0.880441	16	24.6751	1.00227	15	31.0516	0.956984	15	7.45896	0.910954	16	18.583	1.01513	15	15.1776	0.969208	15	6.51441	0.899288	16	33.8389	1.01748	15	6.60413	0.974036	15	9.27481	520.034	38.57	4	24	579.237	55.71	6	24	586.929	38.57	4	22	70	8.19464	10.2866
P08570	60S acidic ribosomal protein P1 OS=Drosophila melanogaster GN=RpLP1 PE=1 SV=2 - [RLA1_DROME]	55.36	1	4	4	174	1.11886	50	22.8972	1.10793	48	16.5175	1.12296	51	19.1834	1.12966	50	25.7809	1.14288	48	20.9858	1.04543	51	28.0075	1.08787	50	21.5937	1.07166	48	21.445	0.9796	51	20.3179	1374.83	55.36	4	62	1448.12	55.36	4	55	1592.62	55.36	4	57	112	11.5058	4.41162
P06603	Tubulin alpha-1 chain OS=Drosophila melanogaster GN=alphaTub84B PE=2 SV=1 - [TBA1_DROME]	55.33	3	18	20	355	0.925244	72	55.2744	0.925152	93	28.3549	0.926047	106	29.0253	0.913811	72	44.1746	0.912515	93	35.7556	0.9306	106	23.5789	0.931139	72	41.9941	0.857048	93	38.7037	0.965757	106	22.1842	2530.97	48.44	16	95	3161.87	55.33	20	122	3935.15	53.56	18	138	450	49.8765	5.13525
P47938	Thioredoxin-1 OS=Drosophila melanogaster GN=dhd PE=1 SV=1 - [THIO1_DROME]	55.14	2	6	7	133	1.19988	31	25.8868	1.38629	30	14.4466	1.13984	34	24.413	1.2027	31	17.9357	1.1433	30	36.0626	1.28025	34	35.6543	1.34184	31	25.2383	1.36903	30	26.409	1.4486	34	26.7156	690.728	55.14	7	43	730.566	47.66	6	41	901.985	47.66	6	49	107	12.3764	9.40771
P41126	60S ribosomal protein L13 OS=Drosophila melanogaster GN=RpL13 PE=1 SV=1 - [RL13_DROME]	55.05	1	16	19	212	0.90361	49	24.9101	1.07658	57	14.5189	1.02755	55	35.03	1.00347	49	18.5271	0.913413	57	29.3659	0.994787	55	30.183	0.962273	49	18.7476	0.961788	57	20.6101	1.02151	55	29.2986	1233.31	55.05	17	66	1575.74	51.38	16	76	1626.79	47.71	14	70	218	24.9358	10.9897
Q9W401	Probable citrate synthase, mitochondrial OS=Drosophila melanogaster GN=kdn PE=2 SV=1 - [CISY_DROME]	54.96	1	22	26	949	1.14469	213	18.9258	1.09944	231	15.6003	1.10273	265	20.2735	1.14053	213	20.3199	1.20352	231	21.5216	1.15108	265	20.303	1.13783	213	19.7858	1.19516	231	22.2292	1.14231	265	19.4585	5184.82	48.49	24	264	5747.51	48.92	25	341	6421.16	54.96	26	344	464	51.5416	8.80713
P07186	Chorion protein S19 OS=Drosophila melanogaster GN=Cp19 PE=2 SV=1 - [CH19_DROME]	54.91	1	5	6	58	1.23097	14	9.44855	0.9174	16	8.69086	1.15055	16	12.8419	1.32146	14	9.71124	1.4445	16	31.221	1.18481	16	18.3482	1.17824	14	17.774	1.40136	16	22.999	1.07374	16	22.7988	222.43	50.87	5	16	228.635	50.87	5	23	319.457	54.91	6	19	173	18.5131	9.36377
P84052	Histone H2A OS=Drosophila erecta GN=His2A PE=3 SV=2 - [H2A_DROER]	54.84	1	4	5	100	1.09006	8	117.829	0.903161	15	21.9321	0.860399	27	29.173	1.0939	8	121.786	1.61158	15	135.999	1.04719	27	47.3324	1.24851	8	149.327	1.87762	15	139.587	1.30786	29	59.3549	541.591	54.84	5	23	951.636	54.84	4	31	1353.15	54.84	5	46	124	13.3545	10.7261
Q9VL18	Probable elongation factor 1-delta OS=Drosophila melanogaster GN=eEF1delta PE=1 SV=1 - [EF1D_DROME]	54.69	1	13	15	154	0.851619	36	50.124	0.609497	47	79.4336	0.835348	47	25.6531	0.826248	36	31.1546	0.767892	48	76.6145	0.836743	47	35.1339	0.861105	36	39.0609	0.836913	48	62.3248	0.80844	47	19.4096	974.508	48.44	14	43	1310.21	54.69	15	58	1363.88	40.23	12	53	256	28.917	4.86865
P20432	Glutathione S-transferase 1-1 OS=Drosophila melanogaster GN=GstD1 PE=1 SV=1 - [GSTT1_DROME]	54.55	2	1	11	158	0.31068	1		0.26871	1		0.252788	1		0.31072	1		0.391192	1		0.32187	1		0.316096	1		0.337158	1		0.266822	1		880.868	34.93	7	37	1107.86	43.54	10	53	1479.86	54.55	11	68	209	23.8511	7.2251
Q94511	NADH-ubiquinone oxidoreductase 75 kDa subunit, mitochondrial OS=Drosophila melanogaster GN=ND75 PE=2 SV=3 - [NDUS1_DROME]	54.31	1	33	37	486	1.16011	114	29.9992	1.12399	106	19.1349	1.16298	133	20.1968	1.15993	114	28.6441	1.1649	106	24.4308	1.19868	133	20.8261	1.17973	114	26.2001	1.2064	106	21.7983	1.16668	133	16.022	3168.81	44.46	29	129	3054.47	46.24	29	179	4049.6	51.98	34	178	731	78.5807	6.84424
Q9VU58	Neuropeptide-like 2 OS=Drosophila melanogaster GN=Nplp2 PE=1 SV=1 - [NPLP2_DROME]	53.49	1	4	5	144	0.135824	10	129.834	0.0837741	18	219.405	0.052145	18	168.466	0.181571	11	93.228	0.0999186	23	84.7798	0.0818016	22	63.9752	0.178918	11	85.371	0.111182	23	95.4306	0.0830101	22	78.3696	303.754	53.49	5	20	710.936	53.49	5	57	716.794	39.53	4	67	86	9.40602	5.40186
P29844	Heat shock 70 kDa protein cognate 3 OS=Drosophila melanogaster GN=Hsc70-3 PE=2 SV=2 - [HSP7C_DROME]	53.35	1	31	38	695	0.90041	134	20.84	0.882911	144	11.5546	0.926099	147	20.9709	0.961286	134	19.146	0.919282	144	26.0355	0.903648	147	20.3553	0.93365	134	19.5088	0.901726	144	20.5489	0.882426	147	19.3215	3948.35	50.76	33	212	4233.16	53.2	37	219	4340.87	53.35	38	264	656	72.2165	5.36377
P02828	Heat shock protein 83 OS=Drosophila melanogaster GN=Hsp83 PE=1 SV=1 - [HSP83_DROME]	53.28	8	44	49	821	0.815428	204	25.7916	0.862933	214	19.0414	0.861402	242	22.8677	0.880735	204	22.5973	0.862487	214	24.9659	0.877159	242	19.854	0.929128	204	20.6203	0.928603	214	20.4691	0.907116	242	17.4588	4940.2	46.16	41	244	5714.71	52.16	47	273	6223.4	47.84	43	304	717	81.8142	5.021
Q9V597	60S ribosomal protein L31 OS=Drosophila melanogaster GN=RpL31 PE=1 SV=1 - [RL31_DROME]	53.23	2	7	8	84	0.823508	11	38.1208	0.719227	32	89.7552	0.751692	22	68.9866	0.868905	11	39.2561	0.507831	32	59.439	0.784333	22	52.5294	0.847698	11	40.2238	0.491275	32	75.931	0.806083	22	39.9691	223.084	45.16	6	15	753.931	49.19	7	44	455.668	49.19	6	25	124	14.5237	10.1987
P08736	Elongation factor 1-alpha 1 OS=Drosophila melanogaster GN=Ef1alpha48D PE=1 SV=2 - [EF1A1_DROME]	53.13	1	8	23	504	1.14649	24	20.1893	0.986353	89	11.1597	1.12619	59	12.6416	1.09984	24	23.4008	1.02465	89	13.5634	1.09778	59	10.553	1.15078	24	21.2818	1.07029	89	14.1896	1.07095	59	10.4504	3192.76	46	20	124	5380.9	45.79	19	200	4437.59	39.52	18	180	463	50.2754	9.0708
P62152	Calmodulin OS=Drosophila melanogaster GN=Cam PE=1 SV=2 - [CALM_DROME]	53.02	1	8	8	99	1.65191	35	37.7886	2.71844	23	69.7015	2.37148	25	44.3022	1.2946	35	26.1824	1.37442	23	41.2875	1.60365	25	45.1879	1.40547	35	29.9427	1.26784	23	49.7776	1.37031	25	25.6313	991.312	47.65	7	42	603.981	44.97	6	27	661.52	50.34	7	30	149	16.7998	4.22119
P82147	Protein lethal(2)essential for life OS=Drosophila melanogaster GN=l(2)efl PE=1 SV=1 - [L2EFL_DROME]	52.94	1	8	9	67	0.825528	18	16.3981	0.882554	18	12.4817	0.851738	26	29.3781	0.884034	18	15.4833	0.840187	18	19.3619	0.90671	26	25.5695	0.858923	18	17.0607	0.854463	18	12.9894	0.8325	26	23.6883	502.602	39.57	6	19	547.689	40.11	6	20	639.093	52.94	9	28	187	21.2958	6.21436
Q9VZ23	GTP-binding nuclear protein Ran OS=Drosophila melanogaster GN=ran PE=1 SV=1 - [RAN_DROME]	52.78	1	10	11	141	1.15676	40	20.7971	1.00496	35	24.9327	1.11199	37	19.1941	1.18112	40	20.6226	1.28674	35	14.3045	1.07966	37	19.8115	1.15161	40	21.0073	1.28313	35	16.6994	1.09498	37	12.3772	733.467	49.07	9	48	806.14	46.76	9	46	782.085	50.46	9	47	216	24.6927	7.81104
P91929	NADH dehydrogenase [ubiquinone] 1 alpha subcomplex subunit 10, mitochondrial OS=Drosophila melanogaster GN=ND42 PE=2 SV=2 - [NDUAA_DROME]	52.58	1	17	23	192	1.19866	46	22.1616	1.15288	54	18.3262	1.17974	54	25.724	1.21846	46	20.923	1.28512	54	21.641	1.12626	54	30.0413	1.20495	46	29.4465	1.28077	54	30.3106	1.1047	54	25.1389	1098.98	38.82	16	62	1377.53	45.95	18	66	1326.35	45.21	19	64	407	46.8676	6.80029
P36188	Troponin I OS=Drosophila melanogaster GN=wupA PE=2 SV=3 - [TNNI_DROME]	52.42	1	22	25	459	1.24047	109	28.7448	1.26758	110	18.518	1.14609	109	27.2153	1.2186	109	28.6113	1.15615	110	35.5776	1.12985	109	28.5514	1.146	109	29.2665	1.13338	110	30.1654	1.07317	109	23.0442	1776.8	47.58	21	154	2346.8	49.44	22	154	2248.51	49.07	20	151	269	30.063	9.51025
Q9W141	Putative ATP synthase subunit f, mitochondrial OS=Drosophila melanogaster GN=CG4692 PE=1 SV=1 - [ATPK_DROME]	52.34	1	6	6	174	1.28232	49	17.1925	1.22599	43	19.8656	1.31907	48	19.4271	1.28047	49	15.7969	1.2239	43	27.8619	1.2588	48	16.8421	1.27217	49	20.8791	1.27539	43	30.8005	1.33581	48	21.0869	1020.26	52.34	6	57	1004.26	52.34	6	57	992.451	52.34	6	60	107	12.4754	10.0962
Q9VLU0	Barrier-to-autointegration factor OS=Drosophila melanogaster GN=baf PE=3 SV=1 - [BAF_DROME]	52.22	1	3	4	20	0.949992	5	11.5807	0.947105	6	7.24221	1.09259	6	9.79773	0.941771	5	7.98807	1.01886	6	12.1771	1.02151	6	16.7798	0.876783	5	7.54123	0.95927	6	10.3863	0.958534	6	12.857	159.94	50	3	5	267.817	27.78	2	8	237.037	30	3	7	90	10.1098	5.16064
P48605	T-complex protein 1 subunit gamma OS=Drosophila melanogaster GN=Cctgamma PE=2 SV=2 - [TCPG_DROME]	52.21	1	23	29	194	0.911199	53	25.3201	1.00158	54	18.8906	0.995183	69	26.1058	0.918532	53	24.6137	0.90162	54	36.1703	1.00453	69	24.5276	0.952541	53	24.894	0.984597	54	25.164	1.04568	69	14.4619	1373.28	36.95	19	55	1474.69	38.97	19	60	1913.48	43.38	24	79	544	59.3573	6.80029
P13060	Elongation factor 2 OS=Drosophila melanogaster GN=Ef2b PE=1 SV=4 - [EF2_DROME]	51.78	2	38	47	757	0.935548	136	41.2395	0.997412	165	22.756	0.994217	175	37.1154	0.957792	136	35.5693	0.933117	165	49.992	0.941081	175	30.6345	0.907853	136	36.0926	0.90505	165	38.058	0.921074	175	28.512	3333.11	37.91	35	203	4785.28	47.27	43	294	4760.74	47.27	41	260	844	94.3981	6.59521
P46150	Moesin/ezrin/radixin homolog 1 OS=Drosophila melanogaster GN=Moe PE=1 SV=2 - [MOEH_DROME]	51.56	2	26	39	250	1.03348	57	21.344	1.03897	54	14.5835	0.964567	59	21.673	1.06864	57	25.8831	0.936764	54	27.1213	0.942692	59	25.5295	1.05493	57	23.3213	0.99801	54	33.3396	1.06647	59	16.9993	1217.77	38.24	26	79	1015.19	45.16	31	82	985.174	43.94	31	89	578	68.0987	5.98584
B4I9F6	40S ribosomal protein SA OS=Drosophila sechellia GN=sta PE=3 SV=1 - [RSSA_DROSE]	51.48	8	12	15	270	1.01776	49	47.9052	1.06742	57	29.5716	0.883603	69	48.2409	1.06158	49	42.6428	0.866484	57	33.8614	0.961573	69	46.3554	1.03616	49	44.6973	0.916129	57	26.5241	0.9672	69	21.4997	1159.98	47.78	11	74	1463.67	38.89	11	86	1717.15	49.26	14	110	270	30.2094	4.86865
P30106	Glutathione S-transferase 1-1 OS=Drosophila sechellia GN=GstD1 PE=3 SV=2 - [GSTT1_DROSE]	51.2	6	1	11	157	2.48579	1								2.29767	1								2.66283	1								844.316	33.97	8	40	1064.24	40.19	10	50	1435.77	48.33	10	67	209	23.752	7.2251
Q8IN44	Protein Turandot A OS=Drosophila melanogaster GN=TotA PE=1 SV=1 - [TOTA_DROME]	51.16	1	4	7	51				0.801698	6	134.705	0.341041	7	382.028				0.761514	6	81.9642	0.426204	7	163.09				0.770733	6	89.0932	0.409227	7	123.706	283.221	20.16	4	14	205.123	40.31	5	19	252.143	45.74	6	18	129	14.2113	4.88135
Q9V7D2	V-type proton ATPase subunit D 1 OS=Drosophila melanogaster GN=Vha36-1 PE=2 SV=1 - [VATD1_DROME]	50.81	2	9	13	105	1.09769	15	27.9317	1.17359	16	12.8938	1.18321	28	12.9796	1.11196	15	18.9076	1.15846	16	14.4003	1.22053	28	13.9295	1.1175	15	16.6559	1.11326	16	15.8361	1.15239	28	10.8131	381.095	43.09	12	32	309.928	35.37	10	32	434.458	30.49	8	41	246	27.61	9.53955
P19351	Troponin T, skeletal muscle OS=Drosophila melanogaster GN=up PE=1 SV=3 - [TNNT_DROME]	50.63	1	35	39	1242	1.32393	284	28.0811	1.13034	310	19.9628	1.25084	376	22.9966	1.32408	284	29.8615	1.33109	310	32.5755	1.21582	376	26.9003	1.29103	284	31.5072	1.31661	310	26.5771	1.22446	376	18.0731	5013.35	43.07	35	319	6085.61	47.86	35	458	6936.16	45.59	37	465	397	47.4194	4.64014
Q02748	Eukaryotic initiation factor 4A OS=Drosophila melanogaster GN=eIF-4a PE=1 SV=3 - [IF4A_DROME]	50.12	1	15	20	127	0.678607	27	42.1307	0.870301	31	9.98577	0.774102	32	21.7514	0.693656	27	44.7474	0.710285	31	37.0718	0.793291	32	20.0054	0.682138	27	54.7312	0.762963	31	27.9991	0.818831	32	19.3009	562.508	32.51	14	38	934.097	40.69	16	44	817.471	44.91	17	45	403	45.8494	5.65576
P41044	Calbindin-32 OS=Drosophila melanogaster GN=Cbp53E PE=2 SV=1 - [CAB32_DROME]	50	1	12	16	61	0.998268	17	44.4593	1.00377	14	26.8999	1.07268	12	14.3392	0.953976	17	41.8922	1.08417	14	17.9027	0.996448	12	18.3702	0.948101	17	45.3723	0.966351	14	22.7703	1.00088	12	19.524	280.658	40	12	23	369.934	23.55	8	19	365.998	30	9	19	310	35.6948	4.71631
P29327	40S ribosomal protein S6 OS=Drosophila melanogaster GN=RpS6 PE=1 SV=1 - [RS6_DROME]	49.6	1	10	16	140	1.01541	25	79.2913	0.981509	30	20.2352	0.928876	31	31.1991	1.05314	25	73.8576	0.78469	32	50.6256	0.928876	32	25.0182	1.05868	25	64.01	0.927344	32	47.8738	1.01928	32	16.9223	654.052	38.71	13	49	669.925	28.63	10	43	730.2	34.68	9	48	248	28.3899	10.7407
Q9VHS2	Probable cytochrome c oxidase subunit 7A, mitochondrial OS=Drosophila melanogaster GN=CG9603 PE=1 SV=1 - [COX7A_DROME]	49.44	1	5	5	36	0.985535	11	62.4399	0.774707	9	38.8226	0.521679	11	51.9256	0.940708	11	65.771	0.848203	9	53.4417	0.564447	11	49.87	0.877563	11	42.8419	0.786978	9	59.7215	0.50221	11	48.4101	158.569	49.44	5	13	142.983	42.7	4	12	128.314	33.71	3	11	89	9.89539	10.0522
P54353	Putative peptidyl-prolyl cis-trans isomerase dodo OS=Drosophila melanogaster GN=dod PE=2 SV=3 - [DOD_DROME]	49.4	1	4	6	9	0.944185	3	36.2273	0.804988	2	8.33308	1.07267	2	37.1605	0.921079	3	43.8321	1.01255	2	10.1434	1.13136	2	37.5034	0.968275	3	31.7961	0.919876	2	11.6101	1.09597	2	30.8561	78.69	33.13	4	4	66.96	24.1	3	3	96.3	12.65	1	2	166	18.3651	7.44482
Q7KN62	Transitional endoplasmic reticulum ATPase TER94 OS=Drosophila melanogaster GN=TER94 PE=1 SV=1 - [TERA_DROME]	49.31	9	37	44	442	0.974766	87	32.9707	0.955943	132	15.7129	1.03875	121	22.922	1.0226	87	31.4586	1.04759	132	27.9854	1.06322	121	24.6953	1.02438	87	30.2555	1.07758	132	18.8619	1.04609	121	17.3288	2498.38	43.45	39	123	3520.66	47.07	39	167	3420.73	43.07	34	152	801	88.8033	5.35107
Q9VGX3	Protein anoxia up-regulated OS=Drosophila melanogaster GN=fau PE=1 SV=3 - [FAU_DROME]	49.27	2	28	32	386	1.12809	107	23.8471	0.992315	112	18.2423	1.08402	107	22.5974	1.13478	107	21.1996	1.18893	112	26.2393	1.07821	107	24.4796	1.07751	107	20.969	1.1251	112	25.0868	1.03122	107	20.1534	1916.43	46.85	29	126	2553.47	47.17	30	129	2447.8	45.88	29	131	619	68.601	5.05908
Q27928	Glycerol-3-phosphate dehydrogenase [NAD(+)], cytoplasmic OS=Drosophila pseudoobscura pseudoobscura GN=Gpdh PE=3 SV=2 - [GPDA_DROPS]	48.89	2	1	17	465				0.258312	2	150.522	0.216769	2	90.2458				0.312716	2	54.7914	0.269213	2	33.5019				0.31446	2	109.912	0.29693	2	80.6251	3230.56	36.94	13	131	3785.2	42.22	15	159	4263.3	47.5	16	175	360	39.4224	6.96143
O46037	Vinculin OS=Drosophila melanogaster GN=Vinc PE=1 SV=1 - [VINC_DROME]	48.8	2	41	48	314	1.05851	79	24.6272	0.98591	70	11.682	0.995005	80	17.3095	1.02218	79	24.2303	1.00867	70	21.4461	0.993079	80	23.0997	0.990756	79	25.3864	1.02547	70	17.4939	0.99532	80	14.531	2017.12	41.52	42	107	1958.99	38.81	37	100	2208.47	38.09	37	107	961	106.236	6.69775
Q9VXY7	Lipid storage droplets surface-binding protein 2 OS=Drosophila melanogaster GN=Lsd-2 PE=1 SV=1 - [LSD2_DROME]	48.58	1	11	15	153	1.06016	43	21.1229	1.16916	51	17.2947	1.17718	50	35.1302	1.10448	43	18.16	1.17326	51	32.8035	1.18876	50	34.4963	1.1523	43	19.077	1.24465	51	25.0117	1.21709	50	23.1478	1081.97	24.72	9	45	1188.62	47.16	14	55	1276.06	43.18	12	53	352	38.2056	8.41162
P25843	Profilin OS=Drosophila melanogaster GN=chic PE=1 SV=1 - [PROF_DROME]	48.41	1	3	4	49	1.33459	6	20.753	0.965561	7	7.48878	1.17458	7	6.98352	1.30584	6	21.2042	1.31312	7	15.4664	1.20342	7	8.07551	1.34963	6	9.48965	1.1144	7	16.1099	1.14727	7	6.51128	163.533	48.41	4	16	280.273	48.41	4	17	230.973	44.44	3	16	126	13.7148	5.41455
P91928	Putative mitochondrial inner membrane protein OS=Drosophila melanogaster GN=CG6455 PE=2 SV=4 - [IMMT_DROME]	48.04	1	29	40	267	1.21412	63	20.4482	1.0789	66	24.6587	1.11123	80	24.3056	1.16587	63	20.7136	1.17483	66	32.4626	1.18146	80	21.6001	1.17251	63	19.9905	1.15077	66	24.3686	1.13484	80	20.4146	1447.18	32.21	29	92	1448.09	32.61	27	77	2145.13	37.89	28	98	739	81.9641	8.93896
P02516	Heat shock protein 23 OS=Drosophila melanogaster GN=Hsp23 PE=2 SV=2 - [HSP23_DROME]	47.85	1	6	6	69	0.124189	5	39.4084	0.252334	21	80.4443	0.272159	28	116.057	0.18019	5	13.9721	0.266411	21	86.4098	0.313387	28	106.732	0.209189	5	33.2846	0.265282	21	86.0979	0.331191	28	110.336	165.566	28.49	3	5	597.534	47.85	6	27	935.802	47.85	6	37	186	20.6164	5.84619
Q9VMU4	60S ribosomal protein L37a OS=Drosophila melanogaster GN=RpL37A PE=1 SV=3 - [RL37A_DROME]	47.83	1	3	5	38	0.743446	12	13.6757	0.673499	11	45.1022	0.824524	13	37.8413	0.797595	12	12.9505	0.703034	11	17.4912	0.885899	13	37.5212	0.825635	12	22.2124	0.76535	11	14.1821	0.816849	13	23.0346	258.24	41.3	4	13	211.725	42.39	4	12	366.558	29.35	2	13	92	10.3044	10.6089
P41093	60S ribosomal protein L18a OS=Drosophila melanogaster GN=RpL18A PE=1 SV=1 - [RL18A_DROME]	47.46	1	11	12	169	0.79767	44	49.2111	0.984457	51	28.2657	0.7925	57	34.9071	0.828898	44	55.042	0.654983	51	40.9051	0.783193	57	33.1973	0.848156	44	43.7657	0.745198	51	35.5489	0.851491	57	27.2648	724.37	44.63	11	50	729.785	47.46	12	57	840.278	47.46	12	62	177	21.0164	10.6235
Q9VYD7	Mitochondrial import inner membrane translocase subunit Tim9 OS=Drosophila melanogaster GN=Tim9a PE=3 SV=1 - [TIM9_DROME]	47.37	1	3	3	22	1.11901	6	11.7102	0.866403	7	6.86853	1.03958	6	14.3785	1.19721	6	10.3915	1.23318	7	27.8723	1.08616	6	12.7665	1.0678	6	12.9578	1.01022	7	26.5814	1.02525	6	8.68703	215.377	47.37	3	6	139.263	47.37	3	8	117.13	47.37	3	8	95	11.0904	6.0874
Q7KHA1	Phosphoglucomutase OS=Drosophila simulans GN=Pgm PE=3 SV=1 - [PGM_DROSI]	47.32	2	22	25	250	1.03532	71	21.6473	1.08863	74	12.8432	1.08439	83	27.8721	0.981067	71	21.078	0.978487	74	29.3427	1.05576	83	23.8726	1.03092	71	21.9109	1.0248	74	18.0947	1.09167	83	20.4841	1843.83	33.57	18	75	2140.3	45.89	24	84	2161.96	41.96	21	91	560	60.756	6.69775
Q9VSA3	Probable medium-chain specific acyl-CoA dehydrogenase, mitochondrial OS=Drosophila melanogaster GN=CG12262 PE=1 SV=1 - [ACADM_DROME]	47.26	1	18	22	202	0.892725	48	43.208	0.852878	53	22.6255	0.844054	55	26.7644	0.899834	48	29.0571	0.878171	53	33.7882	0.842566	55	27.0973	0.902381	48	29.7506	0.931802	53	23.6621	0.891026	55	18.0267	1090.37	45.58	21	61	1021.9	40.33	18	71	1109.84	46.06	21	70	419	45.8424	7.94287
Q9VZS5	60S ribosomal protein L28 OS=Drosophila melanogaster GN=RpL28 PE=1 SV=1 - [RL28_DROME]	47.22	1	7	8	147	0.992438	40	13.2472	0.996564	31	13.3188	1.02534	43	21.2682	1.0221	40	18.4476	0.942486	31	12.8638	1.01463	43	19.0273	1.03193	40	17.5547	0.977886	31	11.8156	1.03977	43	16.8066	838.459	47.22	8	48	721.131	47.22	8	41	858.318	47.22	8	58	144	16.0191	11.0923
O18640	Guanine nucleotide-binding protein subunit beta-like protein OS=Drosophila melanogaster GN=Rack1 PE=1 SV=2 - [GBLP_DROME]	47.17	1	13	15	110	0.523621	26	17.0857	0.772046	29	29.4939	0.493086	31	25.5656	0.585139	26	15.7743	0.588896	29	26.4655	0.577633	31	19.1859	0.630277	26	16.2444	0.697262	29	24.2372	0.702515	31	16.0349	517.851	38.05	11	32	555.969	40.88	12	37	620.759	36.79	11	41	318	35.5957	7.47412
Q9V3P0	Peroxiredoxin 1 OS=Drosophila melanogaster GN=Jafrac1 PE=1 SV=1 - [PRDX1_DROME]	46.91	1	10	11	166	1.03468	42	53.0904	1.05035	53	25.3044	1.17402	61	44.0963	1.08869	42	52.0816	1.20046	53	54.5297	1.19997	61	40.4072	1.08402	42	49.9686	1.11888	53	56.0891	1.13084	61	35.0629	1072.79	36.6	8	44	1291.83	44.33	10	58	1369.8	39.18	10	64	194	21.724	5.70654
P21187	Polyadenylate-binding protein OS=Drosophila melanogaster GN=pAbp PE=1 SV=3 - [PABP_DROME]	46.85	2	23	28	390	1.12757	72	19.0563	1.04886	64	17.0143	1.07979	88	21.4535	1.126	72	18.3238	1.12598	64	23.0996	1.07842	88	19.9465	1.16123	72	19.4391	1.13744	65	19.8023	1.08141	88	14.7363	2328.56	35.96	21	96	2012.83	46.37	26	124	2975.34	38.8	22	170	634	69.8816	9.30518
O18413	26S protease regulatory subunit 8 OS=Drosophila melanogaster GN=Rpt6 PE=1 SV=2 - [PRS8_DROME]	46.17	1	11	18	188	0.951677	15	13.1127	0.907321	19	13.3368	0.941198	19	5.75544	0.947882	15	15.427	0.98877	19	21.2969	0.939174	19	7.91255	0.979598	15	13.5525	0.993929	19	16.2471	0.936141	19	12.2887	1159.34	29.14	13	59	1282.76	37.53	14	61	1528.53	41.98	16	68	405	45.8282	8.41162
Q9W1C9	Ejaculatory bulb-specific protein 3 OS=Drosophila melanogaster GN=PebIII PE=1 SV=2 - [PEB3_DROME]	46.03	1	7	8	192	1.10023	51	28.7007	0.898706	48	11.4743	1.07219	62	11.2534	1.12819	51	31.9033	1.06903	48	36.3502	1.01375	62	17.9949	1.0477	51	38.3079	1.05811	48	29.521	0.982097	62	14.0957	1047.72	40.48	7	57	1053.04	46.03	8	56	1183.81	46.03	8	79	126	14.5306	8.104
P26270	26S proteasome non-ATPase regulatory subunit 7 OS=Drosophila melanogaster GN=Rpn8 PE=1 SV=6 - [PSMD7_DROME]	45.86	1	10	13	143	1.04704	40	26.6503	0.926325	31	12.2158	0.929727	36	24.7946	0.973059	40	28.4262	1.03387	31	30.3501	0.961945	36	21.2571	0.99643	40	36.2779	1.03745	31	25.0293	0.918177	36	21.8898	787.378	35.5	10	45	796.898	42.9	12	46	753.356	34.02	10	52	338	38.0655	6.7124
P06742	Myosin light chain alkali OS=Drosophila melanogaster GN=Mlc1 PE=2 SV=4 - [MLC1_DROME]	45.81	8	6	7	356	1.41216	75	37.8396	0.961228	116	13.2334	1.17434	128	32.2869	1.53563	75	38.6861	1.32446	116	34.8592	1.22757	128	26.2967	1.42913	75	36.2309	1.26872	116	27.1263	1.179	128	16.2763	2297.19	21.29	5	84	2913.33	27.1	6	127	3249.23	45.81	7	145	155	17.5127	4.38623
P47949	Troponin C, isoform 3 OS=Drosophila melanogaster GN=TpnC73F PE=2 SV=2 - [TNNC3_DROME]	45.81	1	5	7	93	0.624904	10	24.5061	0.783359	28	33.7483	0.54567	30	36.2194	0.719567	10	17.066	0.656983	28	30.4372	0.561537	30	34.5943	0.684388	10	23.9867	0.662598	28	19.4905	0.618566	30	15.8258	653.7	45.81	6	17	1355.43	45.81	7	38	1438.51	45.81	7	38	155	17.6845	4.18311
P22700	Calcium-transporting ATPase sarcoplasmic/endoplasmic reticulum type OS=Drosophila melanogaster GN=Ca-P60A PE=1 SV=2 - [ATC1_DROME]	45.78	1	15	58	1491	1.10932	96	29.7244	1.15423	104	27.3201	1.10291	127	28.3711	1.10719	96	24.5754	1.15093	104	32.2076	1.13067	127	24.9461	1.13169	96	24.9978	1.19582	104	28.4493	1.21763	127	24.1336	9394.03	41.96	49	361	10724.8	43.53	52	560	11996.4	40.78	50	570	1020	111.63	5.41455
P48602	V-type proton ATPase catalytic subunit A isoform 1 OS=Drosophila melanogaster GN=Vha68-1 PE=2 SV=2 - [VATA1_DROME]	45.77	1	14	26	336	1.22536	27	17.1666	1.14738	29	9.85799	1.20835	28	11.9962	1.19751	27	15.9733	1.16582	29	22.3367	1.17466	28	12.9175	1.16952	27	21.023	1.08971	29	24.5108	1.16793	28	13.8128	3138.07	37.13	22	107	3332.69	37.3	23	115	3226.13	43.49	25	114	614	68.3323	5.2876
P41374	Eukaryotic translation initiation factor 2 subunit 1 OS=Drosophila melanogaster GN=eIF-2alpha PE=2 SV=1 - [IF2A_DROME]	45.75	1	14	17	91	0.920932	28	29.121	0.948198	30	21.2225	0.990928	27	29.4286	0.950277	28	36.5937	0.940822	30	46.1368	0.971157	27	34.8934	0.957927	28	37.6373	0.951889	30	38.4094	0.932052	27	27.0717	560.687	28.74	11	31	644.934	32.84	11	30	530.235	41.94	14	30	341	38.6217	4.94482
P19889	60S acidic ribosomal protein P0 OS=Drosophila melanogaster GN=RpLP0 PE=1 SV=1 - [RLA0_DROME]	45.74	1	13	16	332	0.928394	90	37.9052	0.92943	82	15.0459	1.02648	105	24.0247	1.04233	90	33.8668	1.01432	85	30.7942	1.0663	105	22.2499	0.95716	90	34.1264	0.978489	85	27.4276	0.94817	105	17.758	2551.59	45.74	16	106	2332.13	43.22	15	104	2802.67	42.59	14	122	317	34.1809	6.94678
Q03427	Lamin-C OS=Drosophila melanogaster GN=LamC PE=1 SV=2 - [LAMC_DROME]	45.73	1	22	29	153	0.889054	39	26.9849	0.919152	40	24.5668	0.903812	44	34.7016	0.87193	39	21.7738	0.821092	40	20.1061	0.947708	44	18.2519	0.866088	39	20.3716	0.832056	40	14.3992	0.969961	44	13.4803	880.529	28.34	18	45	1033.08	34.3	20	48	1220.27	38.16	22	60	621	69.8177	6.84424
Q9VWG3	40S ribosomal protein S10b OS=Drosophila melanogaster GN=RpS10b PE=1 SV=2 - [RS10B_DROME]	45.63	2	7	8	108	1.0238	25	54.0236	1.16766	34	19.8391	1.16311	39	27.2941	1.00581	25	13.0222	1.03891	34	25.0957	1.12516	39	21.172	0.927455	25	19.8743	0.990912	34	15.5153	1.03861	39	15.3477	809.142	45.63	8	31	991.741	36.25	7	36	1170.9	45.63	8	41	160	17.8673	9.80322
O16053	Protein CDV3 homolog OS=Drosophila yakuba GN=GE14456 PE=2 SV=1 - [CDV3_DROYA]	45.52	1	1	9	57				0.877961	3	3.15758	0.900861	2	12.9434				0.874164	3	3.44906	0.935334	2	8.3394				0.949067	3	7.63775	0.921896	2	5.68217	213.933	26.49	6	13	553.342	39.55	7	22	365.432	35.45	7	22	268	29.3256	5.23682
Q9VYH3	Probable alpha-aspartyl dipeptidase OS=Drosophila melanogaster GN=CG2200 PE=1 SV=1 - [PEPE_DROME]	45	1	7	12	63	1.05551	8	10.5007	0.888761	11	17.4594	0.96518	15	25.0328	1.10642	8	6.62981	0.99069	11	18.1783	1.00923	15	26.3243	1.25555	8	8.54056	1.0415	11	16.4884	1.03562	15	14.9198	154.386	25	6	9	274.349	36.25	9	19	371.173	42.92	11	35	240	26.5819	7.03467
Q9VNE9	60S ribosomal protein L13a OS=Drosophila melanogaster GN=RpL13A PE=1 SV=1 - [RL13A_DROME]	44.88	1	11	16	196	0.875995	46	33.599	0.846291	44	27.3857	0.904687	55	27.8577	0.926477	46	36.4707	0.867369	44	28.7829	0.919357	55	17.8609	0.89621	46	30.7797	0.928132	44	24.3725	0.940956	55	16.5017	772.013	38.54	13	62	872.893	43.41	14	62	970.418	40	13	72	205	23.6322	11.0337
Q9VTE5	Probable prefoldin subunit 2 OS=Drosophila melanogaster GN=l(3)01239 PE=2 SV=1 - [PFD2_DROME]	44.76	1	5	5	24	1.25471	6	22.4375	0.744804	10	20.0096	0.810286	7	11.7926	1.23803	6	24.64	1.02896	10	29.713	0.747341	7	35.026	1.18237	6	18.237	1.03606	10	13.0691	0.866314	7	10.7424	120.925	25.17	3	6	120.57	34.97	4	10	115.143	37.76	4	8	143	16.1933	5.64307
B4II52	Protein Turandot X1/X2 OS=Drosophila sechellia GN=TotX1 PE=3 SV=1 - [TOTX_DROSE]	44.67	4	5	5	20	2.84168	9	53.0738	2.3552	6	101.725	5.37266	5	25.3343	4.16581	9	60.2205	2.36912	6	80.7661	3.98194	5	17.4921	2.06477	9	30.0419	1.58205	6	23.6531	1.59064	5	1.80976	237.89	28.67	4	9	144.5	21.33	2	6	208.656	5.33	1	5	150	17.2538	9.01221
P47948	Troponin C, isoform 2 OS=Drosophila melanogaster GN=TpnC47D PE=2 SV=2 - [TNNC2_DROME]	44.52	1	3	6	39	0.667229	2	54.606	0.831625	4	18.2196	0.758996	3	8.37457	0.680351	2	58.9479	0.946189	4	34.485	0.754754	3	13.0766	0.710299	2	60.7853	0.939643	4	18.3032	0.762259	3	5.06293	316.73	27.74	4	11	459.589	44.52	6	16	431.984	36.77	5	12	155	17.8715	4.09424
Q8T8R1	CCHC-type zinc finger protein CG3800 OS=Drosophila melanogaster GN=CG3800 PE=1 SV=1 - [Y3800_DROME]	44.24	1	7	7	69	1.00642	18	13.8905	0.812119	18	21.8557	0.833726	20	53.9695	0.999527	18	15.8709	0.919086	18	32.8549	0.850632	20	37.3394	0.990904	18	25.3857	0.934341	18	25.6305	0.894285	20	30.8321	348.734	29.09	6	23	472.407	40.61	6	22	538.77	40.61	6	24	165	17.6028	8.646
P54357	Myosin-2 essential light chain OS=Drosophila melanogaster GN=Mlc-c PE=1 SV=1 - [MLC2_DROME]	44.22	1	5	6	28	0.831035	7	27.5103	0.872281	9	14.2114	1.06562	11	18.6757	0.84175	7	22.508	0.925882	9	51.9277	1.14131	11	11.9254	0.743837	7	6.60358	0.832628	9	34.1158	1.0686	11	12.9503	211.596	34.69	4	7	315.171	44.22	6	10	337.692	18.37	2	11	147	16.6031	4.58936
Q7KLV9	26S proteasome non-ATPase regulatory subunit 11 OS=Drosophila melanogaster GN=Rpn6 PE=1 SV=1 - [PSD11_DROME]	44.08	1	17	18	86	0.995403	22	23.2417	0.96017	28	13.92	0.974354	26	31.1754	0.971	22	36.8046	0.994877	28	39.3038	1.00743	26	31.542	0.961298	22	23.4414	0.959429	28	45.6512	1.03256	26	21.776	522.96	30.09	12	24	570.237	26.54	13	33	573.197	36.26	14	29	422	47.2337	5.88428
Q23997	Chitinase-like protein CG5210 OS=Drosophila melanogaster GN=CG5210 PE=1 SV=2 - [C5210_DROME]	44.03	1	14	17	128	0.592798	24	40.6954	0.485402	36	30.3986	0.526754	38	28.0202	0.652904	24	36.4838	0.594811	36	36.5748	0.542112	38	29.1454	0.714	24	28.2626	0.548305	36	27.1363	0.576195	38	28.2199	701.373	23.23	10	35	1259.81	29.65	11	44	1098.62	42.92	16	49	452	50.3231	7.89893
Q94523	Succinate dehydrogenase [ubiquinone] flavoprotein subunit, mitochondrial OS=Drosophila melanogaster GN=SdhA PE=2 SV=3 - [DHSA_DROME]	43.87	1	21	23	302	1.17651	87	33.6511	1.16659	85	16.9009	1.1236	95	31.4117	1.17464	88	33.1049	0.993914	85	39.0858	1.11591	95	32.4267	1.14722	88	33.782	0.988224	85	27.2549	1.0582	95	25.6026	2662.27	37.07	21	99	2436.39	37.52	20	91	2806.96	42.21	21	112	661	72.2973	7.12256
Q0E9B6	40S ribosomal protein S11 OS=Drosophila melanogaster GN=RpS11 PE=1 SV=1 - [RS11_DROME]	43.87	2	7	9	149	1.05607	34	25.9463	1.05485	27	12.5346	1.05047	27	19.3618	0.98947	34	37.8256	1.07406	27	30.4469	1.0003	27	23.2965	0.985523	34	34.3448	1.03436	27	29.2188	1.02373	27	12.356	581.358	43.87	9	56	474.523	43.87	9	46	510.824	43.87	9	47	155	18.0939	10.9312
P54385	Glutamate dehydrogenase, mitochondrial OS=Drosophila melanogaster GN=Gdh PE=1 SV=2 - [DHE3_DROME]	43.77	1	24	27	393	0.860901	120	24.881	0.87949	110	21.1526	0.873967	119	19.1884	0.886557	120	23.0985	0.932635	110	22.5065	0.904474	119	21.7406	0.857675	120	22.3596	0.924024	110	20.3534	0.895503	119	20.7666	3065.49	39.32	24	134	3026.43	42.7	26	129	3518.86	41.1	24	130	562	62.4969	8.26514
Q6XI08	40S ribosomal protein S14a OS=Drosophila yakuba GN=RpS14a PE=2 SV=1 - [RS14A_DROYA]	43.71	1	4	5	55	0.919762	11	9.77901	1.04436	19	22.7146	0.918106	19	18.3908	0.994999	11	4.45576	0.933319	19	7.7211	0.921995	19	12.962	0.948612	11	12.7025	0.942633	19	9.78121	0.913759	19	18.5403	346.784	31.13	3	11	576.658	43.71	5	20	610.84	43.71	5	24	151	16.2547	10.3452
Q9NJH0	Elongation factor 1-gamma OS=Drosophila melanogaster GN=Ef1gamma PE=2 SV=2 - [EF1G_DROME]	43.62	1	19	19	292	0.84306	83	46.4801	0.856013	85	15.7266	0.891349	89	33.1956	0.889251	83	37.2865	0.853951	85	49.0645	0.890036	89	28.0665	0.865611	83	35.6325	0.881502	85	35.6111	0.860927	89	22.2885	2207.09	37.12	17	92	2235.51	43.62	19	93	2674.32	41.07	18	107	431	48.9368	7.04932
P22464	Annexin-B9 OS=Drosophila melanogaster GN=AnnIX PE=2 SV=2 - [ANXB9_DROME]	43.52	1	13	18	164	0.635204	43	39.6091	0.907433	47	15.722	0.828286	44	23.8508	0.666255	43	34.5869	0.71231	47	47.5456	0.815306	44	26.4119	0.64134	43	30.7949	0.70983	47	31.1489	0.71814	44	21.1067	768.439	28.09	12	49	885.942	38.89	15	56	925.877	43.52	18	59	324	36.0352	4.88135
Q00963	Spectrin beta chain OS=Drosophila melanogaster GN=beta-Spec PE=1 SV=2 - [SPTCB_DROME]	43.34	1	75	95	772	1.07585	138	25.9653	1.06352	148	18.7952	1.10981	156	21.6957	1.04534	138	29.4061	1.0981	148	24.3187	1.09501	156	20.135	1.01115	138	24.4158	1.06658	148	22.9134	1.08565	156	18.0977	2923.99	29.55	71	237	3242.87	32.87	70	244	3465.78	32.65	72	291	2291	265.575	5.33838
Q9VL78	FK506-binding protein 59 OS=Drosophila melanogaster GN=FKBP59 PE=1 SV=1 - [FKB59_DROME]	43.28	2	18	19	223	1.03149	29	22.9495	0.975497	25	22.6386	1.13462	31	16.6311	1.05032	29	20.2343	0.985885	25	34.5553	1.09654	31	26.8479	1.0068	29	21.097	0.988141	25	25.2063	1.07268	31	20.323	729.945	30.07	14	37	975.451	34.85	16	74	1517.18	39.64	17	112	439	48.7646	5.41455
Q8I1F4	rRNA 2'-O-methyltransferase fibrillarin OS=Drosophila erecta GN=Fib PE=3 SV=1 - [FBRL_DROER]	43.19	2	10	15	115	1.26616	22	29.576	1.29552	26	14.7852	1.2317	26	26.2761	1.15653	22	45.6972	1.16487	26	20.0238	1.15254	26	18.1032	1.18625	22	44.2067	1.24758	26	23.41	1.19049	26	18.8078	396.502	34.78	12	35	527.784	39.42	13	37	548.629	34.2	12	43	345	34.6878	10.2866
Q7KW39	Probable methylmalonate-semialdehyde dehydrogenase [acylating], mitochondrial OS=Drosophila melanogaster GN=CG17896 PE=2 SV=1 - [MMSA_DROME]	42.88	2	17	21	149	0.69673	38	24.1769	0.753466	32	15.0279	0.77269	33	12.0248	0.718704	38	23.5096	0.787878	32	16.3073	0.785387	33	17.8953	0.753157	38	19.1389	0.779023	32	13.7451	0.785446	33	15.567	1052.76	39.42	18	53	928.886	30	17	46	1134.58	29.04	17	50	520	55.9368	8.35303
P23779	Cystatin-like protein OS=Drosophila melanogaster GN=Cys PE=2 SV=2 - [CYTL_DROME]	42.86	1	6	6	29	0.764281	4	53.2952	0.0642589	4	169.145	0.309619	9	113.489	0.801113	4	41.0913	0.0814332	6	120.819	0.286746	11	316.553	0.82918	4	44.5339	0.0708808	6	89.7764	0.296865	11	271.646	103.76	19.05	4	5	251.417	31.75	3	9	241.797	41.27	5	15	126	13.4289	4.75439
Q9VZS3	Protein translation factor SUI1 homolog OS=Drosophila melanogaster GN=CG17737 PE=1 SV=1 - [SUI1_DROME]	42.73	1	6	6	21	1.19511	6	29.5751	1.27777	7	22.3067	1.27932	7	24.3194	1.27483	6	21.8968	1.4116	7	26.1234	1.29877	7	23.5265	1.32478	6	14.626	1.46116	7	16.5769	1.31799	7	20.4858	172.93	22.73	3	7	244.059	30	4	7	156.945	42.73	5	7	110	12.4424	7.34229
P11996	Larval serum protein 1 beta chain OS=Drosophila melanogaster GN=Lsp1beta PE=2 SV=3 - [LSP1B_DROME]	42.59	1	24	35	474	0.195752	43	114.693	0.170839	115	141.527	0.132352	121	154.193	0.21723	48	117.476	0.176036	123	124.938	0.148389	139	109.457	0.232944	48	109.57	0.167733	124	122.406	0.148617	139	107.154	1223.79	22.69	18	64	3822.99	36.63	32	201	3601.26	39.67	33	209	789	95.8494	5.64307
Q9U3Z7	NHP2-like protein 1 homolog OS=Drosophila melanogaster GN=hoip PE=2 SV=1 - [NH2L1_DROME]	42.52	1	4	5	64	1.06105	17	31.5352	0.978717	20	31.3653	1.10036	19	36.0881	1.05812	17	43.4572	1.09743	20	49.4948	1.02932	19	40.4923	1.06498	17	44.9062	1.2114	20	36.6693	1.22121	19	24.5382	472.447	42.52	5	19	616.325	37.01	4	25	470.613	42.52	5	20	127	13.8744	7.09326
P52034	6-phosphofructokinase OS=Drosophila melanogaster GN=Pfk PE=2 SV=2 - [K6PF_DROME]	42.51	1	25	31	298	0.995414	57	24.7342	1.10533	72	30.2735	1.06175	86	26.8087	1.01888	57	20.7539	0.972075	72	33.9024	1.08543	86	28.0917	1.01822	57	24.288	1.03668	72	25.9048	1.0724	86	25.036	1623.95	35.41	25	81	2610.01	37.82	27	103	2635.13	39.59	28	114	788	86.5927	6.82959
Q9V3S0	Cytochrome P450 4g1 OS=Drosophila melanogaster GN=Cyp4g1 PE=2 SV=1 - [CP4G1_DROME]	42.45	1	22	26	282	1.23886	86	32.5919	1.25407	72	16.2002	1.22254	80	29.1056	1.28977	86	28.628	1.22235	72	26.2596	1.20378	80	21.8793	1.30614	86	32.2035	1.28248	72	26.3189	1.2968	80	22.4865	2069.18	37.41	21	99	1791.39	34.89	21	88	1873.8	37.05	21	95	556	62.9303	7.43018
P11995	Larval serum protein 1 alpha chain OS=Drosophila melanogaster GN=Lsp1alpha PE=2 SV=3 - [LSP1A_DROME]	42.4	1	25	35	388	0.150261	37	156.286	0.199065	89	124.085	0.16071	83	99.2501	0.18219	41	101.746	0.229009	93	108.266	0.200495	88	91.3585	0.175996	41	103.362	0.222195	93	101.515	0.193381	88	77.8293	1154.27	27.94	22	53	3168.44	40.07	34	167	2811.45	35.17	30	168	816	98.802	6.13818
Q94518	Nascent polypeptide-associated complex subunit alpha OS=Drosophila melanogaster GN=Nacalpha PE=1 SV=2 - [NACA_DROME]	42.4	1	7	7	86	0.94388	23	19.1105	1.01141	25	14.3454	0.834503	23	17.7106	0.903697	23	25.9965	0.976073	25	17.9962	0.846506	23	21.7461	0.913075	23	20.6542	0.993325	25	16.7775	0.832623	23	16.0219	585.54	42.4	7	29	671.29	42.4	7	29	483.572	42.4	7	28	217	23.0067	4.7417
Q9W303	Chitinase-like protein Idgf4 OS=Drosophila melanogaster GN=Idgf4 PE=2 SV=1 - [IDGF4_DROME]	42.31	1	10	18	174	0.612684	31	21.7774	0.607449	46	18.2542	0.670108	46	34.5161	0.642921	31	16.0347	0.682684	46	33.1944	0.669642	46	26.649	0.652165	31	23.2815	0.6557	46	27.794	0.654039	46	22.3228	978.952	38.01	14	47	1403.13	38.69	16	67	1380.81	34.39	13	60	442	48.5741	7.82568
Q9V496	Apolipophorins OS=Drosophila melanogaster GN=Rfabg PE=1 SV=2 - [APLP_DROME]	42.29	1	124	147	1598	0.567815	279	47.2291	0.575165	425	47.6569	0.563742	459	59.3197	0.626195	286	44.3888	0.508924	444	68.2106	0.541555	476	56.2735	0.6318	286	44.2221	0.55926	444	54.4746	0.586892	476	45.1668	7554.55	29.36	104	379	12185.2	37.93	129	583	12979.8	35.57	123	636	3351	372.447	7.97217
P12881	Proteasome subunit alpha type-1 OS=Drosophila melanogaster GN=Prosalpha6 PE=1 SV=1 - [PSA1_DROME]	42.29	1	8	11	85	0.900402	20	26.7024	0.967708	22	8.12591	1.04096	24	12.9958	0.907502	20	27.6905	0.967012	22	21.1872	1.00432	24	19.0062	0.907448	20	24.1331	0.958076	22	18.5783	0.950997	24	18.0718	574.728	31.18	7	25	602.168	33.69	9	29	550.88	35.13	9	31	279	31.0397	6.55127
P54398	Fat body protein 2 OS=Drosophila melanogaster GN=Fbp2 PE=2 SV=2 - [FBP2_DROME]	42.19	1	3	10	51	0.108864	2	6.71403	0.219688	2	101.758	0.204326	6	110.365	0.136263	2	17.7578	0.149017	2	22.7027	0.22152	6	61.9676	0.140109	2	21.0876	0.143768	2	9.17876	0.2299	6	83.7345	149.424	19.14	4	7	400.623	21.48	6	21	436.733	27.73	8	23	256	28.9775	6.63916
P12613	T-complex protein 1 subunit alpha OS=Drosophila melanogaster GN=T-cp1 PE=2 SV=2 - [TCPA_DROME]	42.19	1	18	24	203	0.975931	47	19.311	1.07997	39	12.2385	1.04619	50	20.3082	1.00336	47	21.9636	1.01778	39	17.8094	1.0517	50	16.5162	0.982572	47	20.7585	1.0426	39	16.9353	0.988788	50	15.675	1114.1	31.24	19	57	958.605	23.16	15	79	1289.36	30.34	18	67	557	59.5193	6.39209
P36179	Serine/threonine-protein phosphatase PP2A 65 kDa regulatory subunit OS=Drosophila melanogaster GN=Pp2A-29B PE=2 SV=4 - [2AAA_DROME]	42.13	1	21	25	176	1.10132	39	23.9014	0.979247	32	30.2634	1.07416	42	26.9158	1.14544	39	24.1815	1.00849	32	31.9243	1.07554	42	27.5355	1.14085	39	25.629	0.995666	32	21.9737	0.998698	42	14.2191	1159.25	31.64	20	59	877.076	38.24	22	54	1346.76	33.84	20	63	591	65.3823	5.04639
P29746	Protein bangles and beads OS=Drosophila melanogaster GN=bnb PE=1 SV=1 - [BNB_DROME]	42.08	1	14	16	119	0.965831	23	12.2756	0.881578	28	25.4532	0.868906	37	23.5297	0.966157	23	12.4471	0.993568	28	17.1282	0.86379	37	20.4953	0.903076	23	7.71799	0.882826	28	27.1887	0.78333	37	15.868	691.173	29.64	11	34	837.495	39.14	15	39	1111.08	39.37	14	46	442	45.7884	4.62744
Q05783	High mobility group protein D OS=Drosophila melanogaster GN=HmgD PE=1 SV=1 - [HMGD_DROME]	41.96	4	7	7	95	1.36535	25	11.03	1.25567	21	7.74652	1.33229	25	23.2437	1.29247	25	16.8056	1.28005	21	23.015	1.28802	25	19.9915	1.22561	25	15.6009	1.27405	21	12.5039	1.12486	25	15.6723	588.875	41.96	6	33	496.384	41.96	6	28	534.501	41.96	7	34	112	12.4083	9.20264
Q9XY35	Cytochrome b-c1 complex subunit 9 OS=Drosophila melanogaster GN=ox PE=1 SV=1 - [QCR9_DROME]	41.82	1	2	2	39	0.932306	10	12.6806	1.09062	13	9.05426	0.909739	16	11.0016	0.994752	10	7.83455	1.04856	13	14.2545	0.995218	16	15.2257	1.09589	10	8.37081	1.14783	13	11.8872	1.11013	16	19.2886	243.335	14.55	1	10	409.777	41.82	2	13	464.637	41.82	2	16	55	6.2904	9.64209
P51550	Alcohol dehydrogenase OS=Drosophila tsacasi GN=Adh PE=3 SV=1 - [ADH_DROTS]	41.8	11	1	10	166	5.41911	1								5.63325	1								5.8411	1								1560.91	30.47	7	46	1716.6	27.34	7	53	2458.27	32.03	7	67	256	27.7849	8.85107
P80455	40S ribosomal protein S12 OS=Drosophila melanogaster GN=RpS12 PE=1 SV=2 - [RS12_DROME]	41.73	1	5	5	51	1.07817	11	11.7607	0.865797	16	14.1957	0.850538	18	21.0367	1.0317	11	13.3529	0.956001	16	31.9747	0.905737	18	16.1753	1.10941	11	11.8612	1.00863	16	28.0943	1.06753	18	8.53288	408.03	23.02	3	11	462.576	41.73	5	19	589.064	41.73	5	21	139	15.1589	6.37939
Q9VW56	Probable prefoldin subunit 6 OS=Drosophila melanogaster GN=CG7770 PE=2 SV=1 - [PFD6_DROME]	41.6	1	3	6	31	1.13085	8	17.88	0.995307	6	3.20881	1.03108	10	6.35554	1.0828	8	27.351	1.24767	6	3.55754	1.02958	10	11.4603	1.07273	8	23.415	1.17324	6	0.90772	0.993202	10	17.3249	219.285	23.2	3	9	250.803	22.4	3	7	326.903	31.2	4	15	125	14.4184	8.51416
Q8MMC4	Protein CDV3 homolog OS=Drosophila melanogaster GN=CG3760 PE=1 SV=1 - [CDV3_DROME]	41.33	1	1	9	56				2.22816	1		2.30892	3	12.1478				1.78209	1		1.87424	3	0.525217				1.73608	1		1.34439	3	5.61856	213.933	26.2	6	13	478.86	35.42	7	20	534.044	31.37	7	23	271	29.6178	5.52881
P29413	Calreticulin OS=Drosophila melanogaster GN=Crc PE=1 SV=2 - [CALR_DROME]	41.13	1	16	17	196	0.973851	48	44.5258	0.816459	60	13.1226	0.879047	61	33.5008	1.02715	48	39.049	0.95572	60	57.0838	0.876286	61	30.8171	0.955699	48	43.3788	0.915886	60	43.5334	0.828133	61	21.6594	1126.58	30.05	12	55	1298.86	41.13	16	71	1253.71	41.13	16	70	406	46.7792	4.57666
P49630	60S ribosomal protein L36 OS=Drosophila melanogaster GN=RpL36 PE=1 SV=1 - [RL36_DROME]	40.87	1	6	8	96	0.795517	26	9.13472	1.1357	28	15.011	1.01335	32	22.4185	0.860718	26	14.5269	0.870491	28	19.8696	1.0008	32	18.1311	0.858956	26	12.6451	0.885061	28	12.1358	0.966753	32	21.1529	595.497	40	6	31	745.574	36.52	7	31	782.363	35.65	6	34	115	13.4937	11.3706
O16797	60S ribosomal protein L3 OS=Drosophila melanogaster GN=RpL3 PE=1 SV=3 - [RL3_DROME]	40.87	1	17	21	252	0.861791	74	32.347	0.943605	57	25.7779	0.943306	66	33.329	0.871539	74	28.0432	0.880806	57	37.6499	0.924159	66	31.1604	0.913541	74	27.8916	0.915035	57	30.3838	0.929345	66	22.8254	1644.69	33.89	17	94	1218.69	37.98	18	75	1327.8	34.62	17	83	416	46.8861	10.2427
P02518	Heat shock protein 27 OS=Drosophila melanogaster GN=Hsp27 PE=1 SV=2 - [HSP27_DROME]	40.85	1	9	9	59	0.718125	15	40.0132	0.860617	22	22.5699	0.486129	16	150.222	0.749359	15	30.6176	0.621195	22	70.8094	0.595675	16	97.6929	0.885497	15	29.6739	0.720549	22	53.3979	0.738807	16	88.2104	371.199	28.17	7	16	561.741	36.62	8	24	438.649	33.8	7	19	213	23.602	7.44482
P61858	Tubulin beta-2 chain OS=Drosophila hydei GN=betaTub85D PE=2 SV=1 - [TBB2_DROHY]	40.81	2	2	16	442	1.62502	1		1.34734	3	1.21803	1.29629	5	14.4899	1.35612	1		1.51985	3	28.0916	1.093	5	34.2844	1.36459	1		1.51005	3	9.65165	1.16985	5	32.3204	1923.84	33.63	13	106	2638.45	36.55	14	151	3333.34	40.81	16	185	446	49.8378	4.83057
Q24046	Sodium/potassium-transporting ATPase subunit beta-1 OS=Drosophila melanogaster GN=nrv1 PE=1 SV=2 - [ATPB1_DROME]	40.78	1	11	12	102	1.17076	20	24.3774	1.16695	25	26.0686	1.14203	24	36.9048	1.1613	20	30.3078	1.10408	25	35.7533	1.12971	24	38.4928	1.16831	20	21.8287	1.20082	25	35.5299	1.20972	24	26.4614	456.56	33.01	8	28	482.721	34.95	10	39	503.513	30.74	8	35	309	35.2865	6.37939
Q06943	High mobility group protein Z OS=Drosophila melanogaster GN=HmgZ PE=1 SV=1 - [HMGZ_DROME]	40.54	1	5	6	54	0.98082	9	42.6996	0.966145	8	13.2585	1.14881	11	35.8233	0.958543	9	29.4585	0.937692	8	82.6326	1.14167	11	31.7552	0.938059	9	24.1977	0.85904	8	35.1538	1.00148	11	17.6122	210.845	40.54	4	19	264.576	40.54	6	18	199.045	27.93	4	17	111	12.6485	9.29053
Q9W3W8	60S ribosomal protein L17 OS=Drosophila melanogaster GN=RpL17 PE=1 SV=1 - [RL17_DROME]	40.32	1	2	11	107	1.4581	13	8.6982	1.2369	16	5.64516	1.58174	20	16.1668	1.42692	13	17.2002	1.56206	16	11.8835	1.43515	20	12.7459	1.4035	13	16.961	1.37315	16	12.7461	1.35795	20	12.3408	453.018	37.1	10	31	747.546	34.41	9	35	772.769	37.63	10	41	186	21.5794	10.3013
Q9GU68	Eukaryotic translation initiation factor 5A OS=Drosophila melanogaster GN=eIF-5A PE=2 SV=2 - [IF5A_DROME]	40.25	1	8	9	83	1.0548	25	18.3085	1.06462	22	16.6568	1.03483	23	18.8903	1.03836	25	13.9365	1.1157	22	35.4723	0.943161	23	18.1852	1.0008	25	10.3653	1.02253	22	25.3488	0.917477	23	21.5158	664.584	23.9	4	29	579.114	30.82	7	27	556.417	40.25	7	27	159	17.5796	5.14795
Q9VHR8	Dipeptidyl peptidase 3 OS=Drosophila melanogaster GN=DppIII PE=2 SV=2 - [DPP3_DROME]	40.2	1	25	30	250	0.871178	63	26.5615	0.978094	69	13.4427	0.874338	78	27.6381	0.883908	63	22.8478	0.880208	69	29.3677	0.900239	78	22.5809	0.940349	63	21.7043	0.978236	69	24.4953	0.983995	78	15.5795	1504.64	36.01	27	73	1846.12	31.81	24	83	1903.52	36.01	27	94	786	89.1383	6.43018
P48601	26S protease regulatory subunit 4 OS=Drosophila melanogaster GN=Rpt2 PE=1 SV=2 - [PRS4_DROME]	40.09	1	11	16	181	0.943944	26	17.0065	0.981268	28	11.1769	1.0203	25	15.9407	0.979739	26	17.0218	0.992666	28	19.6834	1.02254	25	18.2565	0.947087	26	22.1425	1.02224	28	14.175	0.950893	25	9.7832	1477.09	29.16	13	62	1478.5	34.62	13	56	1885.92	35.99	13	63	439	49.2927	6.58057
Q9V8R9	Protein 4.1 homolog OS=Drosophila melanogaster GN=cora PE=1 SV=1 - [41_DROME]	39.99	1	48	60	319	1.0958	77	23.0578	0.955188	78	27.5869	1.04445	75	20.2907	1.09337	77	23.6571	1.1528	78	20.6572	1.03295	75	26.1259	1.05021	77	27.2451	1.07129	78	23.1136	1.01138	75	20.7029	2363.76	28.09	44	101	2455.95	31.74	50	119	2556.81	27.86	40	99	1698	184.056	8.70459
P52029	Glucose-6-phosphate isomerase OS=Drosophila melanogaster GN=Pgi PE=2 SV=2 - [G6PI_DROME]	39.96	1	1	19	256				0.34697	3	30.0504	0.194639	2	13.2945				0.334669	3	2.24634	0.248175	2	10.2182				0.369467	3	23.4777	0.280777	2	13.4204	1150.34	37.46	17	72	1603.07	33.69	17	79	2195.96	39.96	19	105	558	62.2999	7.12256
P52030	Glucose-6-phosphate isomerase OS=Drosophila simulans GN=Pgi PE=3 SV=1 - [G6PI_DROSI]	39.96	2	1	19	259	2.26332	2	23.0703	1.60206	2	31.2006	1.6052	4	52.2863	2.50442	2	20.2442	1.36245	2	33.644	1.61677	4	53.3254	2.41481	2	20.6349	1.45109	2	32.039	1.79819	4	64.4754	1201.91	39.96	18	74	1596.94	33.69	17	78	2233.94	39.96	19	107	558	62.3099	7.12256
Q9V674	Cytochrome P450 6g1 OS=Drosophila melanogaster GN=Cyp6g1 PE=2 SV=1 - [CP6G1_DROME]	39.89	9	17	21	237	0.779177	51	59.8245	0.70666	60	42.5997	0.628446	69	48.9899	0.786437	51	49.9139	0.679235	60	61.5441	0.690311	69	43.2178	0.877428	51	60.0954	0.781947	60	56.1674	0.85279	69	26.511	1612.13	25.38	14	63	1981.39	33.02	18	80	2267.98	33.4	18	94	524	59.8286	8.104
P08928	Lamin Dm0 OS=Drosophila melanogaster GN=Lam PE=1 SV=4 - [LAM0_DROME]	39.87	1	25	32	135	0.95938	31	27.686	1.02843	31	14.3761	1.10043	35	31.9055	0.968445	31	37.0666	0.991234	31	23.3937	1.10419	35	27.1203	0.916135	31	30.2215	0.930647	31	18.5303	1.02728	35	22.9634	477.644	30.55	23	44	487.423	30.06	22	42	586.207	32.8	24	49	622	71.2574	6.46826
Q9VF08	Mitochondrial import inner membrane translocase subunit Tim16 OS=Drosophila melanogaster GN=blp PE=2 SV=1 - [TIM16_DROME]	39.72	1	6	6	26	1.00477	5	14.9644	1.11036	3	13.3067	1.04028	5	14.0397	1.04062	5	10.745	1.09759	3	9.98954	0.905072	5	8.95033	1.02434	5	11.5519	1.11691	3	0.0040988	1.03968	5	15.6632	38.9425	19.15	3	8	127.703	25.53	3	10	85.9932	24.82	4	8	141	15.7211	9.59814
P84236	Histone H3 OS=Drosophila hydei GN=His3 PE=3 SV=2 - [H3_DROHY]	39.71	2	5	9	83	0.94743	15	17.1817	1.14063	15	24.5531	0.959292	21	27.1979	1.08574	15	15.2932	1.08807	15	21.7089	1.01015	21	21.931	0.997014	15	16.6761	1.02797	15	28.5613	0.991173	21	17.0524	256.733	33.09	8	27	215.193	32.35	7	23	373.425	32.35	7	33	136	15.3785	11.2681
Q9NFP5	SH3 domain-binding glutamic acid-rich protein homolog OS=Drosophila melanogaster GN=Sh3beta PE=1 SV=2 - [SH3BG_DROME]	39.24	1	5	6	51	1.13593	18	6.10677	0.980419	13	7.88921	1.06379	17	7.87661	1.07524	18	13.3166	1.00476	13	8.77523	0.997275	17	9.79091	1.0469	18	6.27917	0.973267	13	8.79431	0.97496	17	8.72473	530.136	34.81	5	18	425.155	34.81	5	15	585.043	24.68	4	18	158	17.4775	4.52588
Q94522	Succinyl-CoA ligase [ADP/GDP-forming] subunit alpha, mitochondrial OS=Drosophila melanogaster GN=Scsalpha PE=2 SV=3 - [SUCA_DROME]	39.02	1	11	13	255	1.31782	66	40.223	1.19785	56	16.0219	1.2949	67	24.4315	1.32226	66	43.2434	1.39625	56	28.904	1.28981	67	23.6142	1.30542	66	41.7219	1.36423	56	24.5696	1.29763	67	24.3717	1690.81	29.57	11	85	1679.35	34.45	12	78	1834.68	39.02	13	92	328	34.3671	8.98291
Q24208	Eukaryotic translation initiation factor 2 subunit 3 OS=Drosophila melanogaster GN=eIF-2gamma PE=2 SV=1 - [IF2G_DROME]	38.95	3	10	17	124	0.663227	17	41.3409	0.905088	21	16.1859	0.728655	22	22.9571	0.707611	17	31.0568	0.704276	21	21.6478	0.731365	22	29.3925	0.708293	17	29.0448	0.775174	21	17.637	0.789672	22	18.9843	474.358	28	14	34	665.359	32.42	14	49	675.034	32	13	41	475	51.4525	8.73389
Q8ML70	Immune-induced peptides OS=Drosophila melanogaster GN=IM10 PE=1 SV=2 - [IM10_DROME]	38.81	1	8	8	100	1.60838	22	29.8979	1.23913	18	46.6581	1.32504	15	29.8618	1.67668	22	31.4206	1.18076	18	28.7617	1.33489	15	32.9089	1.30322	22	15.2758	1.04733	18	15.6003	1.13983	15	19.3123	545.863	35.82	7	43	372.777	33.96	7	27	379.152	33.96	7	30	268	29.1067	10.9165
Q8IPM8	Complexin OS=Drosophila melanogaster GN=cpx PE=2 SV=1 - [CPLX_DROME]	38.73	1	4	7	31	1.15297	3	7.75463	1.23743	4	51.8189	1.45007	2	39.2128	1.21331	3	10.6106	1.26497	4	15.5895	1.32689	2	23.8226	1.0695	3	14.4066	1.21721	4	15.4348	1.29601	2	28.6303	59.5761	26.06	4	6	126.73	25.35	4	8	89.09	23.24	5	17	142	16.4062	4.97021
P40304	Proteasome subunit beta type-1 OS=Drosophila melanogaster GN=Prosbeta6 PE=2 SV=2 - [PSB1_DROME]	38.72	1	7	7	19	0.824882	4	25.0907	0.918377	10	19.5248	0.830501	5	8.27681	0.835029	4	23.7099	0.872249	10	21.6321	0.860242	5	1.07721	0.959764	4	21.7165	0.88486	10	27.2745	0.955223	5	3.43842	117.837	20	3	4	251.729	38.72	7	10	166.21	17.45	3	5	235	25.826	6.53662
Q6XJ13	60S ribosomal protein L17 OS=Drosophila yakuba GN=RpL17 PE=2 SV=1 - [RL17_DROYA]	38.71	2	1	10	60				1.25296	2	3.16141							0.801772	2	12.9117							0.857527	2	9.57981				231.01	32.26	8	18	457.874	32.8	8	21	420.406	32.8	8	21	186	21.5954	10.3013
P22465	Annexin B10 OS=Drosophila melanogaster GN=AnxB10 PE=2 SV=3 - [ANX10_DROME]	38.63	1	9	11	55	0.856986	10	25.7594	0.802035	15	27.4587	1.10303	17	26.7736	0.917815	10	35.6994	1.062	15	39.601	0.981561	17	26.991	0.882124	10	27.0574	0.933504	15	18.184	0.966047	17	19.7484	293.412	31.78	8	14	512.544	26.79	8	18	600.768	28.97	8	23	321	35.6829	4.7417
Q9VXK0	Protein NipSnap OS=Drosophila melanogaster GN=Nipsnap PE=2 SV=2 - [NIPSN_DROME]	38.46	1	6	12	51	0.550727	5	6.90621	0.854352	13	12.6487	0.812309	13	28.2575	0.645661	5	23.7795	0.809915	13	27.2057	0.870747	13	18.5681	0.691224	5	13.2132	0.832346	13	16.4313	0.915778	13	14.5076	121.663	11.72	5	9	486.284	31.14	8	19	461.288	36.26	10	23	273	31.945	9.17334
B4HZ81	CDGSH iron-sulfur domain-containing protein 2 homolog OS=Drosophila sechellia GN=GM12252 PE=3 SV=1 - [CISD2_DROSE]	38.35	6	3	4	46	0.715747	12	26.3715	0.869971	11	17.6222	0.762856	15	26.9339	0.732425	12	25.4557	0.596975	11	36.0166	0.782854	15	30.0064	0.740676	12	20.6979	0.78039	11	13.803	0.812162	15	14.0431	398.567	38.35	4	16	335.004	38.35	4	15	327.346	34.59	3	15	133	14.6294	8.45557
Q94516	ATP synthase subunit b, mitochondrial OS=Drosophila melanogaster GN=ATPsyn-b PE=2 SV=2 - [AT5F1_DROME]	38.27	1	10	12	278	0.919988	54	37.3079	1.14417	61	14.9122	0.909812	61	26.8328	0.929421	54	33.6869	0.858615	61	41.8744	0.951758	61	29.6138	0.959521	54	32.6703	1.04545	61	21.106	1.11612	61	25.611	1497.05	38.27	11	76	1499.69	37.04	11	103	1374.65	38.27	11	99	243	27.3403	8.71924
Q292Q0	Calcium-transporting ATPase sarcoplasmic/endoplasmic reticulum type OS=Drosophila pseudoobscura pseudoobscura GN=Ca-P60A PE=3 SV=2 - [ATC1_DROPS]	38.22	1	1	47	847				1.39372	1								1.7852	1								1.38859	1					7130.2	31.14	37	236	7691.73	34.73	39	307	8682.47	33.63	39	304	1002	109.099	5.31299
Q24117	Dynein light chain 1, cytoplasmic OS=Drosophila melanogaster GN=ctp PE=1 SV=1 - [DYL1_DROME]	38.2	2	3	4	14	2.25631	1		0.895355	3	0.680514	0.935634	3	43.4945	2.18666	1		0.782468	3	114.123	1.01825	3	30.1957	2.20556	1		1.02627	3	81.8665	0.94402	3	9.52939	31.1205	13.48	2	2	118.84	38.2	4	6	75.8021	38.2	3	6	89	10.3671	7.37158
Q9VIZ0	Probable DNA-directed RNA polymerases I and III subunit RPAC2 OS=Drosophila melanogaster GN=l(2)37Cg PE=3 SV=1 - [RPAC2_DROME]	38.1	1	2	3	15				0.976881	1		0.878467	1					1.15933	1		1.00284	1					1.06909	1		0.926561	1		37.054	5.71	1	5	47.5343	20.95	2	6	68.6421	22.86	2	4	105	11.8609	5.49072
O61231	60S ribosomal protein L10 OS=Drosophila melanogaster GN=RpL10 PE=1 SV=1 - [RL10_DROME]	38.07	1	7	9	114	0.790975	22	15.2361	1.18603	20	18.5253	0.945829	23	39.3854	0.83976	22	13.981	0.846306	20	17.0415	0.966078	23	22.2364	0.804879	22	14.4269	0.887915	20	12.2231	0.987268	23	22.5151	392.574	24.77	8	37	324.277	20.64	7	36	433.689	38.07	9	41	218	25.5112	9.84717
P20478	Glutamine synthetase 2 cytoplasmic OS=Drosophila melanogaster GN=Gs2 PE=2 SV=3 - [GLNA2_DROME]	37.94	1	13	16	138	1.15487	32	32.4698	1.06187	31	12.3934	1.12203	40	29.5544	1.06294	32	35.4667	0.941001	31	47.007	1.04638	40	32.1952	1.0556	32	18.8602	1.01169	31	23.3498	1.07846	40	22.8317	605.528	31.17	13	55	569.044	30.35	12	36	588.751	37.13	15	47	369	41.2781	5.63037
Q9V521	Phenoloxidase subunit A3 OS=Drosophila melanogaster GN=proPo-A3 PE=1 SV=1 - [PRPA3_DROME]	37.43	3	27	31	222	0.857908	68	22.6586	0.835495	56	25.1959	0.910562	66	17.4451	0.879235	68	26.0107	0.88041	56	26.7715	0.909469	66	23.9136	0.844611	68	21.4151	0.813983	56	21.8901	0.857215	66	21.8617	1400.74	32.89	25	79	1351.68	29.97	23	64	1580.84	33.33	26	79	684	79.2346	6.97607
P40423	Myosin regulatory light chain sqh OS=Drosophila melanogaster GN=sqh PE=1 SV=1 - [SQH_DROME]	37.36	1	5	5	25	0.896697	6	16.8208	0.866646	8	14.2327	0.95659	9	29.7208	0.928454	6	19.4123	0.931136	8	20.8799	0.904877	9	21.2781	0.851917	6	21.039	0.919548	8	10.5836	0.913742	9	13.0254	123.218	20.69	3	6	130.75	37.36	4	10	187.437	37.36	4	9	174	19.9416	4.80518
Q27597	NADPH--cytochrome P450 reductase OS=Drosophila melanogaster GN=Cpr PE=2 SV=2 - [NCPR_DROME]	37.11	2	21	25	190	1.15169	45	19.4541	1.22802	39	16.0263	1.14575	57	17.051	1.16089	45	21.826	1.20042	39	14.7052	1.1115	57	17.1047	1.2314	45	22.9308	1.31712	39	17.5733	1.25191	57	19.6544	1581.58	24.74	19	65	1303.44	24.89	18	54	1635.55	30.04	21	71	679	76.2986	5.89697
P22769	Proteasome subunit alpha type-7-1 OS=Drosophila melanogaster GN=Prosalpha4 PE=1 SV=2 - [PSA71_DROME]	36.95	2	6	8	57	0.431211	9	47.405	0.958045	11	32.6665	0.432408	12	55.308	0.504221	9	19.2067	0.580263	11	61.2215	0.466928	12	45.8131	0.562003	9	22.2474	0.774736	11	41.9351	0.673284	12	29.389	164.631	17.67	5	14	273.725	36.95	8	23	229.57	20.08	5	20	249	27.9554	8.11865
P81900	cAMP-dependent protein kinase type II regulatory subunit OS=Drosophila melanogaster GN=Pka-R2 PE=1 SV=2 - [KAPR2_DROME]	36.87	1	10	12	77	0.966583	24	15.6936	0.958544	8	16.3555	1.09176	15	20.0494	0.966401	24	31.2116	0.981556	8	21.089	1.09373	15	16.2727	0.975293	24	25.2825	0.997372	8	28.1027	1.04006	15	19.7372	640.14	36.87	12	31	328.116	19.36	7	20	414.093	28.12	10	26	377	42.7214	4.97021
B4Q354	Eukaryotic translation initiation factor 3 subunit I OS=Drosophila simulans GN=Trip1 PE=3 SV=1 - [EIF3I_DROSI]	36.81	9	10	10	60	1.27771	20	27.2841	1.14751	14	15.3656	1.13832	21	30.1941	1.27634	20	23.524	1.25406	14	25.5105	1.08687	21	20.4595	1.2567	20	26.1557	1.12891	14	26.0795	1.0523	21	22.9015	362.471	22.39	7	22	380.871	26.38	7	16	452.827	29.14	8	22	326	36.1646	5.33838
P0DKM0	Cytochrome c oxidase assembly protein 3, mitochondrial OS=Drosophila melanogaster GN=Ccdc56 PE=3 SV=1 - [COA3_DROME]	36.78	1	2	4	11	0.435627	2	6.08298	0.722949	2	5.40475	0.51331	3	8.29666	0.510646	2	2.97123	0.463966	2	24.0617	0.573166	3	1.30111	0.509386	2	2.79608	0.534255	2	8.62398	0.658965	3	2.12248	57.88	8.05	1	3	44.47	26.44	3	5	76.1767	18.39	2	3	87	9.85625	9.27588
P48588	40S ribosomal protein S25 OS=Drosophila melanogaster GN=RpS25 PE=1 SV=3 - [RS25_DROME]	36.75	1	6	7	160	0.832523	31	13.8038	1.11521	23	11.8294	1.01762	32	12.5613	0.883228	31	14.5585	0.937205	23	19.1354	0.964601	32	18.6256	0.846916	31	12.4246	0.928252	23	21.2718	0.877125	32	16.5192	511.045	32.48	6	60	449.517	32.48	6	44	563.159	32.48	6	56	117	13.1934	10.272
P07185	Chorion protein S15 OS=Drosophila melanogaster GN=Cp15 PE=3 SV=1 - [CH15_DROME]	36.52	1	3	3	10	1.12491	2	2.83693	0.792554	5	36.4244	0.845249	3	19.4228	1.1686	2	3.22085	1.00796	5	12.9847	0.922188	3	24.5257	0.92432	2	1.3594	0.898148	5	26.3951	1.05289	3	33.0048	101.559	11.3	1	2	136.17	36.52	3	5	130.96	25.22	2	3	115	11.9738	8.92432
P50882	60S ribosomal protein L9 OS=Drosophila melanogaster GN=RpL9 PE=1 SV=2 - [RL9_DROME]	36.32	1	5	9	83	0.618689	18	33.4465	0.781355	14	30.5265	0.558189	17	35.5278	0.645987	18	28.1405	0.68546	14	37.9293	0.660628	17	30.4975	0.663595	18	28.8452	0.751501	14	20.3324	0.758842	17	20.7359	441.238	35.79	8	31	318.326	35.79	8	25	410.654	36.32	9	27	190	21.3783	9.68604
Q9VKX4	28S ribosomal protein S7, mitochondrial OS=Drosophila melanogaster GN=mRpS7 PE=2 SV=1 - [RT07_DROME]	36.24	2	3	10	179	0.903207	6	8.69843	0.884721	4	12.7096	0.966912	4	17.1993	0.903167	6	11.3955	0.905273	4	6.73064	0.974441	4	6.37588	0.88963	6	11.8173	0.892772	4	4.76512	0.921599	4	2.79399	267.98	25.69	8	51	248.289	33.49	9	54	255.091	27.98	8	74	218	25.1245	9.86182
Q27415	Nucleoplasmin-like protein OS=Drosophila melanogaster GN=Nlp PE=1 SV=1 - [NLP_DROME]	36.18	1	5	5	116	1.08651	48	24.1608	1.09945	34	17.569	1.0348	31	25.8109	1.09955	48	24.0784	1.08588	34	29.9424	0.946549	31	32.8491	1.02326	48	29.7945	1.03053	34	21.9336	0.958068	31	17.0862	1226.57	36.18	5	49	984.029	29.61	4	36	875.416	29.61	4	31	152	16.9854	4.61475
P17210	Kinesin heavy chain OS=Drosophila melanogaster GN=Khc PE=1 SV=2 - [KINH_DROME]	36.1	1	24	33	162	0.995839	33	24.0952	0.981853	43	18.217	1.04096	38	22.4694	1.03883	33	16.7194	1.07345	43	17.1619	0.975769	38	21.8896	1.03729	33	18.8825	1.02784	43	22.381	1.00469	38	13.4552	760.437	28.1	25	53	1001.99	30.26	25	56	1048.66	27.08	23	53	975	110.331	5.77002
P48809	Heterogeneous nuclear ribonucleoprotein 27C OS=Drosophila melanogaster GN=Hrb27C PE=1 SV=2 - [RB27C_DROME]	36.1	1	9	10	86	1.00185	13	25.1451	1.0818	21	16.4801	1.03406	21	32.0062	1.06486	13	14.1804	1.04439	21	18.6031	0.955342	21	23.0538	1.08409	13	17.4372	1.09058	21	22.8244	0.943408	21	13.0232	530.629	20.67	6	21	786.238	31.59	9	34	923.952	34.44	9	31	421	44.7417	6.80029
P25867	Ubiquitin-conjugating enzyme E2-17 kDa OS=Drosophila melanogaster GN=eff PE=2 SV=1 - [UBCD1_DROME]	36.05	1	5	6	66	0.71537	10	3.51188	0.748956	6	35.8499	0.710541	9	22.1728	0.784973	10	4.91942	0.620916	6	41.5594	0.754156	9	10.6119	0.784337	10	6.85237	0.691935	6	31.1853	0.818975	9	9.76212	143.788	27.89	4	17	156.925	23.81	5	22	193.134	32.65	5	27	147	16.6674	7.29834
P23128	Putative ATP-dependent RNA helicase me31b OS=Drosophila melanogaster GN=me31B PE=1 SV=3 - [DDX6_DROME]	35.95	1	16	17	138	1.13437	39	41.2017	1.15789	35	32.4031	1.13396	36	32.7758	1.08271	39	48.1569	1.16299	35	61.3064	1.17918	36	33.8766	1.15436	39	40.4627	1.19612	35	62.0748	1.24084	36	30.9556	837.402	30.5	14	47	747.379	30.5	13	42	842.627	31.15	14	49	459	51.912	7.63525
Q9VS34	60S ribosomal protein L18 OS=Drosophila melanogaster GN=RpL18 PE=1 SV=1 - [RL18_DROME]	35.64	2	7	8	110	0.79797	21	32.9084	0.793688	19	18.7282	0.790679	24	40.5744	0.890119	21	13.8776	0.70379	19	23.9204	0.847213	24	41.0485	0.914462	21	26.4704	0.818882	19	24.6781	0.927058	24	28.1756	577.57	28.72	7	38	516.833	20.74	5	31	628.128	30.32	7	41	188	21.6511	11.5317
P54622	Single-stranded DNA-binding protein, mitochondrial OS=Drosophila melanogaster GN=mtSSB PE=1 SV=2 - [SSBP_DROME]	35.62	1	4	5	27	1.17034	6	18.5935	1.18513	4	10.7936	1.12641	5	10.1841	1.10816	6	21.1996	1.29118	4	3.46386	1.18699	5	11.6148	1.15025	6	18.109	1.29724	4	5.41077	1.09534	5	2.55804	178.33	31.51	4	10	148.74	26.03	4	9	137.03	21.92	3	8	146	16.3575	9.84717
Q24154	60S ribosomal protein L29 OS=Drosophila melanogaster GN=RpL29 PE=1 SV=1 - [RL29_DROME]	35.53	1	2	4	38	1.0414	10	12.1151	1.26566	2	4.22371	1.02396	3	3.14206	1.04436	10	14.2731	1.26244	2	4.72037	0.966734	3	4.56666	1.06637	10	9.84612	1.73695	2	15.5369	1.41475	3	52.8597	84.3535	21.05	2	17	42.9	21.05	2	10	62.9682	35.53	4	11	76	8.91486	11.3413
Q9U9Q4	Eukaryotic translation initiation factor 3 subunit H OS=Drosophila melanogaster GN=eIF-3p40 PE=2 SV=2 - [EIF3H_DROME]	35.5	10	10	10	27	0.86656	9	19.2973	0.979671	9	6.10988	1.10906	6	21.7048	0.855077	9	21.6498	0.769471	9	7.99142	1.09124	6	24.2516	0.917454	9	16.5043	0.808359	9	10.6465	1.02998	6	15.9049	158.624	21.3	6	9	238.354	17.46	5	10	128.637	16.27	5	8	338	38.3832	6.1001
Q9W5R8	60S ribosomal protein L5 OS=Drosophila melanogaster GN=RpL5 PE=1 SV=2 - [RL5_DROME]	35.45	1	12	15	212	1.04873	60	19.1988	1.11811	59	10.4977	1.1568	70	16.9258	1.06238	60	24.3508	1.16893	59	15.0999	1.12847	70	17.7562	1.06941	60	26.874	1.19882	59	16.3009	1.07655	70	21.8288	1433.45	26.09	11	64	1403.84	33.11	14	69	1699.23	33.44	14	79	299	34.0158	9.77393
P54192	Pheromone-binding protein-related protein 2 OS=Drosophila melanogaster GN=Pbprp2 PE=2 SV=2 - [PBP2_DROME]	35.33	1	4	4	25	0.98214	8	18.5896	1.345	9	16.656	0.962407	8	14.5741	0.956609	8	34.6662	0.902325	9	19.8779	0.958311	8	11.0967	1.00275	8	27.4449	0.954951	9	27.6965	0.997911	8	16.5229	192.233	19.33	2	8	265.95	35.33	4	9	249.91	19.33	2	8	150	16.7711	4.89404
P29829	Guanine nucleotide-binding protein subunit beta-2 OS=Drosophila melanogaster GN=Gbeta76C PE=1 SV=3 - [GBB2_DROME]	35.26	1	8	11	45	1.46508	14	32.887	1.23951	11	40.5371	1.33142	9	65.2327	1.38966	14	23.1383	1.33373	11	32.4129	1.49382	9	40.668	1.43719	14	27.041	1.27945	11	32.7875	1.44106	9	38.0344	444.819	25.14	8	19	350.467	27.46	8	15	309.504	19.36	6	11	346	38.3103	6.771
P82712	Probable cytochrome P450 12d1 proximal, mitochondrial OS=Drosophila melanogaster GN=Cyp12d1-p PE=2 SV=3 - [CCD1P_DROME]	35.12	2	11	16	44	1.22143	7	19.6744	1.00717	15	17.3472	1.14434	10	15.5287	1.1935	7	17.7048	1.04505	15	28.3749	1.07754	10	22.6597	1.26753	7	32.5419	1.26997	15	30.0567	1.17216	10	14.1346	185.523	16.89	8	13	316.992	19.77	9	17	152.126	19	9	14	521	60.1719	9.1001
Q9XZH6	V-type proton ATPase subunit G OS=Drosophila melanogaster GN=Vha13 PE=1 SV=1 - [VATG_DROME]	35.04	1	4	7	94	1.56682	10	32.9769	1.18325	6	15.629	1.29661	9	43.7504	1.47768	10	39.1148	1.38714	6	42.6814	1.06427	9	22.344	1.37894	10	35.8169	1.30321	6	32.1566	1.09899	9	14.9909	287.549	35.04	7	25	166.411	29.91	6	40	248.073	29.91	6	29	117	13.6172	9.5835
P55828	40S ribosomal protein S20 OS=Drosophila melanogaster GN=RpS20 PE=1 SV=1 - [RS20_DROME]	35	1	4	6	67	0.849517	15	6.83244	0.990672	16	10.9477	0.929865	16	10.4161	0.903639	15	5.617	0.865329	16	11.5392	0.920317	16	12.8897	0.892515	15	7.202	0.918613	16	6.98561	0.903229	16	10.6992	384.183	30.83	5	23	492.747	30.83	5	23	465.033	30.83	5	21	120	13.4793	10.3306
Q9VEN1	Filamin-A OS=Drosophila melanogaster GN=cher PE=1 SV=2 - [FLNA_DROME]	34.98	1	62	70	407	0.956075	108	20.7862	0.907961	124	13.8847	0.936592	123	15.6641	0.933068	108	16.9453	0.977358	124	21.4642	0.931759	123	19.0455	0.93899	108	18.028	0.959641	124	17.6738	0.93937	123	13.3577	2771.76	25.2	50	122	3161.16	27.47	52	137	3135.99	28.69	53	148	2210	239.032	6.11279
P05205	Heterochromatin protein 1 OS=Drosophila melanogaster GN=Su(var)205 PE=1 SV=2 - [HP1_DROME]	34.95	2	6	6	30	1.00587	12	15.5698	1.012	9	14.3342	0.959001	7	6.76298	0.966069	12	13.3476	1.00128	9	10.617	1.01087	7	14.0228	0.98401	12	20.568	1.09205	9	8.90384	1.04478	7	4.21494	220.211	30.1	5	13	155.013	13.11	3	9	84.5002	13.11	3	8	206	23.1713	5.08447
A1ZA47	PDZ and LIM domain protein Zasp OS=Drosophila melanogaster GN=Zasp52 PE=1 SV=2 - [ZASP_DROME]	34.78	1	57	67	687	1.31164	181	34.4937	1.22634	177	24.1299	1.24071	198	32.3136	1.3047	181	31.8334	1.2334	177	37.8136	1.19665	198	27.247	1.27853	181	31.1408	1.23674	177	31.1558	1.20487	198	26.7877	4469	29.22	56	213	4492.01	30.63	57	229	5091.98	29.76	57	245	2194	237.917	6.41748
Q99323	Myosin heavy chain, non-muscle OS=Drosophila melanogaster GN=zip PE=1 SV=2 - [MYSN_DROME]	34.76	1	54	79	441	0.949578	88	26.3237	0.962003	90	15.3413	0.938968	104	23.6808	0.925225	88	28.6719	1.00035	90	32.804	0.967067	104	19.9684	0.920288	88	30.0541	0.96355	90	26.3072	0.933255	104	18.585	2157.94	25.72	57	144	2176.13	25.77	54	137	2736.58	28.44	58	160	2057	236.498	5.68115
Q9VW12	UPF0389 protein CG9231 OS=Drosophila melanogaster GN=CG9231 PE=1 SV=1 - [U389_DROME]	34.4	2	5	5	46	1.31063	18	25.526	1.20291	12	4.31232	1.18493	14	10.7587	1.3211	18	26.635	1.2994	12	35.5939	1.19768	14	18.6123	1.29139	18	19.371	1.26858	12	28.3572	1.23103	14	9.11666	366.476	34.4	5	20	274.322	25.6	3	12	279.575	25.6	3	14	125	14.0952	10.0669
Q9VV43	TPPP family protein CG4893 OS=Drosophila melanogaster GN=CG4893 PE=2 SV=1 - [Y4893_DROME]	34.38	1	6	7	28	0.829317	5	8.22423	1.02972	6	7.99446	1.04114	12	19.8395	0.869715	5	10.0071	1.11215	6	9.90771	1.0179	12	19.8299	0.894319	5	20.0401	1.03637	6	12.4858	1.0007	12	15.9264	161.996	17.19	4	7	202.399	18.23	3	6	310.942	30.73	6	15	192	20.5835	9.20264
P29843	Heat shock 70 kDa protein cognate 1 OS=Drosophila melanogaster GN=Hsc70-1 PE=1 SV=1 - [HSP7A_DROME]	34.17	2	6	19	306	1.20787	3	12.9139	1.04232	9	9.76223	1.06868	7	10.404	1.15254	3	12.551	1.0857	9	3.80555	1.05483	7	4.69882	1.09651	3	6.52155	1.0366	9	10.2856	1.0507	7	20.4408	1871.94	22.46	13	97	2032.95	26.05	15	92	2405.93	27.15	15	117	641	70.6429	5.49072
Q9VAN0	Probable phosphoserine aminotransferase OS=Drosophila melanogaster GN=CG11899 PE=2 SV=1 - [SERC_DROME]	34.07	1	12	15	98	0.836581	24	15.9594	0.855871	25	13.3455	0.894115	26	15.8347	0.890085	24	13.9943	0.761872	25	20.7481	0.836751	26	16.3473	0.859537	24	14.3862	0.768049	25	15.3091	0.84597	26	16.3728	665.914	29.4	13	34	675.991	28.3	12	32	685.417	28.85	13	32	364	39.5153	8.41162
C4NYP8	Hsc70-interacting protein 1 OS=Drosophila melanogaster GN=HIP PE=1 SV=2 - [F10A1_DROME]	33.95	1	11	13	83	0.850797	23	11.0101	0.982382	23	17.367	0.858341	27	22.6803	0.881761	23	14.543	0.939115	23	10.0381	0.820274	27	22.4279	0.891451	23	16.185	0.934305	23	15.3635	0.873097	27	16.6554	758.019	24.67	10	25	625.077	32.1	12	26	779.879	27.59	11	32	377	41.0114	5.35107
Q9VG98	Glutathione S-transferase D2 OS=Drosophila melanogaster GN=GstD2 PE=3 SV=1 - [GSTT2_DROME]	33.95	2	4	6	28	1.30967	3	29.1842	1.34204	6	44.0426	1.06884	6	18.0981	1.08654	3	26.0774	1.39648	6	15.9523	1.13076	6	13.31	1.25475	3	40.9199	1.5972	6	37.8917	1.2466	6	28.8092	105.387	16.28	2	3	124.02	26.51	4	11	194.183	26.51	5	14	215	24.5193	5.35107
Q9VFE4	40S ribosomal protein S5b OS=Drosophila melanogaster GN=RpS5b PE=2 SV=1 - [RS5B_DROME]	33.91	1	3	10	138	1.2946	8	14.2983	1.17366	12	40.6273	1.69081	13	25.869	1.30372	8	15.9773	1.28112	12	58.8434	1.81052	13	21.9395	1.36845	8	16.0612	1.3061	12	59.8001	1.80755	13	18.3434	878.954	33.91	10	41	1091.68	32.61	9	47	1408.34	31.74	8	50	230	25.7003	8.54346
Q9VTJ8	Mitochondrial import inner membrane translocase subunit TIM14 OS=Drosophila melanogaster GN=Tim14 PE=3 SV=2 - [TIM14_DROME]	33.9	1	3	6	71	1.0566	2	32.4046	1.76049	2	81.3642	1.60685	2	68.1138	1.04187	2	16.1843	1.45947	2	108.488	1.7402	2	58.4452	1.14005	2	27.5842	1.59818	2	116.454	1.8835	2	56.1319	35.0433	26.27	5	8	23.45	21.19	4	17	44.6374	24.58	4	46	118	12.8598	9.94971
Q9VHP0	ATP-dependent RNA helicase bel OS=Drosophila melanogaster GN=bel PE=1 SV=1 - [DDX3_DROME]	33.71	1	19	23	130	0.949849	28	26.6198	1.0875	30	21.3169	1.09921	37	37.8167	1.00717	28	30.5517	1.12602	30	27.8455	1.04449	37	33.4176	0.982209	28	26.5953	1.15431	30	30.7534	1.08066	37	21.1837	710.348	16.79	13	44	730.414	23.43	18	41	821.274	27.19	18	45	798	85.0293	7.53271
Q9VA73	Calcium-binding mitochondrial carrier protein Aralar1 OS=Drosophila melanogaster GN=aralar1 PE=2 SV=1 - [CMC_DROME]	33.67	1	17	23	128	0.912125	29	17.281	0.941652	35	14.5034	1.00231	36	10.5151	0.964149	29	20.1193	0.922336	35	31.324	1.01509	36	14.1557	0.943831	29	15.517	0.904272	35	24.1961	1.04771	36	13.014	554.895	23.31	17	40	797.973	28.63	18	41	796.523	25.18	16	47	695	76.7058	8.71924
Q9I7S8	Multifunctional protein ADE2 OS=Drosophila melanogaster GN=ade5 PE=2 SV=2 - [PUR6_DROME]	33.33	1	14	16	196	0.37075	34	38.8686	0.447598	52	25.4907	0.424654	47	51.1993	0.426102	34	27.6113	0.43019	52	34.0398	0.436371	47	40.343	0.442774	34	25.8948	0.474967	52	29.1578	0.485609	47	28.4045	965.041	22.84	11	51	1525.87	32.17	15	74	1473.69	28.21	14	71	429	47.2516	8.07471
Q9VSL3	Pyrimidodiazepine synthase OS=Drosophila melanogaster GN=se PE=1 SV=1 - [SEPIA_DROME]	33.33	1	6	10	89	0.784943	5	58.4352	0.56871	9	17.7504	0.642072	11	54.217	0.748334	5	61.5333	0.706028	9	30.5721	0.729717	11	42.6836	0.723511	5	48.2762	0.695648	9	37.7551	0.704454	11	49.4814	144.065	17.28	6	25	175.714	20.16	6	30	192.026	29.22	8	34	243	28.3946	5.77002
Q9V3G1	60S ribosomal protein L8 OS=Drosophila melanogaster GN=RpL8 PE=1 SV=1 - [RL8_DROME]	33.2	1	7	9	172	0.902727	36	24.3556	1.05104	41	12.5894	0.99358	53	16.8178	0.962786	36	17.469	0.959164	41	18.1206	0.978371	53	10.8553	0.964286	36	26.5142	1.01161	41	13.0934	0.953891	53	17.1816	1061.62	29.3	7	51	1064.95	33.2	9	58	1237.56	31.25	8	63	256	27.8752	11.1509
Q08012	Protein enhancer of sevenless 2B OS=Drosophila melanogaster GN=drk PE=1 SV=1 - [DRK_DROME]	33.18	1	4	8	20	0.656822	3	12.4826	0.758175	6	15.9313	0.611232	3	16.3084	0.756232	3	16.8281	0.846606	6	17.3245	0.670287	3	8.41535	0.754844	3	18.3519	0.789076	6	9.57799	0.544606	3	8.93245	85.7451	15.64	4	7	175.576	21.33	5	8	102.544	20.85	5	5	211	24.4201	5.36377
Q9VP61	Acetyl-coenzyme A synthetase OS=Drosophila melanogaster GN=AcCoAS PE=2 SV=1 - [ACSA_DROME]	32.99	1	16	17	58	0.942994	12	30.7523	0.902759	17	14.1355	1.00555	22	21.79	0.923729	12	34.5848	1.02921	17	28.3582	0.937996	22	20.5201	0.947703	12	36.8123	0.950974	17	27.8782	0.998532	22	18.1277	360.192	14.78	7	12	560.424	21.04	9	21	563.38	28.81	14	25	670	75.9105	5.70654
P27619	Dynamin OS=Drosophila melanogaster GN=shi PE=1 SV=2 - [DYN_DROME]	32.95	1	26	32	226	1.1156	63	30.5308	1.10772	46	19.7852	1.10158	58	25.2247	1.08512	63	24.5196	1.06098	46	23.2176	1.1043	58	22.5941	1.04935	63	22.0813	1.08787	46	19.5636	1.08982	58	20.9252	1224.64	27.14	26	80	927.315	24.52	25	68	1272.19	29.42	27	78	877	97.7477	8.36768
Q9VWA1	Clathrin light chain OS=Drosophila melanogaster GN=Clc PE=2 SV=1 - [CLC_DROME]	32.88	1	6	10	45	1.12688	10	11.6129	0.965747	7	8.2466	1.0429	5	20.1454	1.14009	10	5.89803	0.961584	7	22.8278	0.959299	5	19.9477	1.06633	10	16.782	0.935143	7	14.5999	0.88607	5	6.12999	264.284	21	6	19	112.117	31.96	7	16	60.7632	12.79	5	10	219	23.8259	4.77979
Q9VFC8	Putative glycogen [starch] synthase OS=Drosophila melanogaster GN=CG6904 PE=1 SV=2 - [GYS_DROME]	32.86	1	14	19	106	0.945201	27	29.1482	1.14349	23	18.5227	0.992007	25	21.5034	0.936535	27	27.9732	0.952248	23	35.811	0.984592	25	21.1247	0.910243	27	21.8033	1.03037	23	26.4038	1.0871	25	19.2827	626.525	23.7	14	38	647.422	23.13	13	34	730.31	22.14	12	34	709	81.7018	6.65381
P04359	60S ribosomal protein L32 OS=Drosophila melanogaster GN=RpL32 PE=1 SV=3 - [RL32_DROME]	32.84	4	4	4	37	0.789055	8	24.6273	0.944049	12	19.3319	0.76562	14	68.5213	0.771932	8	30.7676	0.735528	12	36.0967	0.768549	14	50.7392	0.811946	8	30.532	0.725253	12	27.5923	0.800502	14	20.3765	226.207	32.84	4	8	278.929	32.84	4	12	305.511	32.84	4	17	134	16.0098	11.3999
P08841	Tubulin beta-3 chain OS=Drosophila melanogaster GN=betaTub60D PE=2 SV=2 - [TBB3_DROME]	32.82	1	2	12	385	1.44729	1		0.693571	4	11.2462				1.32397	1		0.751391	4	8.42912				1.41844	1		0.781759	4	24.6754				1661.27	23.57	9	90	2057.2	26.43	10	136	2297.56	25.77	10	159	454	50.8165	4.88135
Q9W021	39S ribosomal protein L23, mitochondrial OS=Drosophila melanogaster GN=mRpL23 PE=2 SV=1 - [RM23_DROME]	32.67	1	2	6	26	0.931188	4	3.58524	0.725369	10	9.60833	0.943253	4	7.81312	0.952253	4	13.1447	0.995713	10	26.5235	0.936405	4	7.58614	1.00869	4	3.25231	0.976907	10	15.8059	0.984721	4	3.74115	91.6	24.67	4	6	155.717	22	4	13	54.03	22	4	7	150	17.8663	9.61279
P46222	60S ribosomal protein L11 OS=Drosophila melanogaster GN=RpL11 PE=1 SV=2 - [RL11_DROME]	32.61	1	5	10	101	0.907152	21	17.8244	0.997711	21	7.60301	0.944227	22	10.5917	0.940808	21	21.582	0.88569	21	30.6894	0.959056	22	21.5546	0.980748	21	22.4559	0.927472	21	15.1088	0.914912	22	21.8343	533.129	32.61	10	40	529.086	26.09	7	31	561.941	26.09	7	30	184	21.0992	10.0229
P36241	60S ribosomal protein L19 OS=Drosophila melanogaster GN=RpL19 PE=1 SV=2 - [RL19_DROME]	32.51	1	8	9	108	0.778466	30	24.3294	0.914202	23	13.9747	0.873034	31	27.0675	0.826306	30	25.2734	0.822883	23	32.0066	0.922373	31	22.7826	0.847978	30	19.2914	0.828159	23	30.0812	0.967204	31	19.2794	565.281	29.56	7	36	355.396	32.51	9	33	398.294	29.06	8	39	203	23.9834	11.0044
Q8T3U2	40S ribosomal protein S23 OS=Drosophila melanogaster GN=RpS23 PE=1 SV=1 - [RS23_DROME]	32.17	2	5	6	83	0.61919	19	30.1929	0.742744	14	33.6758	0.623101	16	54.817	0.672701	19	32.7614	0.657634	14	47.3338	0.621671	16	43.1946	0.767127	19	27.5235	0.710865	14	28.456	0.767428	16	36.5631	417.334	20.28	4	27	379.038	24.48	5	26	322.251	27.97	5	30	143	16.0068	10.5942
P08181	Casein kinase II subunit alpha OS=Drosophila melanogaster GN=CkIIalpha PE=1 SV=2 - [CSK2A_DROME]	32.14	1	6	8	41	1.15859	11	11.4832	0.976795	13	16.426	1.03306	11	12.7147	1.10604	11	6.9986	1.06997	13	14.8195	1.10302	11	8.84805	1.18221	11	7.82841	1.08088	13	6.65111	1.10315	11	9.03434	212.484	21.73	5	12	354.829	30.06	7	15	213.423	27.68	7	14	336	39.9343	7.23975
P07190	Probable maltase H OS=Drosophila melanogaster GN=LvpH PE=2 SV=2 - [MAL2_DROME]	31.89	1	14	18	115	0.667111	18	23.6781	0.748317	23	12.2186	0.774544	20	17.2624	0.64626	18	22.4316	0.721235	23	24.7172	0.77422	20	12.7781	0.729451	18	27.5583	0.704973	23	28.8384	0.866811	20	13.306	565.52	20.8	11	27	666.264	24.09	13	44	806.737	19.93	12	44	577	66.3442	4.91943
P19109	ATP-dependent RNA helicase p62 OS=Drosophila melanogaster GN=Rm62 PE=1 SV=3 - [DDX17_DROME]	31.85	1	15	18	148	1.09907	25	22.5719	0.929806	30	17.8306	1.16481	31	16.6555	1.09665	25	26.6083	1.03257	30	23.7713	1.08158	31	23.0866	1.1324	25	28.1359	1.01305	30	29.6777	1.0468	31	20.8622	664.642	18.5	12	42	700.685	23.64	13	52	958.66	23.23	13	54	719	78.4996	9.59814
Q24388	Larval serum protein 2 OS=Drosophila melanogaster GN=Lsp2 PE=1 SV=2 - [LSP2_DROME]	31.81	1	20	23	271	0.189827	39	173.462	0.217726	78	95.5412	0.171493	82	106.58	0.274675	40	97.1451	0.214394	78	88.5294	0.215777	82	84.4737	0.306873	40	78.6322	0.243627	78	60.2535	0.271511	82	51.1123	954.697	25.96	18	48	2179.08	29.1	21	111	2368.66	25.96	19	112	701	83.2953	6.354
O61613	Glycylpeptide N-tetradecanoyltransferase OS=Drosophila melanogaster GN=Nmt PE=2 SV=2 - [NMT_DROME]	31.78	1	14	15	85	0.760007	27	26.9948	0.838368	28	16.7801	0.771273	24	22.1544	0.808172	27	20.402	0.795514	28	31.8762	0.834938	24	24.2622	0.789149	27	23.8474	0.77954	28	36.2788	0.82746	24	25.2412	592.49	24.79	11	29	692.875	31.78	15	30	525.134	24.15	11	26	472	53.7985	8.44092
O76454	Pterin-4-alpha-carbinolamine dehydratase OS=Drosophila melanogaster GN=Pcd PE=1 SV=2 - [PHS_DROME]	31.77	3	4	6	47	0.731591	2	71.3069	0.624048	5	13.0339	0.409523	8	80.4709	0.801273	2	49.2808	0.691483	5	36.3379	0.454432	8	60.1845	0.766724	2	51.3041	0.782841	5	27.3826	0.517923	8	59.9882	90.4184	5.21	2	8	285.349	31.77	6	16	468.001	31.77	6	23	192	21.054	9.75928
Q9VG97	Glutathione S-transferase D3 OS=Drosophila melanogaster GN=GstD3 PE=2 SV=1 - [GSTT3_DROME]	31.66	1	3	6	58	0.781941	2	13.4053				0.907812	3	34.3098	0.791014	2	1.281				0.819891	3	2.86281	0.967409	2	0.721655				0.821812	3	20.3781	76.648	19.1	4	24	36.5414	8.54	3	15	109.453	31.66	6	19	199	22.8926	5.46533
Q9VU68	Actin-interacting protein 1 OS=Drosophila melanogaster GN=flr PE=2 SV=1 - [WDR1_DROME]	31.41	1	16	16	98	0.720579	31	49.3041	0.953405	31	17.2435	0.794802	27	35.9392	0.723808	31	37.1832	0.75506	31	42.8135	0.792997	27	43.654	0.702962	31	29.1118	0.786778	31	27.1041	0.840704	27	27.0627	507.784	16.45	10	35	519.905	22.86	13	34	416.567	17.43	10	29	608	66.5086	6.72705
Q8SY61	General odorant-binding protein 56d OS=Drosophila melanogaster GN=Obp56d PE=1 SV=2 - [OB56D_DROME]	31.3	1	2	4	65	0.771955	3	8.22775	0.609643	6	37.6844	0.693711	7	28.6907	0.872411	3	2.04767	0.873103	6	7.92113	0.770255	7	24.0844	0.888338	3	2.61342	0.927717	6	8.29999	0.819139	7	14.6811	196.16	22.9	3	12	308.16	25.95	3	19	316.764	25.95	3	34	131	14.1102	5.52881
B4QVI2	Eukaryotic translation initiation factor 3 subunit A OS=Drosophila simulans GN=eIF3-S10 PE=3 SV=1 - [EIF3A_DROSI]	31.29	14	34	47	499	0.940072	69	27.5441	1.02528	62	18.2971	1.01165	70	22.0328	0.93993	69	24.5215	1.0206	62	31.8166	1.04578	70	19.1989	0.969845	69	19.4258	1.03053	62	25.1716	0.986248	70	14.0099	1222.11	24.89	35	146	1062.41	23.23	32	168	1271.05	25.15	37	185	1141	133.844	9.01221
P25161	Probable 26S proteasome non-ATPase regulatory subunit 3 OS=Drosophila melanogaster GN=Rpn3 PE=2 SV=1 - [PSMD3_DROME]	30.97	1	13	19	92	0.964374	15	11.2739	1.01109	21	17.1712	0.990602	21	15.5035	0.969389	15	5.3043	0.905584	21	20.3741	0.96174	21	17.8169	0.993367	15	7.22215	0.920491	21	15.4506	1.00065	21	17.7843	314.921	19.03	11	25	314.631	24.29	15	31	408.854	24.9	14	36	494	55.9696	8.99756
P05303	Elongation factor 1-alpha 2 OS=Drosophila melanogaster GN=Ef1alpha100E PE=2 SV=2 - [EF1A2_DROME]	30.95	1	5	18	362	0.514189	7	15.7751	0.707901	2	10.0178	0.70303	8	7.04729	0.589862	7	16.6745	0.622763	2	23.4042	0.836924	8	12.6767	0.576264	7	11.9994	0.683118	2	7.86855	0.909307	8	16.3391	2511.91	28.35	15	111	2529.05	23.81	15	113	2821.9	29.22	16	138	462	50.6305	8.95361
O61510	Fat body protein 2 OS=Drosophila simulans GN=Fbp2 PE=3 SV=1 - [FBP2_DROSI]	30.86	1	1	7	40				0.110167	4	136.304	0.340872	2	22.5564				0.215239	4	26.7054	0.398724	2	41.4153				0.198251	4	50.5064	0.345621	2	33.2847	117.667	10.94	2	3	444.005	23.44	6	21	357.975	16.41	5	16	256	29.0154	7.02002
P26686	Serine-arginine protein 55 OS=Drosophila melanogaster GN=B52 PE=1 SV=4 - [SRR55_DROME]	30.85	1	11	16	112	1.09103	28	18.9018	1.10216	27	11.2737	1.14067	25	13.6291	1.08258	28	22.1757	1.12093	27	16.6065	1.07198	25	11.6242	1.04517	28	14.4546	1.07057	27	21.4718	1.05569	25	10.8685	407.494	24.47	12	36	547.449	28.19	13	40	431.935	22.07	11	36	376	42.7878	11.3706
P35122	Ubiquitin carboxyl-terminal hydrolase OS=Drosophila melanogaster GN=Uch PE=2 SV=2 - [UCHL_DROME]	30.84	1	5	7	51	1.07635	8	47.2898	1.08243	12	29.0698	1.15617	13	17.2235	1.04289	8	39.0367	1.39414	12	20.8233	1.13027	13	12.1944	1.06053	8	35.701	1.49814	12	25.0739	1.20319	13	23.1409	141.862	24.67	5	13	344.175	30.84	7	19	377.751	24.23	5	19	227	25.8341	5.49072
O61492	Flotillin-2 OS=Drosophila melanogaster GN=Flo-2 PE=2 SV=3 - [FLOT2_DROME]	30.82	1	7	11	21	0.939904	6	20.5961	0.990063	1		0.977457	5	4.62442	0.877542	6	19.9514	1.1302	1		0.957072	5	2.41083	0.949538	6	11.295	1.08442	1		1.02161	5	9.79742	168.387	23.06	8	9	18.9924	8.9	3	5	75.4951	12.56	5	7	438	48.1279	5.74463
Q8SWU7	Obg-like ATPase 1 OS=Drosophila melanogaster GN=CG1354 PE=1 SV=1 - [OLA1_DROME]	30.73	1	9	13	73	1.05113	15	19.1444	1.08392	17	15.8805	1.11671	22	16.0447	1.01737	15	21.5366	1.03199	17	16.5577	1.07034	22	14.1726	1.03617	15	18.6128	1.05162	17	11.4736	1.01353	22	10.3876	402.303	13.35	7	22	337.67	21.16	9	24	405.795	27.96	10	27	397	44.8823	6.7124
P07182	Chorion protein S36 OS=Drosophila melanogaster GN=Cp36 PE=3 SV=2 - [CH36_DROME]	30.63	2	6	6	98	1.3018	36	22.5901	1.32106	29	17.3346	1.33858	29	21.6193	1.34375	36	22.7006	1.36578	29	21.8224	1.11772	29	23.6492	1.01991	36	18.4163	1.08909	29	16.2089	0.955973	29	22.9308	1097.19	30.63	6	36	1033.25	30.63	6	32	1050.54	30.63	6	30	284	29.8974	8.68994
Q9V4N3	Cytochrome b5 OS=Drosophila melanogaster GN=Cyt-b5 PE=2 SV=1 - [CYB5_DROME]	30.6	1	3	5	68	0.74526	10	36.8858	1.25246	8	12.7097	1.25968	8	21.3966	0.767835	10	24.4151	0.915151	8	70.2964	1.11861	8	28.3405	0.840796	10	24.2203	0.952468	8	44.3197	1.23952	8	12.0345	404.229	22.39	3	15	323.619	30.6	5	19	191.473	26.87	4	34	134	15.1965	5.04639
Q7K2D2	Probable dynactin subunit 2 OS=Drosophila melanogaster GN=Dmn PE=1 SV=1 - [DCTN2_DROME]	30.53	2	9	11	32	0.990247	6	9.05223	1.06515	7	1.06389	0.928521	8	33.2096	1.00651	6	17.0077	1.12762	7	7.693	0.85551	8	31.5411	0.997791	6	16.9027	1.01328	7	15.269	0.963642	8	25.6846	167.518	13.42	5	7	257.814	21.58	8	12	196.245	22.11	8	13	380	41.9727	5.26221
P91938	Thioredoxin reductase 1, mitochondrial OS=Drosophila melanogaster GN=Trxr-1 PE=1 SV=2 - [TRXR1_DROME]	30.37	2	13	17	145	1.0672	23	22.5752	1.00931	28	16.5449	1.16341	35	33.4259	1.10827	23	24.6487	0.972709	28	48.0553	1.10073	35	27.3881	1.0814	23	25.4523	1.01085	28	39.4098	1.13218	35	15.9787	612.155	29.03	16	43	853.895	28.36	15	53	1081.3	27.68	14	49	596	64.2819	7.91357
Q24751	ATP synthase subunit beta, mitochondrial (Fragment) OS=Drosophila virilis GN=ATPsyn-beta PE=3 SV=1 - [ATPB_DROVI]	30.26	1	1	6	780				1.19192	5	13.6095	0.663511	3	6.55191				0.562519	5	43.7657	0.703698	3	6.03643				0.600346	5	45.6499	0.735543	3	1.20712	5015.21	30.26	6	196	6445.31	30.26	6	286	6768.06	30.26	6	298	228	23.9498	6.21436
Q95029	Cathepsin L OS=Drosophila melanogaster GN=Cp1 PE=2 SV=2 - [CATL_DROME]	30.19	1	10	14	97	0.90355	26	33.8708	0.725338	27	19.2549	0.856958	33	36.021	0.906936	26	34.3856	0.773796	27	33.2763	0.80659	33	29.4846	0.948431	26	32.4437	0.786774	27	48.232	0.810057	33	22.7145	451.127	28.84	11	33	579.485	20.75	9	30	632.343	21.83	10	34	371	41.5746	7.21045
P19107	Phosrestin-1 OS=Drosophila melanogaster GN=Arr2 PE=1 SV=2 - [ARRB_DROME]	30.17	2	10	14	146	1.0918	39	23.1511	1.27035	30	31.9267	1.14871	41	29.6865	1.08386	39	25.3721	1.14738	30	34.4454	1.10201	41	28.5776	1.09402	39	22.9023	1.2213	30	27.203	1.12327	41	18.9152	974.773	30.17	14	54	777.882	21.2	10	39	936.093	22.94	11	53	401	44.9998	8.60205
Q04499	Proline dehydrogenase 1, mitochondrial OS=Drosophila melanogaster GN=slgA PE=1 SV=2 - [PROD_DROME]	29.96	1	18	21	94	0.902086	20	12.708	0.970656	20	9.88913	0.799205	18	24.4414	0.934724	20	7.72609	0.806027	20	39.9753	0.791762	18	25.5605	0.956507	20	11.5014	0.915214	20	27.8572	0.964687	18	19.7201	301.428	19.09	12	28	379.339	23.79	15	30	339.886	21.29	16	36	681	77.1044	8.96826
Q9V3J1	V-type proton ATPase subunit H OS=Drosophila melanogaster GN=VhaSFD PE=2 SV=2 - [VATH_DROME]	29.91	1	10	12	60	0.87717	14	33.0657	1.16717	13	12.6752	1.13687	23	31.7651	0.904025	14	37.6439	1.10677	13	33.4158	1.03444	23	44.6863	0.880713	14	25.3087	1.08423	13	32.7138	1.04551	23	21.7297	267.815	17.09	7	19	285.448	23.29	9	16	419.681	23.29	9	25	468	53.6997	6.60986
Q24400	Muscle LIM protein Mlp84B OS=Drosophila melanogaster GN=Mlp84B PE=1 SV=1 - [MLP2_DROME]	29.9	1	10	14	96	1.1212	18	26.0432	1.04554	21	10.5615	1.24531	15	11.6267	1.06571	18	20.2249	1.20015	21	24.9479	1.19565	15	15.7009	1.0079	18	19.4648	1.08945	21	14.9472	1.11933	15	9.4089	440.518	21.01	9	34	544.032	20.2	9	32	397.654	18.18	7	30	495	53.4901	8.27979
Q9VGP6	Prefoldin subunit 3 OS=Drosophila melanogaster GN=mgr PE=1 SV=3 - [PFD3_DROME]	29.9	1	7	7	37	1.0599	11	12.6459	1.03215	11	7.61629	0.986039	11	11.0457	1.0792	11	14.3183	1.00602	11	27.5982	0.967412	11	16.2055	1.05988	11	8.64306	0.992776	11	13.6718	0.976698	11	9.62151	233.469	18.56	5	14	214.231	26.29	6	11	248.419	14.95	4	12	194	22.3003	5.10986
P18171	Defective chorion-1 protein, FC177 isoform OS=Drosophila melanogaster GN=dec-1 PE=2 SV=2 - [DEC13_DROME]	29.87	4	29	39	525	1.20378	88	25.2048	1.10137	101	30.3454	1.17887	111	34.5225	1.22934	88	25.2935	1.19834	101	36.5671	1.09716	111	30.5009	1.21862	88	22.7335	1.20559	101	31.7279	1.05524	111	22.2804	2035.23	24.03	31	172	2381.32	26.1	31	161	2426.95	26.92	32	192	1590	179.075	6.30322
Q24186	40S ribosomal protein S5a OS=Drosophila melanogaster GN=RpS5a PE=1 SV=1 - [RS5A_DROME]	29.82	1	2	7	130	1.00429	6	5.25881	0.838601	10	15.4851	0.887512	15	7.80011	1.02598	6	7.18101	1.01564	10	16.241	0.932211	15	24.9067	1.03234	6	8.7182	1.00898	10	14.9744	1.02371	15	22.4728	852.187	29.82	7	35	1044.37	29.82	7	44	1372.44	29.82	7	51	228	25.4183	8.63135
Q9VJ33	NEDD8 OS=Drosophila melanogaster GN=Nedd8 PE=1 SV=1 - [NEDD8_DROME]	29.76	1	2	3	387	1.06646	7	10.0859	0.853115	3	1.91373	1.02155	3	2.61534	1.22461	7	15.0245	1.05593	3	38.213	0.999216	3	4.53389	1.13741	7	15.719	1.06329	3	19.4219	0.974702	3	2.79363	117.582	29.76	3	11	1521.88	29.76	3	152	2664.79	29.76	3	224	84	9.34	6.07471
Q9VEG6	Chorion peroxidase OS=Drosophila melanogaster GN=Pxt PE=2 SV=3 - [PERC_DROME]	29.67	1	14	16	113	1.45746	25	28.2375	1.06275	37	25.8948	1.25223	41	21.8571	1.45584	25	25.1892	1.2873	37	26.0333	1.29831	41	24.8542	1.58704	25	23.3466	1.4618	37	24.7062	1.38755	41	20.0312	711.079	18.67	11	26	1290.21	22.62	12	40	1520.05	28.68	15	47	809	90.4814	6.90283
P41092	60S ribosomal protein L27a OS=Drosophila melanogaster GN=RpL27A PE=1 SV=2 - [RL27A_DROME]	29.53	1	4	7	121	1.02906	30	64.0816	0.951878	25	28.039	0.994234	30	59.6428	1.07906	30	64.2859	0.936552	25	70.0105	1.017	30	91.5415	1.04231	30	53.8171	0.945073	25	49.1165	1.00086	30	41.5354	752.971	23.49	6	43	662.919	23.49	6	38	729.607	29.53	7	40	149	17.0113	10.7114
Q8T9B6	LDLR chaperone boca OS=Drosophila melanogaster GN=boca PE=1 SV=2 - [MESD_DROME]	29.44	1	6	6	24	0.916437	9	17.1239	0.798451	6	3.14071	0.819787	9	8.42514	1.02769	9	31.0758	1.01117	6	6.94551	0.900077	9	5.49406	1.03043	9	9.94751	1.01762	6	4.52812	0.892308	9	7.35965	151.305	25.56	5	9	101.46	7.22	2	6	111.063	19.44	4	9	180	20.9888	4.90674
P00408	Cytochrome c oxidase subunit 2 OS=Drosophila melanogaster GN=mt:CoII PE=3 SV=1 - [COX2_DROME]	29.39	6	1	6	88	0.141821	9	120.396	0.268221	10	63.5323	0.1634	8	89.6073	0.176756	9	35.9082	0.271599	10	32.007	0.207125	8	68.5013	0.182737	9	56.6417	0.271415	10	25.3695	0.206804	8	64.0371	394.814	19.3	4	18	704.057	26.32	5	37	650.898	22.37	5	33	228	26.1734	5.09717
P00409	Cytochrome c oxidase subunit 2 OS=Drosophila yakuba GN=mt:CoII PE=3 SV=1 - [COX2_DROYA]	29.39	7	2	7	110	3.10495	16	69.4872	2.61395	14	75.332	3.3239	15	47.0605	3.07196	16	83.0457	2.46388	14	51.5548	3.17053	15	42.139	3.23141	16	65.4335	2.75741	14	65.6141	3.00195	15	45.2186	400.29	19.3	5	29	645.921	26.32	6	39	656.814	22.37	6	42	228	26.0904	5.09717
P20477	Glutamine synthetase 1, mitochondrial OS=Drosophila melanogaster GN=Gs1 PE=2 SV=3 - [GLNA1_DROME]	29.32	1	9	16	198	0.67887	31	22.7027	0.660977	32	19.5539	0.704371	39	18.0914	0.690534	31	22.9518	0.768318	32	23.6505	0.682281	39	20.8024	0.676129	31	20.2906	0.73623	32	24.1353	0.67002	39	22.5968	945.077	22.81	12	53	1046.97	28.07	14	59	1180.36	29.32	15	86	399	44.3684	6.45557
Q9V535	RNA-binding protein 8A OS=Drosophila melanogaster GN=tsu PE=1 SV=1 - [RBM8A_DROME]	29.09	1	3	5	33	1.21516	7	4.5703	1.00562	6	15.802	1.05214	3	22.9866	1.19309	7	8.77703	0.940878	6	36.1638	1.01284	3	4.95812	1.24115	7	17.72	0.89128	6	6.88727	1.01034	3	30.2515	129.462	20	4	15	87.65	19.39	3	9	69.3538	24.24	4	9	165	18.9984	5.2749
P08985	Histone H2A.v OS=Drosophila melanogaster GN=His2Av PE=1 SV=2 - [H2AV_DROME]	29.08	1	2	5	75	1.00422	12	6.95865	0.984682	9	9.19315	0.925686	12	5.09008	1.08304	12	6.82488	1.02592	9	6.61272	0.952692	12	6.9627	1.04794	12	4.77509	1.08033	9	6.00775	1.01962	12	9.27326	587.002	25.53	4	26	482.554	20.57	3	21	534.198	24.11	4	28	141	14.9723	10.2427
B4PPT4	Adenylosuccinate synthetase OS=Drosophila yakuba GN=GE25034 PE=3 SV=1 - [PURA_DROYA]	29.05	9	12	14	86	1.15969	19	18.3241	1.03044	23	27.1293	1.14492	22	18.1565	1.19723	19	16.8787	1.06933	23	33.4952	1.13759	22	16.559	1.11982	19	19.2855	1.08637	23	28.3629	1.11262	22	18.5574	408.214	17.39	9	23	461.812	27.67	13	31	410.753	20.75	11	32	506	55.4596	6.7124
Q9V6U9	Probable trans-2-enoyl-CoA reductase, mitochondrial OS=Drosophila melanogaster GN=CG16935 PE=3 SV=2 - [MECR_DROME]	28.85	1	7	11	39	0.965663	11	18.7251	0.864365	12	11.0646	0.902462	10	30.3997	0.943286	11	20.5682	0.829415	12	9.84436	0.903472	10	21.6326	1.01117	11	21.6754	0.85917	12	7.9235	0.952409	10	21.781	390.519	20.17	7	13	328.989	24.37	9	14	245.786	20.73	7	12	357	39.0864	9.11475
B4I9X1	Eukaryotic translation initiation factor 3 subunit G-1 OS=Drosophila sechellia GN=eIF3-S4-1 PE=3 SV=1 - [EI3G1_DROSE]	28.62	21	6	9	71	1.09986	20	16.6914	1.05338	16	12.4457	1.0846	20	10.8079	1.14732	20	14.6386	1.11352	16	21.6875	1.10815	20	8.10846	1.11312	20	17.0908	1.03154	16	15.1006	1.05284	20	8.96478	490.891	20.07	7	25	317.198	26.77	8	23	491.329	22.68	6	23	269	29.9751	8.79248
Q9VH69	40S ribosomal protein S29 OS=Drosophila melanogaster GN=RpS29 PE=1 SV=1 - [RS29_DROME]	28.57	1	2	2	24	0.697405	7	7.71049	0.796712	7	1.14882	0.709744	10	12.3425	0.755001	7	8.77509	0.759415	7	5.7756	0.775104	10	6.83631	0.717119	7	4.50296	0.797023	7	11.6462	0.738858	10	15.7023	254.094	16.07	1	7	222.866	16.07	1	7	260.574	28.57	2	10	56	6.58621	9.61279
Q9VI10	Probable small nuclear ribonucleoprotein Sm D2 OS=Drosophila melanogaster GN=SmD2 PE=1 SV=1 - [SMD2_DROME]	28.57	1	3	4	13	0.942305	4	12.5396	1.0418	4	8.75666	0.801644	4	29.3353	0.915563	4	10.8178	0.813523	4	11.948	0.798412	4	25.6275	0.978284	4	21.611	0.838317	4	13.1632	0.886581	4	32.858	66.0833	28.57	4	5	67.3335	15.13	2	4	59.4172	15.13	2	4	119	13.4953	9.94971
Q08473	RNA-binding protein squid OS=Drosophila melanogaster GN=sqd PE=1 SV=3 - [SQD_DROME]	28.49	1	6	9	16	0.41433	2	62.262	0.956624	8	31.0495	0.792208	3	14.4205	0.538565	2	66.7866	0.623174	8	26.5106	0.794279	3	14.0735	0.490102	2	73.2847	0.745847	8	34.1263	0.850936	3	9.73213	37.92	10.76	3	3	302.673	23.84	6	8	94.37	19.19	5	5	344	36.1621	7.45947
P46223	60S ribosomal protein L7a OS=Drosophila melanogaster GN=RpL7A PE=1 SV=2 - [RL7A_DROME]	28.41	4	6	14	304	0.898726	28	15.2556	1.04903	23	13.1775	1.03155	34	12.5542	0.967655	28	16.5738	0.998178	23	13.0314	0.997063	34	12.5087	0.93916	28	17.4819	0.954761	23	9.36279	0.974835	34	13.6898	1196.17	23.99	10	62	1350.09	26.57	13	102	2110.46	24.72	11	140	271	30.7127	10.7114
P02517	Heat shock protein 26 OS=Drosophila melanogaster GN=Hsp26 PE=1 SV=2 - [HSP26_DROME]	28.37	1	7	8	48	0.742572	10	35.44	0.530098	17	78.8587	0.522795	16	63.3552	0.794573	10	33.5018	0.54763	17	61.9355	0.571239	16	57.6032	0.854068	10	28.3233	0.52287	17	90.391	0.567778	16	50.4547	152.105	16.35	3	11	233.749	24.04	7	19	193.954	18.27	4	18	208	22.9798	7.56201
P03933	ATP synthase protein 8 OS=Drosophila yakuba GN=mt:ATPase8 PE=3 SV=1 - [ATP8_DROYA]	28.3	3	1	2	522	1.30482	30	30.0791	1.16825	32	11.2055	1.30332	40	15.8662	1.33447	30	21.3505	1.27183	32	19.3967	1.31303	40	20.6221	1.29709	30	27.0275	1.23244	32	16.7044	1.35444	40	18.3418	963.917	18.87	1	55	1381.85	28.3	2	182	1923.94	28.3	2	285	53	6.33317	8.86572
P02255	Histone H1 OS=Drosophila melanogaster GN=His1 PE=1 SV=1 - [H1_DROME]	28.13	5	7	11	107	0.615722	20	18.795	0.621247	17	19.4164	0.618494	26	29.0416	0.659123	20	26.2061	0.561307	17	21.992	0.665986	26	18.3812	0.643516	20	25.6463	0.476536	17	24.1911	0.681467	26	19.5408	469.281	17.97	7	31	444.882	22.66	9	33	571.819	28.13	11	43	256	26.3433	10.5356
P41573	6-phosphogluconate dehydrogenase, decarboxylating OS=Drosophila simulans GN=Pgd PE=3 SV=1 - [6PGD_DROSI]	28.07	1	4	14	104	2.1118	6	56.6593	2.603	6	109.018	2.08416	9	38.9375	2.0137	6	60.9702	1.63646	6	72.6625	1.92516	9	42.6523	2.24217	6	53.4853	2.2254	6	78.4916	2.06422	9	52.9479	842.503	19.13	11	38	781.87	21.83	11	30	871.609	15.8	10	36	481	52.3605	6.68311
B4IMQ8	Eukaryotic translation initiation factor 3 subunit J OS=Drosophila sechellia GN=Adam PE=3 SV=1 - [EIF3J_DROSE]	27.97	4	5	8	37	1.25349	7	31.9658	1.78164	8	29.5519	1.5675	5	98.8122	1.22152	7	46.9519	1.5792	8	50.8622	1.72266	5	63.5785	1.1643	7	49.3668	1.68695	8	37.1337	1.86727	5	29.188	114.715	20.76	6	16	186.394	17.8	5	13	104.89	17.8	5	8	236	26.5812	4.83057
P40796	La protein homolog OS=Drosophila melanogaster GN=La PE=1 SV=2 - [LA_DROME]	27.95	1	9	13	87	1.16497	11	18.8172	1.2171	11	6.67653	1.3195	15	21.0735	1.14979	11	18.5998	1.05261	11	20.2502	1.22003	15	16.9612	1.10052	11	11.6967	1.17395	11	11.1054	1.29781	15	12.9149	318.398	18.72	9	21	347.818	26.41	10	32	473.444	27.44	11	34	390	44.8573	7.57666
P45889	Actin-related protein 1 OS=Drosophila melanogaster GN=Arp1 PE=2 SV=2 - [ACTZ_DROME]	27.93	1	6	11	55	0.954966	13	7.90739	0.949844	10	16.3043	0.935967	9	15.8588	0.924847	13	9.01554	0.902556	10	10.781	1.0185	9	6.32397	0.974419	13	9.26084	0.92103	10	9.0415	1.00819	9	27.4197	184.76	22.87	7	16	374.013	26.06	9	22	363.243	20.48	7	17	376	42.692	7.29834
P23696	Serine/threonine-protein phosphatase PP2A OS=Drosophila melanogaster GN=mts PE=2 SV=1 - [PP2A_DROME]	27.83	1	5	8	60	0.921607	10	13.6881	0.881282	18	4.80487	0.829866	13	12.5849	0.942246	10	7.23542	0.899649	18	14.1174	0.892365	13	17.6947	0.968165	10	17.6826	0.930549	18	12.4859	0.951503	13	8.10939	221.558	18.77	6	17	454.395	17.15	5	21	328.603	26.21	7	22	309	35.4463	5.33838
Q9VJY6	60S ribosomal protein L24 OS=Drosophila melanogaster GN=RpL24 PE=1 SV=1 - [RL24_DROME]	27.74	1	4	5	72	1.60196	19	85.8525	0.793859	24	29.7257	1.09354	23	26.5987	1.34065	19	78.5515	1.16421	24	67.1013	1.09944	23	33.2279	1.24913	19	80.8072	1.10454	24	38.8555	1.02147	23	17.1543	855.241	27.74	5	23	1003.69	27.74	5	26	1027.88	24.52	4	23	155	17.5089	11.063
Q9VAJ4	General odorant-binding protein 99a OS=Drosophila melanogaster GN=Obp99a PE=1 SV=2 - [OB99A_DROME]	27.46	1	4	5	23	0.565064	7	24.86	0.755502	5	26.5714	0.440742	6	8.59103	0.7086	7	20.1562	0.587707	5	9.38574	0.519978	6	6.84959	0.752748	7	15.9521	0.703448	5	5.88202	0.63984	6	7.94926	93.2326	14.08	3	9	97.0433	21.83	4	8	95.9248	23.94	4	6	142	15.9849	6.65381
O17445	60S ribosomal protein L15 OS=Drosophila melanogaster GN=RpL15 PE=1 SV=1 - [RL15_DROME]	27.45	1	6	8	76	0.95271	21	11.9615	1.03728	22	12.626	1.02464	25	21.7708	0.980624	21	16.9042	0.921189	22	23.8065	1.08991	25	13.0206	0.996879	21	9.57382	0.978258	22	20.8769	1.14301	25	12.7121	339.124	27.45	8	27	340.667	22.06	6	23	362.314	18.63	5	26	204	24.3102	11.4731
Q9VVI9	Charged multivesicular body protein 5 OS=Drosophila melanogaster GN=CG6259 PE=1 SV=2 - [CHMP5_DROME]	27.43	1	5	6	13	0.732626	3	8.19792	0.919599	4	4.68752	1.00466	5	8.13445	0.890721	3	10.9584	0.876733	4	20.1931	0.967342	5	7.51745	0.776994	3	13.8229	0.872838	4	10.7681	0.927849	5	6.49772	81.9167	15.49	4	4	118.812	12.83	3	4	128.774	20.35	4	5	226	25.1354	4.75439
B4GBR1	Ubiquitin-fold modifier 1 OS=Drosophila persimilis GN=GL11573 PE=3 SV=1 - [UFM1_DROPE]	27.38	4	2	2	29	1.03016	8	11.6184	0.801526	8	18.0784	0.904098	12	7.01519	1.02161	8	7.60715	1.11886	8	8.13147	0.901178	12	6.2643	1.04803	8	13.7653	0.961592	8	10.777	0.872784	12	1.90517	183.073	27.38	2	8	154.173	27.38	2	9	315.064	27.38	2	12	84	9.10389	8.54346
P36975	Synaptosomal-associated protein 25 OS=Drosophila melanogaster GN=Snap25 PE=2 SV=1 - [SNP25_DROME]	27.36	1	4	7	37	1.25205	8	25.5509	1.36346	8	4.79089	1.15396	6	2.23974	1.20306	8	20.5221	1.21707	8	10.2686	1.18677	6	5.24175	1.15389	8	19.937	1.20836	8	14.6613	1.26811	6	2.14926	120.262	23.58	5	10	104.695	17.45	5	17	81.66	7.08	2	10	212	23.6702	4.61475
P10674	Fasciclin-1 OS=Drosophila melanogaster GN=Fas1 PE=1 SV=1 - [FAS1_DROME]	27.3	1	13	16	122	1.18835	29	33.7688	1.12864	30	21.4071	1.12831	36	18.8885	1.21426	29	21.393	1.11538	30	23.5354	1.10015	36	19.5412	1.18342	29	26.4995	1.15189	30	19.1447	1.14075	36	17.5731	1012.36	21.17	11	51	928.936	25.46	15	33	1172.81	20.71	11	38	652	72.5534	7.02002
P46461	Vesicle-fusing ATPase 1 OS=Drosophila melanogaster GN=comt PE=2 SV=1 - [NSF1_DROME]	27.25	1	8	21	130	0.949863	8	29.9288	1.25808	11	9.61827	1.21988	14	25.7942	0.918822	8	46.8782	1.07588	11	22.9806	1.14891	14	26.8238	0.937652	8	45.4464	1.11654	11	11.3928	1.23079	14	11.7766	686.275	17.58	13	34	775.84	21.61	16	41	759.836	23.76	18	55	745	82.503	7.45947
Q9V429	Thioredoxin-2 OS=Drosophila melanogaster GN=Trx-2 PE=1 SV=2 - [THIO2_DROME]	27.19	1	3	6	57	1.27531	14	25.277	0.99124	15	12.915	1.12532	13	14.218	1.40888	14	11.9212	1.16415	15	33.8021	1.08329	13	15.467	1.40709	14	17.1496	1.09097	15	24.8099	1.09828	13	15.8251	230.753	27.19	5	23	255.688	18.42	4	17	197.398	22.81	5	17	114	12.6875	5.03369
Q9VFB2	28S ribosomal protein S10, mitochondrial OS=Drosophila melanogaster GN=mRpS10 PE=2 SV=2 - [RT10_DROME]	27.17	1	2	5	10	0.698118	2	0.281517				0.780659	2	7.35732	0.723102	2	6.09868				0.683952	2	6.48628	0.774574	2	7.64657				0.922618	2	22.3464	83.28	16.18	3	5	0	8.09	2	2	77.97	19.65	3	3	173	20.0184	9.42236
Q9W0P5	Probable UDP-glucose 4-epimerase OS=Drosophila melanogaster GN=Gale PE=2 SV=1 - [GALE_DROME]	27.14	1	6	7	56	1.16372	8	12.4164	0.870152	11	17.8617	1.08692	11	3.77363	0.996049	8	15.6914	0.996931	11	18.7983	0.95588	11	23.9566	1.0823	8	15.0342	0.971376	11	13.5494	1.07305	11	18.2	125.803	14.57	5	15	140.66	12.57	4	15	164.772	18	4	26	350	38.6723	7.45947
Q7JVI3	Eukaryotic translation initiation factor 3 subunit M OS=Drosophila melanogaster GN=Tango7 PE=2 SV=1 - [EIF3M_DROME]	27.13	10	8	8	34	1.0061	3	14.663	0.918945	13	5.31107	1.14122	10	29.8763	0.833364	3	22.0102	1.06418	13	48.4635	1.15994	10	30.9594	0.909068	3	3.66832	1.126	13	27.7326	1.09906	10	17.1886	108.912	9.56	3	4	442.782	23	7	18	338.274	21.45	6	12	387	44.0586	5.70654
Q0E940	Eukaryotic translation initiation factor 3 subunit B OS=Drosophila melanogaster GN=eIF3-S9 PE=1 SV=1 - [EIF3B_DROME]	27.1	6	1	19	96	0.512761	1								0.555691	1								0.540111	1								291.413	21.74	16	35	476.049	13.19	9	35	336.542	17.68	11	26	690	80.3908	6.27783
Q24214	Calcineurin subunit B type 2 OS=Drosophila melanogaster GN=CanB2 PE=1 SV=2 - [CANB2_DROME]	27.06	2	2	3	18	0.81816	1		2.00396	1		1.18923	1		0.765593	1		0.873122	1		1.14775	1		0.871928	1		0.967362	1		1.14455	1		37.58	10	2	4	23.23	10	2	7	52.12	27.06	3	7	170	19.2545	4.729
Q9V595	Uroporphyrinogen decarboxylase OS=Drosophila melanogaster GN=Updo PE=3 SV=1 - [DCUP_DROME]	26.97	1	3	7	72	1.87537	15	34.8766	1.06669	16	10.3865	1.3359	17	12.8523	1.93787	15	35.9201	1.5841	16	13.2517	1.26415	17	13.5144	1.86031	15	23.8279	1.59761	16	23.4177	1.16354	17	18.5082	632.385	22.75	5	19	522.249	20.22	6	24	498.409	26.97	7	29	356	39.9628	6.53662
Q9VKQ9	Protein dpy-30 homolog OS=Drosophila melanogaster GN=Dpy-30L1 PE=1 SV=1 - [DPY30_DROME]	26.87	1	2	2	16	1.16158	3	1.25334	0.91555	5	8.15861	1.02321	8	6.35799	1.23545	3	5.31984	1.26937	5	4.33721	1.07571	8	4.63156	1.18667	3	15.8416	1.10896	5	11.6671	1.01238	8	5.48126	176.87	14.93	1	3	116.47	26.87	2	5	267.35	26.87	2	8	134	13.7857	5.35107
O97125	Heat shock protein 68 OS=Drosophila melanogaster GN=Hsp68 PE=1 SV=1 - [HSP68_DROME]	26.77	1	6	17	193	0.898547	9	13.5341	0.863398	7	12.9459	0.739712	13	17.8665	0.966827	9	10.9488	0.877076	7	14.5005	0.862424	13	18.9531	1.20314	9	15.4985	0.887096	7	17.0837	0.975483	13	14.1501	1223.83	24.09	15	62	978.311	20.79	13	49	1492.29	21.26	13	82	635	69.7006	5.8335
B4HMV9	Eukaryotic translation initiation factor 3 subunit B OS=Drosophila sechellia GN=eIF3-S9 PE=3 SV=1 - [EIF3B_DROSE]	26.67	9	3	19	86	1.64499	4	50.9424	3.1291	6	81.4048	2.50363	4	312.592	1.6017	4	38.45	2.79377	6	88.2268	2.34591	4	216.349	1.75752	4	23.9347	2.7105	6	90.9242	2.90879	4	143.924	454.867	21.3	16	30	593.629	16.81	10	32	430.362	21.3	12	24	690	80.3026	6.12549
Q9BM96	Sex-regulated protein janus-A OS=Drosophila orena GN=janA PE=3 SV=1 - [JANA_DROOR]	26.67	7	2	4	47	1.02641	7	7.81273	1.09521	7	8.08791	0.995615	8	3.31035	0.962268	7	8.73765	1.1135	7	9.10393	0.93903	8	3.42098	1.0117	7	7.34909	1.13069	7	7.25378	0.90963	8	8.24708	367.714	21.48	3	17	291.526	26.67	4	15	338.818	21.48	3	15	135	15.1367	7.48877
Q9V813	S-methyl-5'-thioadenosine phosphorylase OS=Drosophila melanogaster GN=CG4802 PE=1 SV=1 - [MTAP_DROME]	26.64	1	7	9	40	0.921977	9	20.0812	0.9399	11	856.901	1.01692	15	73.0121	0.988854	9	24.3633	0.78939	11	425.891	1.09038	15	71.7509	1.00435	9	41.9069	0.829319	11	378.381	1.00372	15	72.9965	160.158	17.65	6	11	313.191	17.3	6	14	312.458	16.61	5	15	289	31.9972	6.43018
P13469	DNA-binding protein modulo OS=Drosophila melanogaster GN=mod PE=1 SV=2 - [MODU_DROME]	26.57	1	13	15	140	0.960892	29	33.144	1.00847	38	41.8748	1.10012	40	37.8761	0.955361	29	32.6551	0.979141	38	49.2862	1.05533	40	34.5091	1.05235	29	40.8207	1.01596	38	46.1824	1.15018	40	21.3419	1165.07	21.4	11	39	1345.6	26.57	15	51	1309.63	22.51	12	50	542	60.2732	5.42725
P48148	Ras-like GTP-binding protein Rho1 OS=Drosophila melanogaster GN=Rho1 PE=1 SV=1 - [RHO1_DROME]	26.56	1	5	6	25	0.762003	8	31.3575	0.967568	5	3.34503	1.03285	7	32.7817	0.779978	8	27.2206	0.771887	5	58.7707	0.98051	7	13.8275	0.788705	8	14.8238	0.89752	5	25.5435	0.927483	7	10.5853	202.196	25	5	9	165.879	26.56	5	9	102.182	16.15	4	7	192	21.7092	7.00537
O96553	C-1-tetrahydrofolate synthase, cytoplasmic OS=Drosophila melanogaster GN=pug PE=1 SV=4 - [C1TC_DROME]	26.45	1	18	24	111	0.619945	21	20.8736	0.681575	25	22.6668	0.633922	23	15.0613	0.658303	21	22.5059	0.663297	25	22.3241	0.636699	23	18.0131	0.669468	21	24.2273	0.650772	25	29.0296	0.7126	23	19.0535	695.152	14.26	14	30	643.976	18.49	18	41	679.927	20.66	18	40	968	103.438	7.79639
Q6XHI1	Thioredoxin-2 OS=Drosophila yakuba GN=Trx-2 PE=3 SV=1 - [THIO2_DROYA]	26.42	1	2	5	44	1.17202	7	13.2836	1.17109	7	21.2996	1.05046	6	7.91592	1.28269	7	7.82363	1.30705	7	6.9893	1.10101	6	15.8576	1.35136	7	7.45546	1.28238	7	8.33971	1.15656	6	15.3397	133.651	20.75	4	17	182.154	16.04	3	14	110.827	20.75	4	13	106	11.7169	4.84326
P06606	Tubulin alpha-4 chain OS=Drosophila melanogaster GN=alphaTub67C PE=3 SV=1 - [TBA4_DROME]	26.41	1	8	11	99	1.09797	17	39.6114	1.03942	10	25.5203	1.05066	14	18.8581	1.11591	17	27.1213	1.22444	10	15.3138	1.22931	14	18.9403	1.13556	17	33.9335	1.29711	10	20.6324	1.14997	14	18.7513	794.78	19.91	8	31	516.567	20.13	8	31	706.526	22.51	10	37	462	51.1479	5.26221
Q02427	RNA-binding protein 1 OS=Drosophila melanogaster GN=Rbp1 PE=2 SV=3 - [RBP1_DROME]	26.39	1	4	5	25	0.901757	6	7.5303	1.05272	6	8.85936	0.99599	8	34.597	0.777644	6	26.4892	0.86299	6	17.0152	0.893126	8	32.6293	0.857235	6	20.2946	0.86273	6	15.1755	0.913149	8	25.508	135.063	26.39	4	8	149.133	21.53	3	7	204.136	26.39	5	10	144	16.0029	9.979
Q9VG82	Probable cytochrome P450 9f2 OS=Drosophila melanogaster GN=Cyp9f2 PE=2 SV=1 - [CP9F2_DROME]	26.36	1	10	13	69	1.25597	16	18.1768	1.03942	19	19.2744	1.26482	20	13.3786	1.21936	16	23.7936	1.21468	19	6.43261	1.23824	20	9.15865	1.03706	16	17.2617	1.06108	19	9.54638	1.14273	20	7.81584	530.329	16.09	8	20	634.302	20.93	9	26	554.964	18.22	9	23	516	60.2392	7.81104
Q9VLR5	RNA polymerase II transcriptional coactivator OS=Drosophila melanogaster GN=Ssb-c31a PE=2 SV=1 - [TCP4_DROME]	26.36	1	3	4	45	0.955251	6	6.36994	0.97581	10	10.1789	1.03681	6	3.07651	1.04049	6	16.8139	1.17294	10	7.12141	1.17282	6	7.72027	1.08973	6	11.9849	1.13223	10	7.88933	0.977881	6	2.72474	180.988	26.36	4	15	240.877	26.36	4	16	159.304	26.36	4	14	110	12.1813	9.17334
Q9VCZ8	Probable prefoldin subunit 5 OS=Drosophila melanogaster GN=CG7048 PE=2 SV=1 - [PFD5_DROME]	26.19	1	3	5	22	0.706395	6	13.6602	1.07205	7	6.35037	1.09016	6	11.0301	0.788915	6	12.7195	0.813346	7	25.6179	1.06231	6	12.9452	0.737766	6	8.77739	0.858331	7	16.6561	0.992121	6	10.0362	100.032	16.07	3	7	89.7278	22.62	4	8	81.4011	12.5	2	7	168	19.0657	7.32764
Q9VAI6	General odorant-binding protein 99b OS=Drosophila melanogaster GN=Obp99b PE=2 SV=1 - [OB99B_DROME]	26.17	1	4	4	64	0.225987	20	53.4774	0.226882	20	135.227	0.293888	22	98.1332	0.310957	20	50.5879	0.290954	20	44.5522	0.319233	22	71.5631	0.452939	20	28.8322	0.402616	20	46.6731	0.474328	22	54.6237	476.903	26.17	4	20	421.74	26.17	4	21	370.464	26.17	4	23	149	17.1773	6.59521
Q9V5C6	Proteasome subunit alpha type-3 OS=Drosophila melanogaster GN=Prosalpha7 PE=1 SV=1 - [PSA3_DROME]	26.09	1	6	7	50	0.929531	10	11.4755	0.975433	12	9.77664	0.982586	14	17.4993	1.02082	10	12.5213	1.04455	12	14.2945	0.997261	14	15.9646	0.972823	10	15.8372	1.03661	12	17.3801	1.00352	14	16.7681	221.54	26.09	7	16	395.978	22.92	6	16	357.163	22.92	6	18	253	27.658	5.69385
P41572	6-phosphogluconate dehydrogenase, decarboxylating OS=Drosophila melanogaster GN=Pgd PE=2 SV=1 - [6PGD_DROME]	25.78	1	2	14	98				0.270935	2	148.381	0.191774	4	91.6342				0.301223	2	91.3923	0.261992	4	62.5018				0.325509	2	89.0611	0.26994	4	61.1666	617.204	15.8	9	32	603.572	21.21	12	30	769.627	17.46	11	36	481	52.4576	6.46826
Q9VXK6	Eukaryotic translation initiation factor 5 OS=Drosophila melanogaster GN=eIF5 PE=1 SV=1 - [IF5_DROME]	25.65	1	10	12	41	0.96482	9	35.1994	0.933256	13	9.6649	1.12859	13	10.9195	0.920321	9	38.5082	1.17097	13	25.2507	1.11201	13	26.0625	0.895173	9	35.3829	1.13447	13	29.2938	1.0088	13	19.9179	184.408	12.07	6	11	246.172	15.09	7	16	259.249	18.32	9	14	464	51.6682	5.26221
P23625	Guanine nucleotide-binding protein G(q) subunit alpha OS=Drosophila melanogaster GN=Galpha49B PE=2 SV=2 - [GNAQ_DROME]	25.5	2	8	9	45	1.12022	15	31.7203	1.23483	9	11.3572	1.36159	8	12.2119	1.10968	15	35.2004	1.47511	9	27.3248	1.35312	8	19.8365	1.04434	15	20.212	1.38582	9	13.0702	1.28951	8	8.31592	441.778	8.22	3	16	302.546	23.23	8	13	346.391	17.28	6	16	353	41.2686	5.31299
P13008	40S ribosomal protein S26 OS=Drosophila melanogaster GN=RpS26 PE=1 SV=1 - [RS26_DROME]	25.44	1	2	3	30	0.62825	7	11.9334	0.867604	9	18.3864	0.844219	9	14.4367	0.761776	7	11.1452	0.731598	9	14.1804	0.898338	9	12.1071	0.748604	7	12.3144	0.723722	9	10.8096	0.78512	9	14.3128	163.406	25.44	3	9	203.946	25.44	3	10	184.486	25.44	3	11	114	13.2582	11.1509
Q9XZJ4	Proteasome subunit alpha type-6 OS=Drosophila melanogaster GN=Prosalpha1 PE=1 SV=2 - [PSA6_DROME]	25.41	1	6	7	40	0.715216	11	33.3397	0.954115	11	8.52059	0.898618	16	15.6108	0.810524	11	25.2489	0.904141	11	7.1008	0.92603	16	16.4028	0.808432	11	36.7202	0.935366	11	13.2645	0.974128	16	16.5828	261.355	15.98	4	12	243.987	21.72	6	12	349.694	18.03	5	16	244	27.1448	7.66455
A1ZAX1	Eukaryotic translation initiation factor 3 subunit C OS=Drosophila melanogaster GN=eIF3-S8 PE=1 SV=1 - [EIF3C_DROME]	25.38	10	11	25	121	0.902004	13	27.7618	1.0253	15	27.1531	1.08718	15	18.7331	0.917128	13	20.8317	0.744348	15	13.0714	1.06362	15	16.5863	0.994942	13	18.2453	0.877482	15	17.3291	0.995411	15	21.1919	579.979	17.14	17	35	649.972	20.55	19	42	661.836	18.46	16	44	910	105.588	6.06201
P91891	Protein Mo25 OS=Drosophila melanogaster GN=Mo25 PE=2 SV=2 - [MO25_DROME]	25.37	1	9	12	62	0.900647	12	18.5745	0.90196	8	18.3593	1.06274	10	24.5485	0.92858	12	13.7958	1.02615	8	18.8924	1.0345	10	15.976	0.975001	12	8.38198	0.965816	8	26.9091	1.01503	10	12.4524	261.137	18.29	9	20	278.14	18.58	8	20	243.317	22.12	10	22	339	39.3605	7.25439
P22977	Chorion protein S16 OS=Drosophila melanogaster GN=Cp16 PE=2 SV=2 - [CH16_DROME]	25.36	1	2	2	4				0.913479	3	27.9493	1.06857	1					1.12944	3	12.8035	1.11133	1					1.11507	3	8.02566	1.0284	1						78.9304	25.36	2	3	53.8	17.39	1	1	138	14.2562	7.81104
Q94529	Probable pseudouridine-5'-monophosphatase OS=Drosophila melanogaster GN=Gs1l PE=2 SV=2 - [GS1_DROME]	25.11	1	4	6	25	0.825992	3	3.95214	1.21371	7	13.1866	0.99775	5	16.8081	0.961571	3	12.0364	1.08254	7	8.62108	0.993182	5	21.2346	0.893231	3	18.1064	0.955912	7	15.9394	1.00773	5	20.183	122.537	11.26	3	4	152.486	23.81	5	12	124.423	25.11	6	9	231	25.7679	5.99854
Q9XZS3	Translation machinery-associated protein 7 homolog OS=Drosophila melanogaster GN=CG13364 PE=4 SV=1 - [TMA7_DROME]	25	1	2	2	24	0.940244	6	24.6174	1.1177	4	8.6415	0.993075	4	3.10996	0.967876	6	21.7187	0.95937	4	24.2134	1.01195	4	7.5516	0.975751	6	22.7019	1.02135	4	24.2411	1.02541	4	2.15695	150.905	25	2	6	123.799	25	2	13	102.324	9.38	1	5	64	6.86376	9.99365
P18053	Proteasome subunit alpha type-4 OS=Drosophila melanogaster GN=Prosalpha3 PE=1 SV=2 - [PSA4_DROME]	25	2	6	8	49	0.805299	12	8.47388	1.03244	13	11.3213	0.945272	15	11.0459	0.827642	12	9.53076	0.89498	13	25.6822	0.969514	15	14.0408	0.848919	12	14.0345	0.968708	13	20.0916	0.974149	15	8.73835	424.343	16.29	5	15	479.585	21.21	6	15	416.493	22.35	7	19	264	29.3929	7.15186
P24511	Chorion protein S16 OS=Drosophila subobscura GN=Cp16 PE=3 SV=1 - [CH16_DROSU]	24.82	2	1	2	6				0.821896	1		0.80508	2	9.65112				0.782082	1		0.856197	2	16.6171				0.694161	1		0.679905	2	16.9494					26.37	24.82	2	3	30.55	24.82	2	3	141	14.8276	9.05615
Q9VMY1	Probable 39S ribosomal protein L24, mitochondrial OS=Drosophila melanogaster GN=mRpL24 PE=1 SV=1 - [RM24_DROME]	24.7	1	4	7	11	0.8392	5	3.83792	0.810661	2	12.7833	0.642188	1		0.874951	5	1.86419	0.836759	2	27.7191	0.700491	1		0.87837	5	3.11923	0.803293	2	15.3563	0.773176	1		128.557	14.98	4	5	48.7594	14.57	4	4	39.9	8.91	2	2	247	29.1982	9.37842
P29742	Clathrin heavy chain OS=Drosophila melanogaster GN=Chc PE=1 SV=1 - [CLH_DROME]	24.67	1	33	45	313	0.955542	79	14.8163	0.955893	86	15.4625	1.02238	79	22.7584	0.980462	79	12.252	0.997531	86	21.2584	1.00432	79	18.764	0.970123	79	15.4542	0.959159	86	17.3629	0.997331	79	14.977	2191.26	19.43	33	105	2357.89	21.69	36	104	2196.91	18.89	33	104	1678	191.055	5.71924
Q9VLM8	Alanine--tRNA ligase, cytoplasmic OS=Drosophila melanogaster GN=Aats-ala PE=2 SV=1 - [SYAC_DROME]	24.64	3	18	25	143	0.861898	33	17.6216	1.03151	40	12.9595	1.06953	39	9.78338	0.888525	33	23.9987	0.912247	40	25.4104	1.00521	39	10.7155	0.852693	33	22.0855	0.891813	40	17.8081	0.950292	39	11.0732	886.2	16.98	19	46	870.365	19.98	19	50	950.343	20.6	18	47	966	107.674	6.12549
P17917	Proliferating cell nuclear antigen OS=Drosophila melanogaster GN=mus209 PE=1 SV=2 - [PCNA_DROME]	24.62	1	6	7	52	1.02971	14	19.0109	1.17647	14	17.9271	1.18721	14	18.8024	1.10606	14	8.79555	1.10471	14	17.1843	1.2161	14	24.056	1.1299	14	11.6203	1.16734	14	17.6377	1.17834	14	18.0257	397.014	15	5	16	435.266	22.31	6	16	500.783	24.62	7	20	260	28.8111	4.80518
Q24048	Sodium/potassium-transporting ATPase subunit beta-2 OS=Drosophila melanogaster GN=nrv2 PE=1 SV=2 - [ATPB2_DROME]	24.46	1	7	8	80	1.23475	22	31.0873	1.04388	21	18.5121	0.916064	20	25.8902	1.16388	22	35.5465	0.900405	21	25.7543	1.01431	20	18.6708	1.2098	22	24.779	1.11582	21	15.3457	1.17914	20	15.5726	463.671	24.46	8	28	396.187	22.6	7	24	369.585	24.46	8	28	323	37.2595	7.34229
B4QSM8	Methylthioribose-1-phosphate isomerase OS=Drosophila simulans GN=GD16414 PE=3 SV=1 - [MTNA_DROSI]	24.45	9	6	10	47	1.16795	7	39.0825	0.924206	5	7.4166	0.871323	3	3.587	1.20231	7	45.9169	0.990689	5	9.39949	0.883425	3	0.961916	1.22291	7	41.9123	0.99271	5	2.29731	0.907113	3	8.05635	186.522	20.05	8	19	157.71	12.36	6	11	102.555	12.36	6	17	364	39.2007	7.25439
P15215	Laminin subunit gamma-1 OS=Drosophila melanogaster GN=LanB2 PE=2 SV=2 - [LAMC1_DROME]	24.41	1	22	36	228	1.03208	52	18.8077	0.977428	43	11.8075	1.06799	51	18.3845	1.06022	52	16.3174	1.10999	43	17.4974	1.07638	51	18.1784	0.99387	52	18.3046	1.10295	43	19.3842	1.05606	51	12.726	1481	20.07	27	79	1227.16	17.82	24	73	1515.84	19.4	29	76	1639	182.223	5.37646
P40301	Proteasome subunit alpha type-2 OS=Drosophila melanogaster GN=Prosalpha2 PE=1 SV=1 - [PSA2_DROME]	24.36	1	3	6	31	0.931343	5	3.6563	0.873341	6	10.7094	1.06058	6	17.0102	1.10248	5	8.41902	0.961424	6	10.7465	1.16237	6	8.84505	1.04762	5	7.13004	0.993142	6	12.1855	0.958412	6	11.8482	290.703	15.81	3	6	277.669	24.36	6	13	246.063	21.79	4	12	234	25.8901	6.68311
P61209	ADP-ribosylation factor 1 OS=Drosophila melanogaster GN=Arf79F PE=2 SV=2 - [ARF1_DROME]	24.18	3	4	5	16				0.787821	8	14.7388	0.519253	4	20.1135				0.583648	8	57.9992	0.526114	4	23.9411				0.689516	8	53.6652	0.766096	4	25.3402					161.105	24.18	5	10	72.6943	12.64	3	6	182	20.6747	6.58057
B3MLA8	40S ribosomal protein S21 OS=Drosophila ananassae GN=RpS21 PE=3 SV=1 - [RS21_DROAN]	24.1	4	2	3	8	1.02552	2	53.3009	0.903397	2	7.14409	1.06085	3	4.34534	0.933779	2	37.5953	0.965195	2	6.09619	1.12915	3	9.69721	0.927335	2	43.6305	1.02794	2	4.81028	1.20412	3	3.34807	39.3634	10.84	1	2	53.8933	22.89	2	3	48.92	24.1	2	3	83	9.16153	5.90967
P10676	Neither inactivation nor afterpotential protein C OS=Drosophila melanogaster GN=ninaC PE=1 SV=2 - [NINAC_DROME]	24.05	1	27	35	274	1.31231	39	33.0269	1.30693	40	19.4937	1.21208	42	24.3952	1.2533	39	30.3415	1.27709	40	27.3316	1.22821	42	27.1532	1.17874	39	23.0976	1.22591	40	24.0186	1.21787	42	17.3415	1038.78	17.59	27	60	995.232	16.86	25	106	1052.04	16.72	24	108	1501	174.189	7.66455
Q23983	Soluble NSF attachment protein OS=Drosophila melanogaster GN=Snap PE=1 SV=1 - [SNAP_DROME]	23.97	1	5	7	21	1.06606	2	16.9527	1.05304	6	12.5101	0.851429	1		1.05704	2	13.946	0.885099	6	32.3234	0.997916	1		0.984065	2	7.88085	0.966325	6	31.4028	0.992018	1		44.36	9.59	3	5	157.741	20.55	6	12	28.29	5.48	2	4	292	32.979	5.45264
O61491	Flotillin-1 OS=Drosophila melanogaster GN=Flo-1 PE=2 SV=1 - [FLOT1_DROME]	23.94	1	8	10	42	1.57983	10	30.2556	1.01576	8	12.0343	1.07779	6	5.61791	1.48835	10	31.6649	1.01077	8	12.06	1.09885	6	5.23714	1.4542	10	33.3049	0.988307	8	11.9115	1.02455	6	7.00901	150.651	11.27	4	14	153.087	20.89	9	14	153.611	15.02	6	14	426	47.1052	5.64307
P17276	Protein henna OS=Drosophila melanogaster GN=Hn PE=2 SV=3 - [PH4H_DROME]	23.89	1	6	7	25	0.762515	4	27.1036	0.603265	8	27.123	0.626706	11	30.4601	0.77201	4	21.6366	0.585687	8	31.3015	0.705772	11	28.5067	0.739482	4	22.6617	0.546584	8	26.5435	0.691361	11	28.2644	53.97	13.27	4	5	351.4	13.72	3	8	342.184	20.58	5	12	452	51.6279	5.85889
Q9VVA0	Cold shock domain-containing protein CG9705 OS=Drosophila melanogaster GN=CG9705 PE=1 SV=1 - [Y9705_DROME]	23.78	1	2	3	17	1.15678	3	1.37678	0.974006	4	1.01963	1.15257	4	9.66311	1.19928	3	0.640518	1.29461	4	11.6771	1.08487	4	4.8106	1.26034	3	7.8224	1.09914	4	10.0668	0.98186	4	10.2403	171.091	14.69	2	4	176.7	23.78	3	5	196.03	14.69	2	8	143	15.769	8.47021
Q95RI5	Failed axon connections OS=Drosophila melanogaster GN=fax PE=2 SV=1 - [FAXC_DROME]	23.44	1	7	9	54	1.00137	17	28.8332	0.899737	15	7.38362	0.892977	13	22.8785	1.00168	17	18.2126	0.736376	15	46.5381	0.959513	13	19.4837	0.931201	17	25.9499	0.813864	15	37.0198	0.849749	13	18.0657	287.005	16.27	6	18	347.388	18.42	7	18	255.637	18.66	7	18	418	47.0758	5.24951
P47947	Troponin C, isoform 1 OS=Drosophila melanogaster GN=TpnC41C PE=2 SV=2 - [TNNC1_DROME]	23.38	1	4	4	128	1.12174	22	21.2403	1.25751	25	20.8871	1.32704	35	25.5172	1.12581	22	20.6916	1.46179	25	40.7525	1.3147	35	39.8049	1.11482	22	22.6401	1.35657	25	21.7045	1.21373	35	27.2424	656.987	23.38	4	35	994.569	23.38	4	38	1337.39	23.38	4	55	154	17.145	3.99268
P52295	Importin subunit alpha OS=Drosophila melanogaster GN=Pen PE=1 SV=2 - [IMA_DROME]	23.37	1	8	9	89	1.15519	21	22.7821	1.12047	24	21.7179	1.01088	30	31.8184	1.19725	21	21.4066	1.12924	24	32.169	1.08094	30	28.2305	1.20798	21	21.1339	1.18343	24	26.7342	1.17695	30	14.8565	554.889	18.77	8	26	702.133	17.24	7	30	825.3	21.84	8	33	522	57.7857	5.35107
P08645	Ras-like protein 3 OS=Drosophila melanogaster GN=R PE=2 SV=2 - [RAS3_DROME]	23.37	1	3	4	31	0.608139	5	21.0342	0.854508	9	10.6752	0.815402	10	13.4149	0.576056	5	13.3052	0.731847	9	18.2329	0.799825	10	14.7806	0.587701	5	17.31	0.741747	9	13.4441	0.814309	10	9.8827	294.587	16.85	3	6	401.536	23.37	4	12	390.69	23.37	4	13	184	20.8497	6.68311
Q9VY28	Probable 28S ribosomal protein S25, mitochondrial OS=Drosophila melanogaster GN=mRpS25 PE=2 SV=1 - [RT25_DROME]	23.35	1	4	4	16	1.08909	4	4.86738	0.916201	8	14.258	1.09	2	0.892249	1.07187	4	4.43591	0.946758	8	22.2156	1.04509	2	1.52211	1.02504	4	1.90584	0.921791	8	23.1385	1.01762	2	4.5393	100.58	3.59	1	4	132.843	23.35	4	9	79.95	3.59	1	3	167	19.1448	9.11475
P12370	cAMP-dependent protein kinase catalytic subunit OS=Drosophila melanogaster GN=Pka-C1 PE=1 SV=3 - [KAPC_DROME]	23.23	1	5	8	23	1.21411	5	8.33702	1.06954	5	22.3014	1.11727	6	29.9529	1.1356	5	14.5956	1.1496	5	23.3287	1.08477	6	19.5952	1.12642	5	7.94714	1.10082	5	14.1034	1.03293	6	17.6265	109.2	8.22	3	7	126.253	18.98	6	9	191.383	10.48	3	7	353	40.8131	8.68994
Q9VE61	E3 ubiquitin-protein ligase RNF181 homolog OS=Drosophila melanogaster GN=CG7694 PE=2 SV=1 - [RN181_DROME]	23.13	1	1	2	7	0.943607	2	22.1621	1.06738	3	2.15597	1.03217	1		1.00602	2	15.4436	0.997409	3	11.6795	0.930632	1		0.973916	2	10.1296	0.965082	3	8.17749	0.866183	1		96.4122	8.16	1	2	102.979	23.13	2	4	24.84	8.16	1	1	147	17.0263	4.80518
Q02645	Protein hu-li tai shao OS=Drosophila melanogaster GN=hts PE=1 SV=2 - [HTS_DROME]	23.1	1	19	24	164	0.914252	35	26.1447	1.00078	43	12.1346	0.952681	43	20.6961	0.942838	35	28.3519	0.927221	43	18.8259	0.931249	43	18.3549	0.891981	35	24.2473	0.971594	43	14.724	0.952906	43	18.9526	893.466	15.66	18	52	1161.01	18.17	19	59	1016.02	16.09	17	53	1156	127.86	6.39209
P31007	Disks large 1 tumor suppressor protein OS=Drosophila melanogaster GN=dlg1 PE=1 SV=2 - [DLG1_DROME]	23.09	1	13	21	111	1.0856	18	10.767	1.04041	16	7.09946	1.09283	14	14.3982	1.09784	18	13.2949	1.11563	16	11.8942	1.11696	14	16.6712	1.07206	18	10.6312	1.10615	16	4.81319	1.09429	14	12.1094	496.008	16.49	15	29	365.345	14.12	15	36	419.883	16.29	15	46	970	106.608	6.771
Q9VLP3	Guanine nucleotide exchange factor MSS4 homolog OS=Drosophila melanogaster GN=CG7787 PE=2 SV=2 - [MSS4_DROME]	22.95	1	2	2	3				0.942634	1		1.03846	2	1.91855				1.24565	1		1.0016	2	1.20901				1.12712	1		1.00283	2	4.86889					37.51	13.93	1	1	49.5736	22.95	2	2	122	14.0116	5.31299
P48603	F-actin-capping protein subunit beta OS=Drosophila melanogaster GN=cpb PE=2 SV=1 - [CAPZB_DROME]	22.83	1	5	6	18	0.973242	2	7.82351	1.05823	7	13.3162	0.897761	5	6.89419	0.992925	2	8.6661	1.04406	7	16.7031	0.944667	5	20.4726	1.16318	2	14.0519	1.01692	7	28.7716	0.987239	5	37.2896	87.267	14.13	3	4	115.794	17.39	4	7	159.311	19.57	5	7	276	31.3435	5.43994
Q9VH07	RuvB-like helicase 1 OS=Drosophila melanogaster GN=pont PE=1 SV=1 - [RUVB1_DROME]	22.81	2	6	10	72	1.04988	10	26.7508	1.09224	13	14.0796	1.05097	10	21.1349	1.10803	10	20.3161	1.18842	13	23.2243	1.04826	10	21.2427	1.13775	10	18.3577	1.22815	13	18.8855	1.01681	10	5.90639	353.873	21.71	9	13	469.936	20.61	8	37	239.47	10.53	5	22	456	50.2106	7.34229
Q9VG76	C-Myc-binding protein homolog OS=Drosophila melanogaster GN=CG17202 PE=2 SV=2 - [MYCBP_DROME]	22.65	1	3	5	13	0.921771	3	8.52708	0.802693	2	5.45859	0.922218	3	3.7553	0.858326	3	29.0502	1.00507	2	3.33867	0.900505	3	8.72209	0.927367	3	13.6202	0.855784	2	8.90576	0.905568	3	2.44531	92.45	22.65	5	6	122.5	7.73	1	2	167.013	17.68	3	5	181	20.1411	4.67822
Q7K2G1	Proteasomal ubiquitin receptor ADRM1 homolog OS=Drosophila melanogaster GN=Rpn13 PE=1 SV=1 - [ADRM1_DROME]	22.62	1	4	4	16	0.989089	4	19.0754	0.843264	5	20.0267	1.00003	7	34.8823	1.09654	4	2.23194	0.941618	5	3.59594	1.05193	7	30.9332	0.997567	4	23.8745	1.08329	5	10.7793	1.04731	7	22.4977	232.68	19.02	3	4	190.64	13.11	2	5	408.74	22.62	4	7	389	41.9864	5.64307
Q24583	V-type proton ATPase subunit F 1 OS=Drosophila melanogaster GN=Vha14-1 PE=1 SV=1 - [VATF1_DROME]	22.58	2	2	3	15	1.16183	3	22.434	1.0705	5	5.59217	0.7754	4	30.4052	1.20377	3	20.5271	0.952318	5	25.0497	0.874439	4	21.2454	1.08335	3	0.737691	1.0553	5	13.9329	0.911794	4	19.641	74.0633	22.58	3	4	73.84	22.58	3	6	86.58	22.58	3	5	124	13.8412	6.37939
Q9TVP3	J domain-containing protein OS=Drosophila melanogaster GN=jdp PE=2 SV=2 - [JDP_DROME]	22.56	1	3	5	20	1.39032	3	5.78501	1.10326	2	8.09848	1.01069	1		1.30255	3	10.0824	1.20443	2	19.5944	0.82189	1		1.36403	3	3.73918	1.12538	2	18.5718	0.817471	1		49.77	18.97	4	7	79.54	17.44	4	7	51.01	9.23	2	6	195	21.6375	7.44482
P20228	Glutamate decarboxylase OS=Drosophila melanogaster GN=Gad1 PE=2 SV=2 - [DCE_DROME]	22.55	3	10	12	65	1.15035	13	20.5376	1.05588	14	14.9061	1.04076	7	18.8365	1.08929	13	35.1139	1.25468	14	16.3874	1.0941	7	22.1957	1.13709	13	33.5251	1.24157	14	16.9394	1.2612	7	13.3129	443.535	20.59	11	21	656.209	16.27	8	23	381.164	17.06	9	21	510	57.782	6.53662
Q24319	Dolichyl-diphosphooligosaccharide--protein glycosyltransferase 48 kDa subunit OS=Drosophila melanogaster GN=Ost48 PE=2 SV=2 - [OST48_DROME]	22.49	1	7	9	41	0.936239	11	7.74648	1.00597	13	16.8283	0.96256	10	37.7056	0.966867	11	9.38089	1.00324	13	18.1417	1.05454	10	21.1343	0.893102	11	8.13892	0.956606	13	18.6019	0.958535	10	23.6118	345.769	18.04	7	13	330.337	18.49	7	14	269.323	15.14	6	14	449	49.9495	5.59229
Q9VNE2	Protein extra bases OS=Drosophila melanogaster GN=exba PE=1 SV=1 - [EXBA_DROME]	22.27	1	10	12	260	0.883209	16	17.9427	0.899812	21	19.4647	0.96029	12	8.32797	0.911716	16	18.9507	0.966203	21	24.2726	0.916239	12	5.66132	0.926792	16	15.5814	0.978361	21	24.6059	0.919356	12	8.57825	236.167	12.09	6	20	431.731	20.62	11	134	297.146	14.22	7	106	422	49.1934	5.74463
P25160	ADP-ribosylation factor-like protein 1 OS=Drosophila melanogaster GN=Arl1 PE=2 SV=5 - [ARL1_DROME]	22.22	1	3	4	24	0.476159	2	13.0764	0.864127	2	1.28834	0.910148	2	9.71743	0.502189	2	10.4974	0.960253	2	14.5272	0.960423	2	16.8032	0.606928	2	11.0802	0.932181	2	0.96437	1.04305	2	11.5721	20.72	8.89	2	8	89.9	12.78	2	6	51.77	16.11	3	10	180	20.2344	6.56592
P33438	Glutactin OS=Drosophila melanogaster GN=Glt PE=1 SV=2 - [GLT_DROME]	22.22	1	16	19	124	0.739613	28	53.5622	0.702151	24	26.7246	0.810428	28	37.6732	0.788135	28	54.96	0.852368	24	35.8157	0.84752	28	31.138	0.786721	28	23.0976	0.816778	24	20.1617	0.792625	28	9.62686	764.281	13.94	12	36	534.259	18.23	16	38	726.398	14.91	14	50	1026	118.678	4.76709
Q00637	Superoxide dismutase [Mn], mitochondrial OS=Drosophila melanogaster GN=Sod2 PE=2 SV=3 - [SODM_DROME]	22.12	1	4	6	108	1.21416	20	11.0214	0.943465	28	27.4228	0.976114	31	35.8903	1.34276	20	16.679	1.11772	28	27.6671	1.10982	31	31.0138	1.25096	20	12.3723	1.15539	28	26.9278	1.0103	31	23.3907	490.773	18.43	5	28	637.617	22.12	6	38	778.805	18.43	5	42	217	24.6687	8.14795
Q9V3G7	26S proteasome non-ATPase regulatory subunit 6 OS=Drosophila melanogaster GN=Rpn7 PE=2 SV=1 - [PSMD6_DROME]	22.11	1	9	10	62	0.566969	15	28.8194	0.706097	15	25.8605	0.561421	21	13.8889	0.56388	15	40.3275	0.502014	15	27.3065	0.569501	21	27.1249	0.608578	15	21.0098	0.638125	15	18.022	0.754148	21	18.7231	463.553	16.2	7	15	471.696	17.74	7	18	552.889	22.11	10	29	389	45.3525	6.48096
Q9VHV5	ADP-ribosylation factor-like protein 8 OS=Drosophila melanogaster GN=Gie PE=1 SV=1 - [ARL8_DROME]	22.04	1	2	3	3	1.01018	1					0.650135	1		0.982183	1					0.805902	1		1.05023	1					0.724228	1		69.19	10.75	2	2					24.96	11.29	1	1	186	21.24	7.21045
P37236	Frequenin-1 OS=Drosophila melanogaster GN=Frq1 PE=2 SV=2 - [FREQ_DROME]	21.93	1	4	6	21	1.12213	5	7.07155	1.0519	8	16.3783	0.838485	4	3.97372	1.0761	5	8.56112	0.994162	8	8.92041	0.817269	4	2.20037	1.24484	5	10.8875	1.04712	8	13.0868	1.21565	4	9.9698	103.156	16.04	4	6	134.113	19.79	5	9	41.0225	12.83	3	6	187	21.6548	5.14795
P28668	Bifunctional glutamate/proline--tRNA ligase OS=Drosophila melanogaster GN=Aats-glupro PE=1 SV=2 - [SYEP_DROME]	21.88	1	27	41	254	0.874824	53	16.0167	0.886202	47	9.90962	0.901757	49	18.6696	0.867855	53	26.6907	0.966235	47	19.2147	0.907393	49	21.5624	0.882175	53	22.5591	0.926194	47	17.8467	0.893606	49	20.9375	1106.8	15.58	28	90	919.575	13.01	27	85	1058.01	14.64	28	79	1714	189.293	8.63135
Q9VE00	Probable cytochrome P450 12a4, mitochondrial OS=Drosophila melanogaster GN=Cyp12a4 PE=2 SV=2 - [C12A4_DROME]	21.83	1	7	9	58	1.17684	9	74.6034	0.818916	8	35.2433	0.718648	7	18.5703	0.975754	9	50.9877	0.811193	8	21.1914	0.837776	7	17.6647	1.07452	9	52.1106	0.87687	8	13.5225	0.95454	7	14.228	240.242	15.49	7	22	253.65	17.35	7	18	253.122	13.81	6	18	536	61.7369	8.60205
Q9VZD5	Probable 28S ribosomal protein S6, mitochondrial OS=Drosophila melanogaster GN=mRpS6 PE=1 SV=1 - [RT06_DROME]	21.77	1	2	5	32	0.878474	2	6.08675	2.14234	1		0.725807	1		0.811014	2	3.26095	0.695009	1		0.65993	1		0.755067	2	5.46576	0.774285	1		0.699093	1		27.5238	14.29	4	10	18.55	14.29	3	17	31.74	10.88	3	5	147	17.0041	9.1001
P18489	Synaptobrevin OS=Drosophila melanogaster GN=Syb PE=2 SV=3 - [SYB_DROME]	21.71	1	3	3	26	0.988583	8	10.8582	1.1783	7	9.28266	1.32814	4	12.3463	0.983453	8	9.73512	1.25738	7	6.47612	1.231	4	11.9423	0.925132	8	14.2217	1.15894	7	10.3323	1.21335	4	3.06697	193.348	17.11	2	8	297.096	15.79	2	11	158.96	11.18	1	7	152	16.7015	6.56592
P15372	Phosrestin-2 OS=Drosophila melanogaster GN=Arr1 PE=1 SV=1 - [ARRA_DROME]	21.7	1	4	8	16				1.24505	3	0.41237	1.17922	4	47.5959				1.31778	3	2.05542	1.17498	4	44.8827				1.26352	3	7.6822	1.25799	4	37.8765	22.02	4.95	3	6	33.5867	14.29	5	5	40.5	12.09	4	5	364	40.7451	8.51416
Q8I1I3	Endophilin-A OS=Drosophila erecta GN=endoA PE=3 SV=1 - [SH3G3_DROER]	21.68	4	5	10	28	1.25618	7	3.48808	1.19438	4	4.66755	0.879865	4	24.4337	1.16777	7	7.84443	1.00483	4	1.71695	0.883737	4	14.2911	1.16941	7	3.95822	1.02364	4	9.45464	1.01369	4	6.18871	191.251	14.63	7	14	113.499	12.74	6	9	71.738	8.4	4	5	369	41.3826	5.5415
Q9VYY2	Signal peptidase complex subunit 2 OS=Drosophila melanogaster GN=Spase25 PE=2 SV=1 - [SPCS2_DROME]	21.61	1	5	5	29	0.733247	8	11.3481	0.901351	8	8.07019	0.918238	9	5.20473	0.865346	8	12.7595	0.920393	8	10.1634	0.961322	9	6.08875	0.836074	8	10.9929	0.841511	8	20.4867	0.871919	9	10.877	202.956	17.59	4	9	229.191	17.59	4	10	235.624	17.59	4	10	199	22.2025	8.77783
P41375	Eukaryotic translation initiation factor 2 subunit 2 OS=Drosophila melanogaster GN=eIF-2beta PE=1 SV=1 - [IF2B_DROME]	21.47	1	5	8	29	0.832859	6	6.53977	0.896561	10	18.3021	1.00783	6	9.28894	0.935347	6	10.8514	0.921852	10	5.5052	1.07039	6	13.8777	0.921968	6	9.02539	0.892225	10	13.469	0.926119	6	9.29792	170.123	16.99	6	11	143.835	17.31	6	11	149.771	18.59	6	7	312	35.1958	5.77002
Q9W4P5	V-type proton ATPase subunit d 1 OS=Drosophila melanogaster GN=VhaAC39-1 PE=2 SV=1 - [VA0D1_DROME]	21.43	1	6	6	61	1.01593	20	23.0288	1.07775	20	10.593	0.841003	19	13.9962	0.989023	20	23.8609	0.895681	20	20.7259	0.912103	19	15.7466	0.986421	20	21.5563	0.932577	20	11.5211	0.958296	19	11.8619	350.137	14.86	5	21	461.746	19.14	5	21	422.07	19.14	5	19	350	39.8257	4.90674
P46415	Alcohol dehydrogenase class-3 OS=Drosophila melanogaster GN=Fdh PE=1 SV=3 - [ADHX_DROME]	21.37	1	8	12	72	0.625183	9	10.7637	0.706375	14	15.7399	0.533447	12	15.0955	0.643004	9	11.7815	0.615913	14	25.0181	0.577894	12	18.3105	0.750897	9	9.19365	0.67206	14	27.1859	0.703463	12	17.516	311.119	17.41	8	20	464.685	19.79	10	26	430.451	19.26	9	26	379	40.3636	6.7124
O18373	Selenide, water dikinase OS=Drosophila melanogaster GN=SelD PE=1 SV=1 - [SPS1_DROME]	21.36	1	4	7	21	0.939391	6	18.7143	0.844632	5	37.5476	0.910937	4	3.12209	0.80476	6	21.5257	0.888714	5	34.3201	0.968267	4	4.66882	0.894503	6	14.8727	0.942651	5	36.208	1.00933	4	3.29451	164.957	17.09	5	8	121.965	14.32	4	7	61.09	14.07	4	6	398	43.4182	6.93213
P48554	Ras-related protein Rac2 OS=Drosophila melanogaster GN=Rac2 PE=1 SV=1 - [RAC2_DROME]	21.35	1	1	5	8				0.858198	3	0.506606							1.16201	3	12.6078							1.03819	3	14.6213								59.9586	21.35	5	8					192	21.3452	8.33838
Q7JWR9	Zinc finger CCCH domain-containing protein 15 homolog OS=Drosophila melanogaster GN=CG8635 PE=1 SV=1 - [ZC3HF_DROME]	21.29	2	7	10	59	1.13022	15	30.2464	0.845649	20	28.2139	0.915251	15	14.5787	1.00363	15	25.8967	1.02323	20	30.314	0.92477	15	27.3914	1.12394	15	43.3978	0.993732	20	20.2176	0.907971	15	23.4851	251.52	11.39	6	16	389.949	16.83	8	22	319.632	19.55	9	21	404	45.2638	5.5542
Q9VKD3	Probable cysteine desulfurase, mitochondrial OS=Drosophila melanogaster GN=CG12264 PE=2 SV=1 - [NFS1_DROME]	21.21	1	8	9	29	1.06863	6	18.8563	1.0407	10	7.96755	1.09737	9	14.5231	1.07041	6	14.2382	0.963103	10	28.304	1.04811	9	13.783	1.03426	6	12.6148	0.950189	10	18.3782	1.03045	9	8.62675	123.025	13.85	6	8	184.118	19.05	7	11	186.77	15.15	6	10	462	51.0423	8.20654
Q9V895	Acidic leucine-rich nuclear phosphoprotein 32 family member A OS=Drosophila melanogaster GN=Anp32a PE=2 SV=1 - [AN32A_DROME]	21.07	2	5	7	86	1.46932	21	18.0108	1.19032	14	8.1829	1.22716	17	17.7703	1.31449	21	24.8243	1.3379	14	12.3818	1.15631	17	24.0343	1.38892	21	16.5616	1.33469	14	11.0022	1.16901	17	17.188	537.573	20.31	6	38	479.596	13.03	4	20	487.521	21.07	6	28	261	29.1587	4.2085
Q9VXJ0	Peroxisomal multifunctional enzyme type 2 OS=Drosophila melanogaster GN=Mfe2 PE=1 SV=1 - [DHB4_DROME]	20.74	1	11	12	58	0.697919	14	25.5705	0.746621	19	22.6052	0.716242	18	41.8036	0.748895	14	29.136	0.747734	19	38.2454	0.696472	18	40.8467	0.724184	14	29.2649	0.691079	19	30.8615	0.703812	18	41.7745	321.797	13.38	7	15	411.131	18.23	11	21	319.248	19.23	10	22	598	64.0332	6.56592
Q9Y1A3	Mitochondrial import inner membrane translocase subunit Tim8 OS=Drosophila melanogaster GN=Tim8 PE=3 SV=1 - [TIM8_DROME]	20.45	1	2	2	27	1.20757	6	12.6907	0.97398	8	5.04135	0.978775	11	7.15617	1.27656	6	12.4457	1.2326	8	13.4884	1.01041	11	8.92224	1.3105	6	6.71419	1.15891	8	11.9708	1.03882	11	6.63783	109.927	7.95	1	7	186.719	20.45	2	8	190.565	20.45	2	12	88	10.056	5.16064
Q9VVN2	Probable 28S ribosomal protein S26, mitochondrial OS=Drosophila melanogaster GN=mRpS26 PE=2 SV=1 - [RT26_DROME]	20.44	1	3	4	30	1.13082	7	8.54564	0.928277	4	12.6517	0.722883	10	49.9459	1.0612	7	6.21802	1.0338	4	5.41611	0.722415	10	54.3177	0.973489	7	3.8433	0.897481	4	2.20596	0.704409	10	34.0384	159.41	5.78	2	8	102.94	20.44	4	7	213.505	11.11	2	15	225	26.2475	8.41162
P48555	Ras-related protein Ral-a OS=Drosophila melanogaster GN=Rala PE=2 SV=2 - [RALA_DROME]	20.4	1	2	5	20	1.10663	4	17.0834	1.02632	2	16.4992	1.04239	5	17.9458	1.10671	4	19.6751	1.19892	2	16.8985	1.06165	5	18.0736	1.06956	4	14.2507	1.11354	2	9.45887	0.975708	5	12.7404	221.17	17.91	4	7	110.67	17.41	4	6	253.33	14.93	3	7	201	22.9236	7.66455
B3N8S9	Succinate dehydrogenase assembly factor 2-A, mitochondrial OS=Drosophila erecta GN=GG10665 PE=3 SV=1 - [SDF2A_DROER]	20.37	7	2	3	16	0.910944	1		0.763499	4	23.9375	0.940375	1		0.948597	1		0.915695	4	1.37859	0.844689	1		0.710032	1		0.838709	4	12.1573	0.717967	1		44.39	16.05	2	5	76.76	20.37	3	7	23.9391	20.37	3	4	162	19.0456	5.64307
Q9VJ26	EF-hand domain-containing protein CG10641 OS=Drosophila melanogaster GN=CG10641 PE=2 SV=1 - [EFHD_DROME]	20.28	1	2	5	10	0.912849	2	31.4676	0.916607	2	14.1898	0.767953	2	9.75059	0.957964	2	20.1583	0.728573	2	8.33907	0.700568	2	13.48	0.894146	2	25.7982	0.792705	2	16.9884	0.784254	2	16.1831	75.35	20.28	4	5	25.76	3.23	1	2	26.29	5.99	2	3	217	25.0714	5.13525
Q9VW26	Ornithine aminotransferase, mitochondrial OS=Drosophila melanogaster GN=Oat PE=2 SV=1 - [OAT_DROME]	20.19	2	6	8	27	0.551933	3	25.468	0.384271	6	77.8294	0.412889	6	92.3775	0.573407	3	23.0429	0.278355	7	159.16	0.43493	6	81.72	0.581615	3	8.7708	0.279447	7	140.535	0.441092	6	92.946	55.4108	8.82	4	7	230.221	14.85	6	11	190.778	15.31	6	9	431	47.2813	7.04932
Q95028	L-lactate dehydrogenase OS=Drosophila melanogaster GN=ImpL3 PE=2 SV=1 - [LDH_DROME]	20.18	3	4	8	29	0.710365	4	16.0969	0.691235	3	0.638997	0.72505	4	18.5676	0.704389	4	9.2236	0.456929	3	13.9247	0.666367	4	27.8706	0.649116	4	16.0394	0.446366	3	15.3	0.645655	4	22.0226	94.5506	16.27	7	11	67.0887	14.46	6	8	85.0057	14.46	6	10	332	35.5146	7.07861
Q07171	Gelsolin OS=Drosophila melanogaster GN=Gel PE=1 SV=2 - [GELS_DROME]	19.92	1	12	15	69	0.697409	10	18.1102	0.667645	17	28.0543	0.625752	14	21.2205	0.73969	11	12.8606	0.662088	17	35.7581	0.631325	14	21.1443	0.69186	11	21.6945	0.645004	17	36.9389	0.63743	14	16.1808	261.23	14.04	11	15	354.347	12.28	9	29	258.544	15.29	12	25	798	88.3199	5.09717
Q9GSU7	Major heat shock 70 kDa protein Ab OS=Drosophila simulans GN=Hsp70Ab PE=2 SV=2 - [HSP71_DROSI]	19.88	1	2	13	116				1.99694	2	52.5957	1.54859	4	27.9702				1.96742	2	49.3928	1.62788	4	25.1939				1.95648	2	67.4458	1.71407	4	28.7857	706.742	16.46	11	36	765.09	10.09	6	36	1025.01	12.42	7	44	644	70.2606	5.56689
Q9VLS9	Beta-lactamase-like protein 2 homolog OS=Drosophila melanogaster GN=CG12375 PE=1 SV=1 - [LACB2_DROME]	19.86	1	4	5	35	0.851355	8	17.2398	0.841764	7	30.9689	0.995391	5	16.7091	0.935339	8	15.6761	0.959794	7	17.5576	1.07918	5	7.21778	0.882744	8	10.6607	0.965912	7	12.2955	0.908383	5	7.0803	185.051	19.86	5	12	271.357	15.75	3	14	191.96	18.15	4	9	292	32.7127	6.18896
Q9XZU1	Exportin-2 OS=Drosophila melanogaster GN=Cas PE=2 SV=2 - [XPO2_DROME]	19.79	2	12	18	95	1.23507	12	41.4328	0.68136	21	34.9043	1.13774	20	18.1493	1.24479	12	42.2093	0.809189	21	56.8556	1.15092	20	26.3237	1.36827	12	45.3679	0.86524	21	61.923	1.08607	20	22.3023	416.645	6.36	9	21	653.315	13.54	11	39	610.856	11.9	11	35	975	110.098	5.8208
Q9VMP9	Glucosamine-6-phosphate isomerase OS=Drosophila melanogaster GN=Gnpda1 PE=2 SV=1 - [GNPI_DROME]	19.78	2	3	4	16	0.491887	3	13.7455	0.519949	4	25.9792	0.467416	3	11.7815	0.493334	3	17.3622	0.532338	4	23.4772	0.510501	3	8.45901	0.508253	3	18.0274	0.507732	4	14.4021	0.510197	3	1.42759	134.243	8.79	3	4	193.95	15.38	2	6	166.36	6.23	2	6	273	30.8045	6.22705
Q9V8M5	Probable 3-hydroxyisobutyrate dehydrogenase, mitochondrial OS=Drosophila melanogaster GN=CG15093 PE=2 SV=2 - [3HIDH_DROME]	19.75	1	6	6	24	1.01494	7	16.564	0.742967	6	11.4258	0.871048	10	44.5759	1.00748	7	6.33165	0.790636	6	62.7339	0.928098	10	28.37	1.00292	7	16.5132	0.836479	6	49.6854	0.96205	10	36.7221	272.797	14.2	4	8	133.527	9.26	3	6	241.989	14.81	4	10	324	33.861	8.1333
P07909	Heterogeneous nuclear ribonucleoprotein A1 OS=Drosophila melanogaster GN=Hrb98DE PE=2 SV=1 - [ROA1_DROME]	19.73	1	4	9	22	1.17256	4	26.2489	0.702149	5	5.26105	1.04748	6	65.608	1.14423	4	21.0204	0.575304	5	25.1736	1.13654	6	61.164	1.13271	4	12.2256	0.706389	5	14.2014	1.00948	6	46.8834	81.6785	15.34	6	7	166.54	9.86	4	7	261.727	9.86	4	8	365	39.0143	9.02686
B4HFV9	Eukaryotic translation initiation factor 3 subunit D-1 OS=Drosophila sechellia GN=eIF-3p66 PE=3 SV=1 - [EI3D1_DROSE]	19.64	23	7	10	45	0.941725	10	50.6414	1.02038	7	10.7665	0.978304	15	26.5394	0.963411	10	36.2047	0.991299	7	13.4935	1.03086	15	24.9029	0.946198	10	42.1829	1.00318	7	18.0695	0.989822	15	16.2164	224.519	9.11	5	10	264.12	11.61	7	15	667.055	17.32	8	20	560	63.7587	7.02002
P36951	Putative hydroxypyruvate isomerase OS=Drosophila melanogaster GN=Gip PE=1 SV=1 - [HYI_DROME]	19.32	1	5	5	36	0.769299	8	7.82011	0.991126	13	6.46439	0.818346	14	28.8635	0.775858	8	6.64197	0.800704	13	17.9629	0.79646	14	13.9261	0.883978	8	3.34154	0.939074	13	23.0412	0.93665	14	17.8019	250.456	19.32	5	8	454.159	19.32	5	13	508.633	19.32	5	15	264	29.0749	6.53662
Q9VND8	GTP-binding protein Rheb homolog OS=Drosophila melanogaster GN=Rheb PE=2 SV=1 - [RHEB_DROME]	19.23	1	2	5	16	0.98846	2	52.1991	1.21879	2	19.759	0.693946	1		1.00931	2	25.5997	0.933359	2	30.8755	0.764242	1		1.03335	2	24.2956	1.00215	2	13.4265	0.771494	1		75.9008	11.54	3	5	64.4543	14.84	4	7	33.134	15.93	4	4	182	20.7175	5.60498
P29859	Cytochrome c oxidase subunit 2 OS=Drosophila bifasciata GN=mt:CoII PE=3 SV=1 - [COX2_DROBF]	19.21	2	1	5	82	4.36717	5	40.4615	4.31326	8	49.2403	3.13272	10	43.8394	4.54935	5	61.024	4.48966	8	34.393	3.18243	10	35.7667	4.55501	5	61.9913	4.77168	8	52.9929	3.26374	10	42.8422	357.777	19.21	5	26	529.192	16.16	4	25	779.775	19.21	5	31	229	26.2855	5.12256
P50887	60S ribosomal protein L22 OS=Drosophila melanogaster GN=RpL22 PE=1 SV=2 - [RL22_DROME]	19.06	1	5	7	60	2.0326	12	75.7594	1.53361	18	30.4774	1.47533	26	52.4212	2.07608	12	70.3052	1.65865	18	55.8617	1.47793	26	55.6614	1.79117	12	56.9652	1.33661	18	42.97	1.3235	26	35.5174	484.571	11.04	5	14	638.993	11.04	4	18	755.244	19.06	6	28	299	30.5919	10.1108
P54397	39 kDa FK506-binding nuclear protein OS=Drosophila melanogaster GN=FK506-bp1 PE=1 SV=2 - [FKB39_DROME]	19.05	1	7	9	73	1.08775	20	37.7274	1.08276	19	11.8058	1.0177	28	28.9991	1.18746	20	53.1458	0.979568	19	31.5936	1.06128	28	30.8964	1.16112	20	43.7023	1.03004	19	30.5628	1.03482	28	25.2034	554.387	14.29	6	22	466.798	15.41	7	21	623.073	17.37	8	30	357	39.3194	4.79248
Q9VH95	Uncharacterized protein CG16817 OS=Drosophila melanogaster GN=CG16817 PE=1 SV=1 - [YC17_DROME]	19.02	1	3	4	25	0.833419	4	3.94077	0.90831	5	12.6182	0.878099	8	12.1657	0.862356	4	0.871883	0.893656	5	8.92177	0.848279	8	9.96965	0.883877	4	3.77712	0.87884	5	6.79458	0.890865	8	15.5403	150.09	4.89	1	4	198.272	19.02	4	9	216.214	11.96	3	12	184	20.7399	4.60205
P12024	Chaoptin OS=Drosophila melanogaster GN=chp PE=1 SV=2 - [CHAO_DROME]	18.86	1	16	20	157	1.12806	31	14.5052	1.13734	43	14.0731	1.14918	40	14.1057	1.08973	31	28.3742	1.15648	43	15.0833	1.17543	40	15.0809	1.10111	31	17.3896	1.06947	43	14.9147	1.1185	40	13.4523	820.572	11.18	12	45	1264.86	14.68	15	58	1129.24	12.7	13	54	1315	151.886	6.80029
Q9VMT5	Probable cytochrome P450 28d1 OS=Drosophila melanogaster GN=Cyp28d1 PE=2 SV=1 - [C28D1_DROME]	18.73	2	7	9	25	0.591165	4	33.9451	0.47778	6	33.1129	0.500574	12	52.337	0.590578	4	35.5031	0.553083	6	42.314	0.553215	12	40.6868	0.660989	4	24.6901	0.603379	6	29.0353	0.602498	12	41.0338	110.057	5.58	3	5	164.394	8.57	4	7	272.095	13.55	6	13	502	57.2343	8.1626
P82890	Low molecular weight phosphotyrosine protein phosphatase 1 OS=Drosophila melanogaster GN=primo-1 PE=2 SV=1 - [PPAC1_DROME]	18.71	1	2	3	3							1.04547	2	8.18933							1.13228	2	9.42615							1.03692	2	2.90856									32.42	18.71	3	3	155	17.5449	7.26904
Q9V7N5	V-type proton ATPase subunit C OS=Drosophila melanogaster GN=Vha44 PE=2 SV=5 - [VATC_DROME]	18.66	1	17	19	167	1.2409	45	27.1159	1.20945	49	13.9852	1.29529	50	26.5749	1.20862	45	19.7242	1.20875	49	26.9708	1.14906	50	34.143	1.14656	45	19.9343	1.17379	49	25.7199	1.10407	50	24.473	1000.67	14.59	14	53	1087.49	17.11	16	56	1133.06	18.06	17	58	836	92.3323	7.56201
Q08662	Esterase 6 OS=Drosophila simulans GN=Est-6 PE=3 SV=1 - [EST6_DROSI]	18.63	3	8	9	27	1.17191	7	15.0792	1.17866	12	16.6972	0.95873	6	11.3802	1.28544	7	17.3339	1.10729	12	33.4295	0.986312	6	21.7917	1.38365	7	11.9147	1.22915	12	27.781	1.40083	6	38.4318	143.249	6.46	4	7	213.697	14.76	6	13	121.977	10.33	5	7	542	60.7926	5.84619
O44437	Small nuclear ribonucleoprotein Sm D3 OS=Drosophila melanogaster GN=SmD3 PE=1 SV=1 - [SMD3_DROME]	18.54	1	2	3	5				0.991821	2	1.93946							1.02999	2	7.21308							1.20251	2	26.7862								53.19	18.54	3	5					151	15.5721	10.5356
P43332	U1 small nuclear ribonucleoprotein A OS=Drosophila melanogaster GN=snf PE=1 SV=1 - [SNRPA_DROME]	18.52	1	3	5	54	0.711865	6	12.3991	0.998142	5	3.48465	1.02074	8	5.4537	0.824681	6	9.02172	1.02421	5	5.05136	1.09213	8	4.27829	0.771652	6	8.26931	0.970002	5	9.1859	0.852168	8	9.96462	201.976	13.89	4	17	221.075	13.89	4	18	239.825	13.89	4	19	216	24.5309	9.64209
Q9V9S8	Ferrochelatase, mitochondrial OS=Drosophila melanogaster GN=FeCh PE=2 SV=1 - [HEMH_DROME]	18.49	1	4	7	31	0.998951	5	21.7287	0.946021	7	5.42888	1.13084	7	17.3086	1.01094	5	19.9615	1.04287	7	30.5355	1.11654	7	17.2123	1.04311	5	14.2184	1.03582	7	8.55808	1.09234	7	16.5163	120.27	11.2	4	6	169.732	10.68	3	13	182.538	13.8	5	12	384	43.5693	8.39697
P54351	Vesicle-fusing ATPase 2 OS=Drosophila melanogaster GN=Nsf2 PE=2 SV=2 - [NSF2_DROME]	18.48	1	4	14	68	0.907713	1		1	3	1.63309	1.15647	5	25.06	0.984934	1		1.12988	3	0.0612109	1.09684	5	32.9113	1.06876	1		1.04057	3	8.75367	1.02375	5	14.085	509.938	10.37	7	19	466.726	12.5	9	21	457.254	14.63	11	28	752	83.3817	6.7417
B4I7U3	Eukaryotic translation initiation factor 3 subunit K OS=Drosophila sechellia GN=GM15855 PE=3 SV=1 - [EIF3K_DROSE]	18.47	4	3	3	7	0.895123	1		0.857782	3	24.1803	0.836995	3	4.60765	1.08344	1		0.892641	3	14.4792	0.914326	3	5.61221	1.05844	1		0.978835	3	5.94024	0.827749	3	11.5824	29.19	6.31	1	1	55.01	13.51	2	3	57.17	11.26	2	3	222	25.6191	6.43018
Q8SXY6	Transmembrane emp24 domain-containing protein bai OS=Drosophila melanogaster GN=bai PE=2 SV=1 - [TMEDA_DROME]	18.45	8	1	5	15				0.495606	3	7.42258	0.392017	2	5.72173				0.556131	3	13.3223	0.461962	2	12.3464				0.606542	3	3.34079	0.471721	2	2.78725	72.6187	9.71	2	2	172.73	18.45	4	7	143.214	15.53	3	6	206	23.6762	8.22119
A0AQ71	Transmembrane emp24 domain-containing protein bai OS=Drosophila simulans GN=bai PE=3 SV=1 - [TMEDA_DROSI]	18.45	8	1	5	19	1.36064	3	13.3906	1.41853	3	7.85209	2.29268	3	23.6978	1.32798	3	10.4715	1.34652	3	11.1303	2.01211	3	54.0085	1.38771	3	17.3866	1.34776	3	28.2943	2.18701	3	24.1228	153.647	15.05	3	5	184.945	18.45	4	7	197.29	15.53	3	7	206	23.6922	8.20654
Q9VXT7	Probable isoaspartyl peptidase/L-asparaginase CG7860 OS=Drosophila melanogaster GN=CG7860 PE=1 SV=1 - [ASGL1_DROME]	18.37	1	2	5	28	0.755234	4	11.7926				0.721732	4	21.8035	0.802725	4	12.1356				0.750749	4	27.2614	0.810086	4	21.2192				0.699464	4	24.2302	205.5	11.14	3	10					174.226	18.37	5	18	332	34.8394	5.69385
Q9VFJ2	39S ribosomal protein L11, mitochondrial OS=Drosophila melanogaster GN=mRpL11 PE=1 SV=1 - [RM11_DROME]	18.37	2	1	6	74	0.945067	1		0.475881	4	13.386				0.928717	1		0.732834	4	1.09999				1.04127	1		0.82153	4	4.94138				46.639	11.22	4	15	139.663	18.37	5	31	48.3346	10.2	4	28	196	21.5974	9.62744
O61443	Mitogen-activated protein kinase 14B OS=Drosophila melanogaster GN=p38b PE=1 SV=1 - [MK14B_DROME]	18.36	1	4	4	23	0.948797	6	7.18222	1.01972	9	7.57494	1.00521	8	16.0785	0.997128	6	6.88804	0.915908	9	7.5199	0.906893	8	12.0454	0.943114	6	13.4626	0.945995	9	12.3207	0.986806	8	9.55503	190.767	7.12	2	6	240.17	18.36	4	9	236.85	18.36	4	8	365	42.0713	6.48096
Q9V4S8	COP9 signalosome complex subunit 7 OS=Drosophila melanogaster GN=CSN7 PE=1 SV=2 - [CSN7_DROME]	18.35	1	3	5	35	0.94168	2	32.6163	0.891503	1		0.898836	1		0.916448	2	34.5401	1.00552	1		0.931368	1		0.909696	2	27.6252	1.0252	1		0.886696	1		19.39	12.23	4	27	42.52	9.35	2	5	32	8.63	2	3	278	31.0483	6.69775
P46824	Kinesin light chain OS=Drosophila melanogaster GN=Klc PE=1 SV=1 - [KLC_DROME]	18.31	1	8	9	29	0.907629	5	12.2395	0.852471	7	21.6456	1.01866	8	16.7318	0.924448	5	24.9208	1.09061	7	18.4078	1.01909	8	19.7587	0.972777	5	10.2555	0.959059	7	16.6009	0.961749	8	14.7659	119.894	11.02	5	5	198.831	11.02	6	10	167.622	13.58	7	14	508	58.0084	6.25244
O76206	Putative riboflavin kinase OS=Drosophila melanogaster GN=anon-84Ea PE=2 SV=1 - [RIFK_DROME]	18.3	1	2	2	6				0.912709	3	83.0053	0.890724	3	70.3645				0.813965	3	69.2788	0.988642	3	56.802				0.865512	3	47.0542	0.929974	3	58.8869					79.27	18.3	2	3	61.8767	18.3	2	3	153	16.9747	6.31592
Q9I7K6	Protein NASP homolog OS=Drosophila melanogaster GN=CG8223 PE=1 SV=1 - [NASP_DROME]	18.29	1	4	8	24	1.02939	5	8.88667	0.99191	4	8.51419	1.17582	2	20.3751	1.0639	5	12.2501	1.13102	4	29.5984	1.1599	2	25.5589	1.04999	5	22.2304	1.11633	4	30.8335	1.07065	2	28.3166	102.09	13.21	5	14	141.679	9.55	4	5	83.1644	9.55	5	5	492	51.8592	4.38623
Q24492	Replication protein A 70 kDa DNA-binding subunit OS=Drosophila melanogaster GN=RpA-70 PE=1 SV=1 - [RFA1_DROME]	18.24	1	8	9	36	1.02435	14	10.8769	1.177	11	10.545	1.05386	10	7.26106	1.01804	14	16.7303	1.07306	11	12.2908	1.11617	10	11.0377	1.082	14	16.6527	1.15373	11	24.697	1.05653	10	11.4849	334.712	15.09	7	14	289.436	11.61	6	12	228.019	11.77	6	10	603	66.5824	6.75635
Q9W2N0	F-actin-capping protein subunit alpha OS=Drosophila melanogaster GN=cpa PE=2 SV=1 - [CAPZA_DROME]	18.18	1	3	4	31	1.1057	13	49.6	1.13146	6	15.6302	1.31181	7	7.9428	1.16578	13	43.3118	1.9864	6	13.1361	1.28913	7	6.7335	1.10373	13	46.8708	1.71276	6	11.6675	1.19696	7	15.4968	233.104	12.59	3	18	109.273	16.08	3	6	144.27	16.08	3	7	286	32.7393	5.93506
Q9V3H2	26S proteasome non-ATPase regulatory subunit 14 OS=Drosophila melanogaster GN=Rpn11 PE=1 SV=1 - [PSDE_DROME]	18.18	1	5	6	43	0.92806	14	8.30879	0.926963	12	6.96493	0.908459	14	4.88558	0.910848	14	6.72778	0.891053	12	15.2603	0.836122	14	9.73895	0.859798	14	4.98947	0.906375	12	12.9963	0.852116	14	3.99493	369.695	15.91	5	15	352.413	13.64	5	13	356.343	13.64	5	15	308	34.3785	6.12549
Q23982	Ejaculatory bulb-specific protein 2 OS=Drosophila melanogaster GN=PebII PE=2 SV=2 - [PEB2_DROME]	18.18	1	1	1	4				1.11926	3	10.9417	0.263196	1					0.295805	3	4.82368	0.311423	1					0.321746	3	22.7577	0.350733	1						101.193	18.18	1	3	27.9	18.18	1	1	66	7.18173	9.14404
Q27268	ATP-dependent RNA helicase WM6 OS=Drosophila melanogaster GN=Hel25E PE=1 SV=1 - [DX39B_DROME]	18.16	1	6	8	56	0.865445	15	33.066	0.883275	12	24.1562	1.02856	8	9.7038	0.861079	15	16.1523	0.883004	12	29.6517	1.00812	8	20.1923	0.810484	15	24.9046	0.935322	12	22.4235	0.959395	8	20.6995	187.586	10.38	6	21	247.242	13.68	7	19	135.393	14.86	7	16	424	48.6207	5.65576
Q960T2	Synapse-associated protein of 47 kDa OS=Drosophila melanogaster GN=Sap47 PE=1 SV=1 - [SAP47_DROME]	18.15	1	6	11	122	1.18749	23	45.185	1.34076	14	15.3044	1.20156	24	26.3038	1.24124	23	33.6729	1.32562	14	38.545	1.17838	24	21.4881	1.1438	23	32.5691	1.22946	14	24.3822	1.11561	24	14.3504	819.799	17.06	9	43	590.997	16.33	8	36	780.913	15.25	8	43	551	56.9457	4.56396
Q7KVQ0	Probable H/ACA ribonucleoprotein complex subunit 1 OS=Drosophila melanogaster GN=CG4038 PE=1 SV=1 - [GAR1_DROME]	18.14	1	4	4	26	1.76445	1		1.24538	3	4.37317	0.832429	3	21.9237	1.83548	1		0.947599	3	0.123294	0.765441	3	6.14552	1.73214	1		0.97848	3	6.27735	0.759739	3	4.67601	93.81	2.53	1	6	136.656	13.92	3	11	126.435	18.14	4	9	237	22.6513	11.1948
Q9W440	Protein THEM6 OS=Drosophila melanogaster GN=CG4666 PE=2 SV=1 - [THEM6_DROME]	18.13	1	2	4	18	1.26597	3	13.949	1.35604	5	40.8928	1.36825	6	24.9163	1.28395	3	19.3822	1.23448	5	18.8988	1.23045	6	17.883	1.34238	3	13.2802	1.10106	5	45.5576	1.18249	6	6.58116	165.073	5.7	1	3	146.974	15.03	3	6	224.817	11.92	3	9	193	22.9411	9.59814
Q9VTZ6	Probable phosphomannomutase OS=Drosophila melanogaster GN=CG10688 PE=2 SV=1 - [PMM_DROME]	18.11	1	4	5	25	0.893483	4	6.01497	0.886497	5	34.3438	0.833261	7	22.0654	0.873228	4	11.1581	1.05814	5	17.5337	0.868456	7	9.10301	0.92635	4	3.43083	0.998114	5	28.0362	0.842071	7	16.2584	55.8807	18.11	5	8	137.822	15.35	4	8	137.988	18.11	5	9	254	29.648	5.70654
Q00174	Laminin subunit alpha OS=Drosophila melanogaster GN=LanA PE=1 SV=2 - [LAMA_DROME]	18.1	1	44	62	432	1.04818	81	35.5171	0.973066	82	16.2756	1.02289	76	21.8803	1.07065	81	30.7717	1.12884	82	32.7606	1.02245	76	20.6955	1.02017	81	29.3534	1.12642	82	23.8675	1.04428	76	18.307	1502.97	13.66	48	125	1816.52	15.84	51	159	1403.94	13.79	45	148	3712	410.893	5.22412
P22979	Heat shock protein 67B3 OS=Drosophila melanogaster GN=Hsp67Bc PE=2 SV=2 - [HSP6C_DROME]	18.09	3	1	4	13	1.71493	1								1.88317	1								2.05877	1								53.12	10.05	2	4	48.57	10.55	3	4	68.41	2.51	1	5	199	22.1662	6.58057
Q8T079	Putative oxidoreductase GLYR1 homolog OS=Drosophila melanogaster GN=CG4747 PE=1 SV=1 - [GLYR1_DROME]	17.94	2	6	9	38	1.02343	13	20.2664	1.04896	8	7.91086	1.1793	8	9.45293	1.02642	13	13.7772	1.1777	8	12.7288	1.14279	8	14.9695	0.964812	13	15.2366	1.05559	8	14.2755	1.15751	8	14.6603	319.181	16.11	8	20	188.337	7.14	3	9	265.16	6.31	4	9	602	65.211	6.1001
Q9VC57	Atlastin OS=Drosophila melanogaster GN=atl PE=1 SV=1 - [ATLAS_DROME]	17.93	1	8	9	57	1.10372	12	12.2162	0.951905	11	25.1706	1.13388	12	12.7755	1.16343	12	10.6838	0.977545	11	18.179	1.06135	12	10.3736	1.06781	12	10.9274	0.885518	11	25.2411	1.01787	12	9.71452	240.681	12.2	7	18	344.989	13.12	7	19	321.928	10.35	5	20	541	60.8726	6.53662
P00967	Trifunctional purine biosynthetic protein adenosine-3 OS=Drosophila melanogaster GN=ade3 PE=1 SV=2 - [PUR2_DROME]	17.89	1	14	29	110	0.665479	19	22.1183	0.58559	18	28.4754	0.668074	22	32.3457	0.686234	19	41.1028	0.575802	18	32.8014	0.636973	22	30.0851	0.688678	19	28.3837	0.626022	18	31.12	0.698099	22	23.3169	464.266	10.79	14	29	691.962	12.93	21	39	517.322	12.34	20	42	1353	144.358	7.37158
Q9V3D4	Chitinase-like protein Idgf2 OS=Drosophila melanogaster GN=Idgf2 PE=1 SV=1 - [IDGF2_DROME]	17.73	1	6	9	29	0.856598	3	19.1429	0.773458	5	7.25667	0.930396	6	6.20444	0.880485	3	19.5364	0.818865	5	26.1755	1.01314	6	4.29769	0.86198	3	30.0798	0.761216	5	26.6747	0.966901	6	8.63367	100.346	9.77	5	8	128.985	11.59	5	8	132.723	14.55	7	13	440	49.1279	6.55127
Q9VSF3	Nedd8-conjugating enzyme Ubc12 OS=Drosophila melanogaster GN=Ubc12 PE=1 SV=1 - [UBC12_DROME]	17.68	1	2	4	32	1.06977	6	22.0623	0.883134	3	2.73428	0.945982	4	2.68122	1.00109	6	23.749	1.02573	3	2.8467	0.970343	4	2.88709	1.01018	6	23.229	0.993864	3	12.4116	0.905127	4	3.70301	124.769	17.68	4	15	70.4027	12.15	3	7	128.65	12.15	3	10	181	20.7245	7.15186
Q9W2M2	Trehalase OS=Drosophila melanogaster GN=Treh PE=1 SV=1 - [TREA_DROME]	17.62	1	11	12	69	1.10327	16	24.3725	0.958331	25	29.6272	0.913971	25	27.4174	1.08491	16	36.2629	0.841376	25	55.0583	0.889784	25	34.6387	1.04721	16	21.0461	0.873168	25	38.9971	0.974269	25	17.8193	427.258	13.09	8	18	645.926	16.28	9	25	620.32	11.24	7	26	596	67.6461	4.98291
Q9U616	Glycine cleavage system H protein, mitochondrial OS=Drosophila melanogaster GN=ppl PE=2 SV=1 - [GCSH_DROME]	17.58	1	1	4	42	1.00258	2	7.5954	0.899416	4	7.30138	0.77639	5	5.54098	0.827416	2	31.5133	0.891801	4	18.1055	0.79752	5	6.98567	0.885812	2	24.5026	0.902201	4	0.754214	0.816606	5	11.2861	49.2018	13.33	3	13	106.105	13.33	3	12	151.638	17.58	4	17	165	17.9912	5.19873
P56538	Eukaryotic translation initiation factor 6 OS=Drosophila melanogaster GN=eIF6 PE=2 SV=3 - [IF6_DROME]	17.55	1	2	4	15	1.29442	1		1.25566	3	5.4935	1.07421	2	1.09729	1.26449	1		0.973154	3	15.3959	1.11113	2	17.4437	1.24324	1		0.901597	3	11.1224	1.11012	2	7.67328	49.84	15.51	3	3	101.213	15.1	3	7	59.62	13.06	2	5	245	26.4775	4.729
P04357	Metallothionein-1 OS=Drosophila melanogaster GN=MtnA PE=2 SV=1 - [MT1_DROME]	17.5	2	1	1	8	1.10413	2	6.72757	1.34089	2	6.14168	1.12501	4	5.49706	1.12229	2	10.7308	1.28029	2	2.69738	1.48374	4	10.9692	1.47965	2	16.4778	1.91592	2	3.09167	1.76098	4	28.7148	38.74	17.5	1	2	56.2244	17.5	1	2	79.3861	17.5	1	4	40	3.85042	7.78174
Q9W3J5	Probable phenylalanine--tRNA ligase alpha subunit OS=Drosophila melanogaster GN=CG2263 PE=2 SV=1 - [SYFA_DROME]	17.47	1	8	13	149	0.992496	11	20.4138	1.14089	7	4.15956	0.910701	9	17.8976	0.887861	11	19.4287	1.00299	7	23.3182	0.96573	9	20.5408	0.878732	11	17.8408	1.03146	7	21.7243	1.02269	9	6.97512	170.787	13.25	10	35	218.219	11.24	8	75	202.792	11.85	8	39	498	55.6487	6.75635
Q9VMA2	Probable galactose-1-phosphate uridylyltransferase OS=Drosophila melanogaster GN=Galt PE=1 SV=2 - [GALT_DROME]	17.43	1	5	5	32	0.866779	6	17.8624	0.853902	7	11.016	1.01343	9	8.56986	0.868893	6	28.728	0.843876	7	25.1504	0.997859	9	9.37603	0.950255	6	20.1121	0.884153	7	16.7328	1.00714	9	8.61721	114.89	12	3	10	144.854	14.86	4	11	114.646	17.43	5	11	350	40.421	6.78564
Q9V447	Protein Kr-h2 OS=Drosophila melanogaster GN=Kr-h2 PE=1 SV=1 - [KRH2_DROME]	17.39	1	4	5	15	1.01158	3	14.0161	1.11092	4	3.77479	1.04866	4	9.03714	1.00056	3	4.51363	0.915469	4	9.44172	0.97459	4	11.6229	0.970142	3	8.31922	0.961488	4	8.79318	1.05389	4	7.44513	42.9797	9.78	3	4	78.8482	14.86	4	6	64.41	7.25	2	5	276	31.1953	9.77393
B4P184	Vitelline membrane protein Vm32E OS=Drosophila yakuba GN=Vm32E PE=3 SV=1 - [VTU4_DROYA]	17.39	6	2	2	17	1.50677	4	13.0653	1.85406	6	8.71983	2.10079	7	31.7961	1.63876	4	11.0351	1.4795	6	7.24649	1.44788	7	16.7139	1.6653	4	18.1039	1.28553	6	4.19399	1.6806	7	27.6925	78.87	17.39	2	4	150.077	17.39	2	6	177.545	17.39	2	7	115	11.9338	5.8208
P12646	Glucose-6-phosphate 1-dehydrogenase OS=Drosophila melanogaster GN=Zw PE=1 SV=2 - [G6PD_DROME]	17.37	1	2	7	32				0.903661	2	7.72087							0.845647	2	15.27							0.956196	2	5.08656				124.844	4.77	3	7	169.437	17.37	7	17	131.048	4.77	3	8	524	60.3924	6.44287
Q9W0Y1	Troponin C-akin-1 protein OS=Drosophila melanogaster GN=Tina-1 PE=2 SV=1 - [TINA1_DROME]	17.37	1	3	3	18	0.954744	5	16.7078	1.07425	6	16.437	1.05387	5	11.5023	1.0162	5	23.5547	1.03122	6	22.9885	1.04793	5	7.55531	0.972761	5	10.7981	1	6	13.0326	0.925254	5	12.82	115.576	9.58	2	5	113.889	17.37	3	7	84.25	17.37	3	6	167	19.0435	7.44482
Q07327	Protein ROP OS=Drosophila melanogaster GN=Rop PE=2 SV=2 - [ROP_DROME]	17.25	1	9	11	54	1.25025	13	15.3534	1.20601	8	13.8351	1.13836	12	18.6699	1.1325	13	21.0897	1.23245	8	17.5399	1.10769	12	15.1217	1.15433	13	14.911	1.20793	8	15.8065	1.08202	12	19.9155	352.394	8.38	7	20	317.911	11.06	7	14	322.679	13.23	9	20	597	67.8073	6.69775
P16378	Guanine nucleotide-binding protein G(o) subunit alpha 47A OS=Drosophila melanogaster GN=G-oalpha47A PE=1 SV=1 - [GNAO_DROME]	17.23	2	4	8	37	0.897432	4	1.8034	0.918151	3	0.645959	0.772612	3	10.8035	0.885902	4	2.54162	0.897174	3	11.4011	0.836066	3	1.47699	0.880829	4	4.18252	0.893596	3	1.74816	0.89094	3	10.1098	149.885	17.23	8	14	125.573	12.43	5	9	70.4481	14.97	7	14	354	40.4501	5.52881
Q9VMX0	39S ribosomal protein L28, mitochondrial OS=Drosophila melanogaster GN=mRpL28 PE=1 SV=1 - [RM28_DROME]	17.22	1	2	6	43	1.02116	2	23.8274	1.06819	1		0.904481	2	1.3271	1.04998	2	12.7143	0.991819	1		0.931917	2	1.38059	1.10635	2	14.7245	1.21511	1		0.933488	2	1.18847	68.78	10.93	4	16	40.9457	17.22	6	13	79.2675	6.95	3	14	302	34.9284	8.95361
Q95083	Proteasome subunit alpha type-5 OS=Drosophila melanogaster GN=Prosalpha5 PE=2 SV=2 - [PSA5_DROME]	17.21	1	3	4	17	0.900444	4	2.75306	0.815379	6	8.76381	0.945649	6	6.1286	0.943028	4	1.97492	1.00573	6	56.1277	0.951397	6	9.64566	0.936461	4	3.54028	0.980644	6	22.8251	0.963208	6	5.05898	103.197	17.21	4	5	191.672	14.34	3	6	149.117	14.34	3	6	244	26.8664	4.98291
P20241	Neuroglian OS=Drosophila melanogaster GN=Nrg PE=1 SV=2 - [NRG_DROME]	17.2	1	18	24	183	0.968953	44	15.8618	0.988223	44	11.0678	0.94818	45	20.9792	0.998106	44	20.1218	0.970439	44	15.4725	0.940939	45	22.0094	0.964808	44	18.7119	0.955663	44	14.2714	0.945892	45	19.021	1088.29	14.75	20	58	1013.99	14.06	20	69	1053.88	12.98	19	56	1302	143.528	5.47803
Q8MKN0	Ubiquinone biosynthesis protein COQ9, mitochondrial OS=Drosophila melanogaster GN=Coq9 PE=1 SV=1 - [COQ9_DROME]	17.18	1	4	5	17	1.11873	1		0.893881	5	9.91467	0.978481	6	7.48097	1.20775	1		0.992678	5	14.2551	1.02711	6	8.83865	1.10852	1		1.13475	5	31.1444	1.06346	6	7.22533	27.01	4.91	1	1	141.02	17.18	5	7	160.843	17.18	5	9	326	36.3205	7.91357
Q94519	Acyl carrier protein, mitochondrial OS=Drosophila melanogaster GN=mtacp1 PE=2 SV=1 - [ACPM_DROME]	17.11	1	2	4	69	1.35657	15	8.85336	1.01972	17	17.6621	1.07824	13	10.0561	1.58431	15	9.13797	1.26123	17	19.248	1.18945	13	9.46548	1.49235	15	7.09731	1.32226	17	19.9816	1.07915	13	6.03228	393.719	13.82	3	23	381.608	17.11	4	28	333.677	10.53	2	18	152	17.224	6.78564
Q10714	Angiotensin-converting enzyme OS=Drosophila melanogaster GN=Ance PE=1 SV=3 - [ACE_DROME]	17.07	1	7	12	28	0.781343	1		0.926893	4	12.4406	0.895746	3	24.7156	0.978289	1		0.996933	4	15.2457	0.864184	3	10.6905	0.930685	1		0.952377	4	1.96987	0.735099	3	14.0015	27.1018	6.34	5	9	37.6	9.92	7	11	60.7919	4.39	4	8	615	70.8692	5.14795
P33270	Cytochrome P450 6a2 OS=Drosophila melanogaster GN=Cyp6a2 PE=2 SV=2 - [CP6A2_DROME]	16.8	2	6	9	100	0.873056	6	27.4185	1.71629	10	16.535	1.29743	6	14.9769	0.922768	6	40.7329	1.30855	10	12.0632	1.19748	6	28.915	0.948174	6	35.3121	1.51405	10	20.4553	1.23144	6	41.2808	297.245	9.88	6	32	379.097	16.8	9	35	256.392	11.46	7	33	506	58.6469	8.33838
O01367	Protein held out wings OS=Drosophila melanogaster GN=how PE=1 SV=1 - [HOW_DROME]	16.79	1	4	7	23	0.849975	6	49.2814	1.05993	6	9.00941	0.744132	4	33.7357	0.763086	6	33.3436	0.945754	6	29.9159	0.738712	4	25.892	0.844728	6	34.4143	0.875785	6	22.5249	0.771443	4	31.7114	162.281	16.79	7	10	78.85	10.37	4	8	114.43	11.6	4	5	405	44.298	7.92822
Q9VXF1	Serine/threonine-protein phosphatase 2B catalytic subunit 3 OS=Drosophila melanogaster GN=CanA-14F PE=1 SV=4 - [PP2B3_DROME]	16.78	1	3	10	92	0.958682	2	25.8892	0.853573	3	33.2184	0.773098	3	11.0326	0.896547	2	6.92405	0.752013	3	8.19516	0.801006	3	21.5711	0.900575	2	4.01423	0.771192	3	17.6473	0.928302	3	14.5191	662.566	11.82	7	33	525.594	13.53	8	28	622.586	16.78	9	31	584	64.2445	6.07471
Q9VG96	Glutathione S-transferase D4 OS=Drosophila melanogaster GN=GstD4 PE=1 SV=1 - [GSTT4_DROME]	16.74	2	1	3	52	0.686387	1								0.668685	1								0.707592	1								271.76	12.56	2	12	363.69	12.56	2	18	586.269	13.95	2	22	215	24.7207	7.45947
Q23979	Myosin-IB OS=Drosophila melanogaster GN=Myo61F PE=1 SV=3 - [MY61F_DROME]	16.71	1	10	20	98	0.980177	15	22.0692	1.06266	21	16.3523	1.04082	20	15.7894	0.977289	15	35.9956	1.01891	21	21.5649	1.03968	20	16.5597	0.890054	15	22.0261	0.96029	21	21.1195	1.03742	20	13.3444	702.011	11.79	14	26	826.112	12.85	14	36	597.778	12.75	15	36	1035	118.915	9.0415
Q9VQG4	Congested-like trachea protein OS=Drosophila melanogaster GN=colt PE=2 SV=1 - [COLT_DROME]	16.67	1	4	4	26	0.996403	8	29.4328	1.04652	7	7.67523	0.883097	10	20.2544	1.02086	8	22.2318	1.01252	7	15.1168	0.911938	10	10.4569	1.10198	8	21.3567	1.01774	7	23.4492	0.99935	10	9.06605	237.135	10.13	3	8	225.075	10.13	3	7	329.369	16.67	4	11	306	32.931	9.51025
Q9V3P6	26S proteasome non-ATPase regulatory subunit 1 OS=Drosophila melanogaster GN=Rpn2 PE=1 SV=1 - [PSMD1_DROME]	16.67	1	12	15	79	0.816562	13	19.2959	0.992012	17	19.1799	0.924368	21	14.2134	0.867006	13	24.3121	0.909871	17	27.1024	1.00145	21	18.2136	0.883659	13	20.9734	0.88517	17	20.2143	1.01389	21	12.4625	381.656	7.06	8	20	486.063	13.14	12	30	487.85	10.49	11	29	1020	113.127	5.18604
Q27580	Adenosylhomocysteinase OS=Drosophila melanogaster GN=Ahcy13 PE=2 SV=2 - [SAHH_DROME]	16.67	1	5	7	49	0.921922	11	16.1184	0.938603	9	11.4099	0.854264	13	16.918	0.926526	11	17.0001	0.985245	9	7.61201	0.832227	13	13.4093	0.931506	11	9.30961	0.929159	9	13.3273	0.902803	13	11.6269	373.256	16.67	7	15	349.796	12.5	5	16	340.835	12.5	5	18	432	47.336	6.20166
Q9V6K1	Tripeptidyl-peptidase 2 OS=Drosophila melanogaster GN=TppII PE=1 SV=2 - [TPP2_DROME]	16.66	1	18	26	124	0.892399	29	27.0244	0.919619	30	13.0761	0.921412	33	16.9691	0.852655	29	22.2899	0.897356	30	20.3294	0.886626	33	16.7615	0.86585	29	20.8991	0.896822	30	20.3514	0.88191	33	12.8381	627.686	12.84	19	44	625.722	8.67	13	34	760.755	12.07	18	46	1441	158.638	7.59131
P48598	Eukaryotic translation initiation factor 4E OS=Drosophila melanogaster GN=eIF-4E PE=1 SV=1 - [IF4E_DROME]	16.6	1	3	4	29	1.18943	8	4.16457	1.25607	7	19.5815	1.27362	11	19.9958	1.29067	8	12.4321	1.26982	7	24.0237	1.30474	11	35.1304	1.17599	8	5.84314	1.21657	7	19.9997	1.09883	11	17.7809	270.069	12.74	3	10	148.436	10.42	2	7	321.595	14.29	3	12	259	29.2055	6.23975
P48593	Calcium-binding protein E63-1 OS=Drosophila melanogaster GN=Eip63F-1 PE=2 SV=2 - [E631_DROME]	16.58	1	1	3	12	0.911894	1		0.808248	2	5.87249	0.775066	1		0.926854	1		0.901305	2	0.012089	0.800362	1		0.93514	1		0.879083	2	0.953705	0.838594	1		50.83	13.99	2	5	114.093	13.99	2	4	66.53	16.58	3	3	193	21.9812	4.89404
Q86BN8	Phosphatidylglycerophosphatase and protein-tyrosine phosphatase 1 OS=Drosophila melanogaster GN=Plip PE=2 SV=1 - [PTPM1_DROME]	16.5	1	2	3	41	1.07034	2	4.70877	0.97506	4	4.48878	0.954314	2	18.1967	1.13829	2	4.00436	1.17799	4	10.7441	0.919067	2	21.0182	1.04171	2	7.12823	1.17331	4	5.52918	0.989343	2	4.76617	190.367	9	2	15	172.94	16.5	3	15	129.95	9	2	11	200	23.1406	8.54346
Q9VUR3	Probable aminoacyl tRNA synthase complex-interacting multifunctional protein 2 OS=Drosophila melanogaster GN=CG12304 PE=3 SV=1 - [AIMP2_DROME]	16.47	1	4	5	21	0.968339	3	15.7608	0.89083	4	49.7157	0.866225	3	7.94136	0.986525	3	3.29713	0.90336	4	25.0988	0.84923	3	4.08433	1.02809	3	0.767609	0.94938	4	14.4808	0.856589	3	10.8835	33.8	13.77	4	8	45.5648	14.37	4	7	71.3367	9.28	4	6	334	36.9103	8.89502
Q9VNA5	Proteasome subunit beta type-4 OS=Drosophila melanogaster GN=Prosbeta7 PE=2 SV=1 - [PSB4_DROME]	16.42	1	3	4	23	1.16823	7	8.4063	1.06522	6	5.89848	1.11914	6	5.86766	1.14758	7	4.65229	1.08442	6	8.22157	1.00776	6	6.21882	1.18219	7	9.63129	1.10259	6	6.16688	1.08384	6	8.00467	131.512	9.7	2	7	82.374	4.85	2	8	80.1061	9.7	3	8	268	29.9667	6.58057
Q9VXN4	Probable arginine--tRNA ligase, cytoplasmic OS=Drosophila melanogaster GN=Aats-arg PE=2 SV=1 - [SYRC_DROME]	16.39	1	5	15	95	0.901587	8	10.4636	0.952613	5	10.7706	1.1443	6	3.08252	0.936233	8	8.22828	0.763206	5	23.093	1.10077	6	3.53312	0.932848	8	10.1825	0.826682	5	22.757	1.10558	6	2.36352	174.558	13.98	12	32	91.375	9.62	9	23	104.57	12.33	13	40	665	75.5291	7.44482
P48596	GTP cyclohydrolase 1 OS=Drosophila melanogaster GN=Pu PE=2 SV=3 - [GCH1_DROME]	16.36	1	5	6	57	0.548439	14	24.4679	0.521286	13	33.5015	0.512434	12	23.4244	0.52348	14	35.8401	0.54804	13	30.4586	0.48953	12	32.8753	0.475422	14	35.5363	0.485592	13	42.0725	0.482079	12	25.5504	303.687	14.2	5	17	292.558	16.36	6	22	346.193	7.72	3	18	324	35.519	6.62451
Q9I7K0	Microtubule-associated protein Jupiter OS=Drosophila melanogaster GN=Jupiter PE=1 SV=2 - [JUPIT_DROME]	16.35	6	2	2	9	0.922577	4	17.2417	0.924465	3	16.4973	0.912924	2	4.0089	0.977556	4	10.6766	1.12663	3	14.7235	0.851222	2	10.1017	0.90708	4	17.6564	0.922417	3	14.5823	0.887564	2	2.70083	130.58	16.35	2	4	102.613	16.35	2	3	50.07	10.58	1	2	208	22.3052	10.1401
P32234	GTP-binding protein 128up OS=Drosophila melanogaster GN=128up PE=2 SV=2 - [128UP_DROME]	16.3	1	4	6	19	0.928989	6	11.5753	0.933637	3	1.8183	0.862816	6	10.7324	0.901002	6	5.19799	0.946272	3	3.53174	0.910278	6	10.1909	0.931175	6	12.3263	0.998492	3	11.7134	0.947199	6	11.1127	71.56	8.42	3	6	27.3	7.61	3	4	121.603	16.3	6	9	368	41.1058	8.60205
Q24572	Probable histone-binding protein Caf1 OS=Drosophila melanogaster GN=Caf1 PE=1 SV=1 - [CAF1_DROME]	16.28	1	6	8	125	1.21322	14	27.3613	1.06623	7	14.6705	0.896851	7	12.6658	1.23098	14	12.6358	0.944996	7	13.7719	0.888023	7	24.5099	1.25241	14	18.4954	1.07838	7	22.0312	0.90747	7	23.042	426.718	11.63	6	25	439.765	16.28	8	66	158.648	9.53	5	34	430	48.6045	4.89404
Q9NFU0	Fragile X mental retardation syndrome-related protein 1 OS=Drosophila melanogaster GN=Fmr1 PE=1 SV=1 - [FMR1_DROME]	16.23	1	9	12	231	1.11579	8	18.0172	1.19649	7	26.685	1.11352	6	12.1601	1.10177	8	17.4662	1.15853	7	27.6439	1.14214	6	11.5115	1.05555	8	19.2202	1.14129	7	20.9663	1.09184	6	12.1934	165.265	11.11	9	15	233.393	9.65	8	117	183.486	7.89	5	99	684	76.0297	8.29443
Q9VMW7	Inosine triphosphate pyrophosphatase OS=Drosophila melanogaster GN=CG8891 PE=2 SV=1 - [ITPA_DROME]	16.23	1	3	4	27	1.52645	5	3.35225				0.719967	1		1.48854	5	8.71144				0.56853	1		1.43115	5	5.44129				0.829319	1		89.0099	16.23	4	12	50.3488	8.38	3	8	59.66	8.38	3	7	191	21.4352	6.91748
Q9V345	COP9 signalosome complex subunit 4 OS=Drosophila melanogaster GN=CSN4 PE=1 SV=1 - [CSN4_DROME]	16.22	1	5	5	8	1.03333	1		0.983259	2	4.10023	1.01865	5	8.05045	1.09246	1		0.90991	2	4.04092	1.07165	5	5.66224	1.24748	1		0.895159	2	5.24345	0.983353	5	6.60263	54.71	4.91	1	1	52.54	6.63	2	2	107.78	11.3	4	5	407	46.4441	6.31592
Q9VUJ0	39S ribosomal protein L39, mitochondrial OS=Drosophila melanogaster GN=mRpL39 PE=1 SV=2 - [RM39_DROME]	16.22	1	4	6	10	0.834732	2	37.8077	1.01618	2	12.9389				0.773651	2	21.4879	0.850578	2	29.7754				0.744469	2	9.01983	0.891192	2	27.9086				24.81	8.41	3	6	104.433	9.61	4	4					333	37.301	8.6167
B4NSP6	Partner of Y14 and mago OS=Drosophila simulans GN=wibg PE=3 SV=2 - [WIBG_DROSI]	16.18	1	2	4	15							13.2697	3	1.28181							11.6438	3	6.78938							12.4383	3	1.56127					0	3.43	1	4	130.191	16.18	4	11	204	23.0513	9.83252
P55035	26S proteasome non-ATPase regulatory subunit 4 OS=Drosophila melanogaster GN=Rpn10 PE=1 SV=2 - [PSMD4_DROME]	16.16	1	3	7	46	0.734556	2	0.838168	0.894284	3	39.2894	0.844255	7	8.58291	0.759874	2	1.06127	0.788203	3	20.8482	0.878116	7	14.1171	0.86999	2	2.68086	0.891453	3	0.136969	0.888691	7	17.5119	98.9302	11.36	5	14	129.668	13.13	5	14	217.596	11.36	4	18	396	42.5921	4.83057
Q9VU02	Probable small nuclear ribonucleoprotein Sm D1 OS=Drosophila melanogaster GN=SmD1 PE=1 SV=1 - [SMD1_DROME]	16.13	1	1	1	4				1.37565	2	30.2545	1.48244	2	43.9387				1.68213	2	45.1277	1.53833	2	46.6964				1.61896	2	41.7837	1.47755	2	42.7269					44.79	16.13	1	2	58.51	16.13	1	2	124	13.7876	11.6489
Q9NK57	Putative GTP cyclohydrolase 1 type 2 OS=Drosophila melanogaster GN=anon-35F/36A PE=2 SV=3 - [GTPC1_DROME]	16.1	1	3	4	90	0.678754	6	78.0291	0.179289	3	26.5558	0.951405	5	50.8994	0.664608	6	58.1594	0.422689	3	132.807	1.14989	5	42.5515	0.642168	6	52.3213	0.324157	3	76.2029	1.02148	5	10.4427	84.1285	11.99	3	24	93.2157	11.99	3	35	112.569	16.1	4	31	292	32.3429	6.90283
Q9V9Z1	39S ribosomal protein L32, mitochondrial OS=Drosophila melanogaster GN=mRpL32 PE=2 SV=1 - [RM32_DROME]	15.9	1	2	4	18				0.849787	2	32.5822	0.601505	2	2.69358				0.540124	2	1.01397	0.544876	2	1.55353				0.618281	2	10.9651	0.523897	2	4.09633	26.03	11.28	3	3	71.3476	15.9	4	8	85.8054	13.33	3	7	195	22.6278	9.23193
Q9VQX4	Nicotinate phosphoribosyltransferase OS=Drosophila melanogaster GN=CG3714 PE=2 SV=2 - [PNCB_DROME]	15.86	1	7	9	33	0.784348	5	7.74151	0.668428	1		0.900688	3	6.98237	0.799649	5	3.12536	0.691327	1		0.874825	3	16.3159	0.783389	5	6.19852	0.637243	1		0.860819	3	3.18373	88.5419	8.11	6	14	43.7147	5.95	4	7	74.0643	8.47	5	12	555	62.126	6.80029
B3P239	Eukaryotic translation initiation factor 3 subunit F-1 OS=Drosophila erecta GN=eIF3-S5-1 PE=3 SV=1 - [EI3F1_DROER]	15.71	8	4	4	44	1.18967	10	52.5806	0.794218	13	16.8908	0.669488	15	30.9801	1.20703	10	61.6647	0.624468	13	18.5472	0.710164	15	46.6101	1.14054	10	60.0403	0.714945	13	27.5357	0.809298	15	27.0984	320.5	12.14	3	11	369.301	15.71	4	16	451.727	12.14	3	17	280	31.085	6.52197
Q8MLZ7	Chitinase-like protein Idgf3 OS=Drosophila melanogaster GN=Idgf3 PE=1 SV=3 - [IDGF3_DROME]	15.65	3	4	7	36	0.756573	7	39.4742	0.877609	5	14.4241	0.749134	7	15.4871	0.830981	7	26.7683	0.785575	5	20.9757	0.776033	7	21.5405	0.758747	7	40.2886	0.814264	5	37.2406	0.627683	7	20.2132	161.367	12.7	5	10	152.663	10.43	4	11	217.539	13.38	6	15	441	49.1747	7.54736
Q9V3U2	H/ACA ribonucleoprotein complex subunit 2-like protein OS=Drosophila melanogaster GN=NHP2 PE=1 SV=1 - [NHP2_DROME]	15.63	2	2	3	13	0.710631	5	17.4851	0.861824	2	57.6494	1.03069	4	13.0706	0.697576	5	25.8189	0.860391	2	6.46168	0.888675	4	25.327	0.665852	5	25.1923	0.795645	2	23.6103	0.848086	4	22.5466	76.1323	11.25	2	5	46.4597	15.63	3	4	35.3629	11.25	2	4	160	17.7122	8.104
Q9XYN7	Proteasome subunit beta type-3 OS=Drosophila melanogaster GN=Prosbeta3 PE=2 SV=1 - [PSB3_DROME]	15.61	1	2	2	11	1.32163	1		0.8711	5	15.6817	1.05762	5	11.8179	1.52297	1		1.03495	5	10.9603	1.06398	5	9.54903	1.55323	1		1.09984	5	7.98875	1.10834	5	10.7575	21.13	7.8	1	1	70.84	15.61	2	5	78.44	15.61	2	5	205	23.2184	5.43994
P11449	Vitelline membrane protein Vm26Aa OS=Drosophila melanogaster GN=Vm26Aa PE=2 SV=1 - [VTU1_DROME]	15.6	1	1	1	10	1.2491	3	7.86144	1.7166	2	6.48864	1.76362	5	8.36077	1.37902	3	0.549589	1.75889	2	3.98828	1.51775	5	21.2544	1.20581	3	8.39238	1.41204	2	0.263319	1.56863	5	3.58687	235.845	15.6	1	3	151.635	15.6	1	2	359.955	15.6	1	5	141	14.3118	7.75244
Q6AWN0	1,2-dihydroxy-3-keto-5-methylthiopentene dioxygenase OS=Drosophila melanogaster GN=CG32068 PE=2 SV=2 - [MTND_DROME]	15.59	2	2	2	14	0.91412	7	20.9688	0.880354	3	0.0954018	0.901811	4	17.0651	0.850159	7	29.3007	1.01946	3	17.3275	0.920029	4	4.02197	0.812782	7	37.7923	0.94533	3	17.238	0.884921	4	12.09	162.36	15.59	2	7	121.787	15.59	2	3	152.97	15.59	2	4	186	22.2409	5.35107
Q9VLJ6	Angiotensin-converting enzyme-related protein OS=Drosophila melanogaster GN=Acer PE=1 SV=1 - [ACER_DROME]	15.56	1	5	11	53	0.796441	9	23.4038	0.803787	10	17.7183	0.838193	9	6.94355	0.772321	9	15.4363	0.912529	10	18.7674	0.855542	9	7.51399	0.843295	9	16.6387	0.957335	10	9.7177	0.903463	9	7.3761	242.306	7.94	6	15	213.332	12.54	8	18	198.342	10.16	8	20	630	73.0109	6.354
B4KX02	Protein alan shepard OS=Drosophila mojavensis GN=shep PE=3 SV=1 - [SHEP_DROMO]	15.54	9	2	7	34				1.34521	1		0.784885	2	114.11				1.53758	1		0.71243	2	72.095				0.933205	1		0.632933	2	48.5682	0	3.55	3	4	16.93	11.15	5	18	18.28	13.18	6	12	592	62.2646	9.11475
O97477	Inositol-3-phosphate synthase OS=Drosophila melanogaster GN=Inos PE=1 SV=1 - [INO1_DROME]	15.4	1	7	7	44	1.02732	15	26.4348	1.10094	13	14.1697	1.06822	13	22.2724	1.07775	15	22.801	1.17485	13	11.1372	0.988813	13	16.0573	1.05336	15	23.6	1.11959	13	20.149	1.14625	13	19.4829	220.818	15.4	7	17	233.955	13.98	6	14	196.103	12.57	5	13	565	62.2108	6.22705
Q9VSS2	Signal recognition particle subunit SRP68 OS=Drosophila melanogaster GN=Srp68 PE=2 SV=1 - [SRP68_DROME]	15.4	1	5	11	39	0.898346	8	6.06674	0.870028	5	7.15447	0.938279	10	9.1732	0.912105	8	9.89311	0.865443	5	32.5567	0.977743	10	5.5203	0.910793	8	12.4009	0.943906	5	18.9012	0.901703	10	6.50488	320.65	11.09	7	13	202.026	11.75	8	12	337.162	8.94	6	14	604	68.9657	8.47021
P07705	NADH-ubiquinone oxidoreductase chain 3 OS=Drosophila yakuba GN=mt:ND3 PE=3 SV=1 - [NU3M_DROYA]	15.38	3	1	2	4	1.19444	1		0.896698	1					1.02029	1		0.963744	1					1.01097	1		0.930532	1					23.71	15.38	2	3	20.63	9.4	1	1					117	13.4485	8.17725
O18334	Ras-related protein Rab6 OS=Drosophila melanogaster GN=Rab6 PE=1 SV=1 - [RAB6_DROME]	15.38	2	1	4	9							0.858036	1								0.833315	1								0.814483	1		37.52	11.06	3	5					33.7514	12.5	3	4	208	23.4657	5.36377
Q9V9U4	Deoxyhypusine hydroxylase OS=Drosophila melanogaster GN=nero PE=2 SV=1 - [DOHH_DROME]	15.23	2	4	5	23	1.48458	7	10.923	1.13545	6	4.57717	1.28428	9	8.59117	1.4165	7	14.5037	1.30516	6	8.71768	1.18338	9	9.96481	1.24904	7	7.95424	1.09485	6	3.17207	1.07502	9	6.14666	191.322	9.27	3	7	193.724	13.25	4	7	278.537	13.58	4	9	302	33.5428	4.729
Q9VTF9	Ubiquitin fusion degradation protein 1 homolog OS=Drosophila melanogaster GN=Ufd1-like PE=2 SV=1 - [UFD1_DROME]	15.19	1	2	5	20	1.10355	4	32.7324	1.03361	5	1.86234	1.03809	3	20.6087	1.11438	4	20.2553	1.11355	5	2.29403	1.11426	3	20.6951	1.19931	4	13.0582	1.14821	5	3.99004	1.09074	3	4.09508	75.34	15.19	5	7	136.56	10.44	3	6	93.96	15.19	5	7	316	34.7694	6.25244
Q9V968	MIP18 family protein CG30152 OS=Drosophila melanogaster GN=CG30152 PE=1 SV=1 - [U195B_DROME]	15.14	1	2	3	5				0.980533	2	7.60495							0.854614	2	19.3874							0.846172	2	17.3692								28.949	15.14	3	5					218	23.7908	4.99561
Q9U4L6	Mitochondrial import receptor subunit TOM40 homolog 1 OS=Drosophila melanogaster GN=Tom40 PE=2 SV=2 - [TO401_DROME]	15.12	1	3	5	29	0.98158	4	11.7981	1.0278	9	27.7502	1.03442	9	17.12	0.928254	4	10.0818	0.864701	9	9.79993	0.978938	9	10.2345	0.855165	4	14.9487	0.890451	9	17.2663	0.972492	9	9.25473	101.299	7.85	3	6	325.776	10.76	4	12	212.52	15.12	5	11	344	36.3134	7.09326
Q9VCA5	Probable phenylalanine--tRNA ligase beta subunit OS=Drosophila melanogaster GN=CG5706 PE=2 SV=1 - [SYFB_DROME]	15.11	1	6	10	48	1.07779	15	13.3195	1.05397	13	7.69535	1.04313	11	12.2104	1.12996	15	10.074	1.01709	13	27.4468	1.12597	11	11.3155	1.12972	15	9.37889	1.02328	13	19.6229	1.08778	11	8.40088	409.607	10.53	7	19	368.951	9.34	6	16	325.159	8.49	6	13	589	65.7362	6.03662
Q9V3B6	Protein CWC15 homolog OS=Drosophila melanogaster GN=c12.1 PE=2 SV=1 - [CWC15_DROME]	15.06	1	1	5	12				1.11589	4	6.37759							1.47309	4	11.1422							1.34066	4	11.7802								22.24	15.06	5	12					259	28.394	7.43018
Q9VXX8	Probable 60S ribosomal protein L37-A OS=Drosophila melanogaster GN=RpL37a PE=1 SV=1 - [RL371_DROME]	15.05	1	2	2	19	0.730923	6	2.60895	0.900202	7	15.768	0.927138	6	6.86941	0.900444	6	1.0157	0.740333	7	21.1465	0.93431	6	6.40838	0.814811	6	4.01574	0.704434	7	16.49	0.855407	6	3.33967	204.973	7.53	1	6	216.7	15.05	2	7	223.586	7.53	1	6	93	10.6366	11.6929
Q8SZ16	Succinate dehydrogenase assembly factor 3, mitochondrial OS=Drosophila melanogaster GN=Sdhaf3 PE=2 SV=1 - [SDHF3_DROME]	15	1	1	2	4				1.23345	1		1.16507	1					1.35755	1		1.23288	1					1.28089	1		1.25574	1						27.6	15	2	3	30.5	10	1	1	120	13.8853	9.0708
Q9U5L1	Signal recognition particle receptor subunit alpha homolog OS=Drosophila melanogaster GN=Gtp-bp PE=1 SV=2 - [SRPR_DROME]	14.98	1	4	10	24	1.09583	2	1.24704	1.12835	3	13.2708				1.15235	2	1.62073	1.02341	3	4.97175				1.18071	2	1.11154	1.0164	3	0.223017				68.9624	6.19	5	6	66.7204	7	6	9	75.6714	6.84	4	9	614	67.7528	6.82959
Q9VJE5	Restin homolog OS=Drosophila melanogaster GN=CLIP-190 PE=1 SV=1 - [CL190_DROME]	14.97	4	8	34	360	0.585759	9	23.7878	0.856288	17	26.1905	0.76065	13	86.2411	0.735905	9	13.8384	0.847697	17	56.4234	0.789805	13	58.8374	0.680448	9	12.3315	0.866227	17	12.3045	0.887227	13	27.3913	148.046	6.69	18	81	239.629	11.01	26	150	211.055	7.4	17	129	1690	188.95	4.94482
Q9VFP1	Probable cytochrome P450 6d5 OS=Drosophila melanogaster GN=Cyp6d5 PE=2 SV=1 - [CP6D5_DROME]	14.96	3	3	10	62	0.694846	4	6.00783	0.926662	11	19.661	0.809853	9	10.5141	0.684471	4	5.24932	0.764448	11	24.8218	0.810748	9	12.0043	0.779876	4	4.09589	0.927688	11	21.72	0.959068	9	5.54011	240.325	11.42	8	21	440.297	10.43	7	21	415.283	8.07	6	20	508	57.348	8.83643
Q9W4V8	Mitochondrial import inner membrane translocase subunit TIM50-C OS=Drosophila melanogaster GN=ttm50 PE=2 SV=2 - [TI50C_DROME]	14.95	2	5	7	31	0.960255	9	23.8611	1.04169	6	15.3174	1.10371	11	17.4308	0.917293	9	24.8115	0.922289	6	24.3643	1.04968	11	16.8324	0.932472	9	27.6544	0.898638	6	12.7171	1.03381	11	12.3166	170.265	13.79	6	11	98.8808	12.62	6	8	228.94	11.45	5	12	428	49.6402	7.44482
O46036	C-terminal-binding protein OS=Drosophila melanogaster GN=CtBP PE=1 SV=3 - [CTBP_DROME]	14.92	1	2	8	20	0.542185	1		0.784179	1		0.727695	3	30.5562	0.557764	1		0.630398	1		0.69055	3	24.7161	0.523244	1		0.618886	1		0.806926	3	27.2986	47.9889	8.61	4	4	44.0713	8.82	5	8	69.36	5.67	4	8	476	50.7051	6.82959
Q24276	Hsp90 co-chaperone Cdc37 OS=Drosophila melanogaster GN=Cdc37 PE=1 SV=1 - [CDC37_DROME]	14.91	1	5	7	37	0.846003	6	13.9088	0.849874	7	3.88367	0.706863	7	14.4517	0.804007	6	9.55943	0.739709	7	18.8452	0.662076	7	14.4265	0.845811	6	10.4522	0.807169	7	13.5663	0.789916	7	4.22773	212.774	14.91	7	10	241.04	14.91	7	15	326.843	12.08	6	12	389	45.1213	5.05908
Q9VZ64	Probable 6-phosphogluconolactonase OS=Drosophila melanogaster GN=CG17333 PE=2 SV=1 - [6PGL_DROME]	14.81	1	3	3	27	0.65584	7	5.52881	0.755978	6	4.83614	0.783213	7	6.58886	0.65961	7	12.8777	0.845403	6	13.5704	0.848538	7	16.1963	0.667641	7	8.35475	0.819537	6	6.39544	0.793454	7	5.42836	146.695	14.81	3	9	191.91	14.81	3	8	160.21	14.81	3	10	243	26.655	8.20654
Q01637	Uridine 5'-monophosphate synthase OS=Drosophila melanogaster GN=r-l PE=2 SV=2 - [UMPS_DROME]	14.81	1	6	9	89	1.07628	9	14.9914	1.2067	11	5.61671	1.15476	9	18.7345	1.05255	9	13.3593	1.09829	11	5.65588	1.12138	9	14.3921	1.11932	9	6.24349	1.20385	11	13.1541	1.12416	9	14.9943	338.265	13.18	8	23	429.909	12.17	7	27	321.032	13.79	8	39	493	53.3859	7.25439
Q24547	Syntaxin-1A OS=Drosophila melanogaster GN=Syx1A PE=1 SV=1 - [STX1A_DROME]	14.78	1	4	5	22	1.64983	3	57.2863	1.27411	3	19.99	1.45116	5	62.4727	1.63192	3	34.8348	0.939588	3	30.8707	1.52651	5	39.2774	1.38587	3	58.29	0.964244	3	17.5439	1.42356	5	23.1023	56.7809	4.81	3	9	47.1782	10.31	4	7	112.37	14.78	5	6	291	33.6267	5.42725
Q24297	Small nuclear ribonucleoprotein F OS=Drosophila melanogaster GN=SmF PE=1 SV=2 - [RUXF_DROME]	14.77	1	1	1	2	0.97819	1								1.13295	1								0.984088	1								42.88	14.77	1	2									88	9.73278	4.53857
P21521	Synaptotagmin 1 OS=Drosophila melanogaster GN=Syt1 PE=1 SV=3 - [SY65_DROME]	14.77	1	6	10	47	1.05561	7	8.98187	1.08667	9	5.76284	0.981085	10	10.7217	1.02912	7	13.9034	1.09175	9	20.0501	0.958855	10	16.5451	1.05551	7	6.65023	1.11204	9	8.65114	0.984129	10	11.0246	251.53	10.76	6	15	205.467	12.66	7	15	235.034	14.77	9	17	474	53.2265	5.88428
P02842	Salivary glue protein Sgs-8 OS=Drosophila melanogaster GN=Sgs8 PE=2 SV=1 - [SGS8_DROME]	14.67	1	1	1	1				0.0552178	1								0.138588	1								0.0942121	1									59.15	14.67	1	1					75	7.91181	5.18604
P41073	Zinc finger protein on ecdysone puffs OS=Drosophila melanogaster GN=Pep PE=1 SV=1 - [PEP_DROME]	14.66	1	8	12	58	1.02618	6	3.19797	1.02714	9	8.43893	1.04077	6	4.59759	0.967627	6	17.7781	0.938553	9	9.51439	1.03875	6	8.2239	0.957429	6	11.5607	0.952552	9	6.12081	0.947599	6	3.18634	210.49	8.94	7	16	277.437	12.15	10	22	150.044	11.31	9	20	716	77.9998	5.57959
O76511	Thymidylate synthase OS=Drosophila melanogaster GN=Ts PE=1 SV=2 - [TYSY_DROME]	14.64	1	2	5	366				1.18733	4	7.88187	1.29938	1					1.10665	4	11.358	1.35554	1					1.12615	4	16.4446	1.25636	1		33.4878	3.43	2	99	108.727	11.84	4	161	65.7688	10.28	4	106	321	36.6333	6.60986
Q9VXB0	NECAP-like protein CG9132 OS=Drosophila melanogaster GN=CG9132 PE=2 SV=1 - [NECAP_DROME]	14.63	1	3	4	8				1.1192	3	1.93318	0.204555	1					0.834623	3	14.0485	0.295722	1					0.924616	3	7.70136	0.281634	1						60.4517	8.54	3	4	56.45	8.94	2	4	246	26.5945	8.80713
B3NPW0	Lissencephaly-1 homolog OS=Drosophila erecta GN=Lis-1 PE=3 SV=1 - [LIS1_DROER]	14.6	8	2	5	9				0.866952	2	7.17207							1.65808	2	52.3322							1.52693	2	45.2736								27.1032	14.6	5	9					411	46.4163	7.56201
Q9V9L1	Probable cytochrome P450 6w1 OS=Drosophila melanogaster GN=Cyp6w1 PE=2 SV=1 - [CP6W1_DROME]	14.59	1	5	8	22	0.976588	3	9.64871	1.33326	2	21.1813	0.940746	2	81.7762	1.0317	3	9.22625	1.28031	2	28.8555	0.994113	2	71.6988	1.00467	3	22.4422	1.46649	2	25.7485	0.946272	2	79.9064	61.1849	7.2	4	7	89.0457	8.17	5	7	76.1305	6.61	4	8	514	59.2827	9.05615
Q9I7U4	Titin OS=Drosophila melanogaster GN=sls PE=1 SV=3 - [TITIN_DROME]	14.54	1	150	208	1371	1.06035	287	25.6432	1.09998	275	16.7704	1.0753	288	23.9102	1.07118	287	23.2916	1.06056	275	26.6274	1.07013	288	23.7441	1.07647	287	22.6778	1.06132	275	22.4401	1.08812	288	19.8414	6842.59	10.93	152	378	6716.21	9.62	148	444	7298.79	11.18	147	549	18141	2064.5	5.0083
Q9VCG3	Putative OPA3-like protein CG13603 OS=Drosophila melanogaster GN=CG13601 PE=2 SV=1 - [OPA32_DROME]	14.51	1	3	5	11	0.816109	4	1.71717	0.832933	1		0.827083	3	4.18137	0.869263	4	5.57628	0.542747	1		0.886619	3	16.8999	0.893449	4	6.50309	0.609982	1		0.807694	3	0.136187	121.69	14.12	4	6	28.64	9.41	2	2	78.01	5.49	1	3	255	28.6729	8.07471
Q9VRL3	Probable prefoldin subunit 4 OS=Drosophila melanogaster GN=CG10635 PE=3 SV=1 - [PFD4_DROME]	14.49	1	3	3	5	0.804734	1		1.10147	2	12.5199	1.06653	1		0.785907	1		0.868104	2	1.80268	1.12395	1		0.820174	1		0.890148	2	3.51485	1.12136	1		34.53	4.35	1	1	50.6945	8.7	2	2	22.88	5.8	1	2	138	15.926	4.94482
P13496	Dynactin subunit 1 OS=Drosophila melanogaster GN=Gl PE=1 SV=2 - [DCTN1_DROME]	14.47	2	5	21	88				1.06594	11	23.8234	1.12261	6	16.8348				1.14918	11	10.1747	1.13007	6	19.8221				1.15475	11	16.2038	1.1926	6	7.1148	30.5356	5.93	10	23	398.455	7.35	11	36	142.353	9.49	13	29	1265	141.131	5.61768
Q04047	Protein no-on-transient A OS=Drosophila melanogaster GN=nonA PE=1 SV=2 - [NONA_DROME]	14.43	3	5	10	39	0.695977	4	44.49	0.972415	3	1.68178				0.670013	4	21.9203	1.02591	3	38.3283				0.766123	4	33.1762	1.02953	3	23.1145				104.147	11.57	8	16	61.77	7.71	5	12	0	2.14	2	11	700	76.9299	9.34912
Q9V3K3	RuvB-like helicase 2 OS=Drosophila melanogaster GN=rept PE=1 SV=1 - [RUVB2_DROME]	14.35	2	7	8	20	0.968107	8	14.9364	0.918573	5	10.0114	0.886515	5	21.2493	0.922822	8	21.7403	0.833647	5	9.01388	0.915529	5	38.5156	1.01539	8	14.1403	0.860054	5	11.8982	0.94391	5	25.4047	160.223	14.35	8	10	99.17	9.15	4	5	112.481	9.77	4	5	481	53.5076	5.84619
P34082	Fasciclin-2 OS=Drosophila melanogaster GN=Fas2 PE=1 SV=1 - [FAS2_DROME]	14.32	1	6	11	41	1.00545	7	17.8516	0.930638	5	25.8146	1.16106	7	37.7532	0.976469	7	11.3789	1	5	26.8659	1.14627	7	35.8669	0.966971	7	25.3803	0.99821	5	15.8536	1.20609	7	23.5967	154.254	8.02	7	15	116.94	7.67	5	12	105.28	10.65	8	14	873	96.8651	6.04932
P05031	Aromatic-L-amino-acid decarboxylase OS=Drosophila melanogaster GN=Ddc PE=1 SV=4 - [DDC_DROME]	14.31	2	3	8	56	0.570318	1		0.556358	3	79.7924	0.85365	9	24.1154	0.634569	1		0.341669	3	24.1591	0.867806	9	29.8517	0.62721	1		0.462965	3	81.2538	0.782691	9	25.1945	31.67	4.71	3	7	143.92	6.86	4	13	309.793	13.92	7	36	510	57.2507	6.53662
Q24740	Hsp90 co-chaperone Cdc37 OS=Drosophila virilis GN=Cdc37 PE=3 SV=1 - [CDC37_DROVI]	14.29	1	1	8	34	0.968822	2	4.72126							0.966065	2	0.00363827							0.917085	2	2.56609							120.786	4.76	3	9	73.7233	11.78	6	11	88.256	13.03	7	14	399	46.544	4.99561
O18601	Uroporphyrinogen decarboxylase OS=Drosophila virilis GN=Updo PE=3 SV=1 - [DCUP_DROVI]	14.25	1	1	5	17							1.02903	1								1.05009	1								0.865094	1		102.74	8.03	2	4	30.07	5.7	3	4	119.25	14.25	5	9	386	42.9953	6.30322
P22817	Insulin-degrading enzyme OS=Drosophila melanogaster GN=Ide PE=1 SV=4 - [IDE_DROME]	14.24	1	7	15	90	1.05582	6	8.76528	0.86875	9	16.6625	1.08431	7	27.168	1.12179	6	10.0548	1.17845	9	14.1665	1.02809	7	18.8619	1.10724	6	7.10763	1.14108	9	18.5663	1.06389	7	11.8394	130.96	6.77	9	27	184.402	9.8	10	40	146.442	8.69	9	23	990	113.612	6.26514
Q9VQ79	Putative apoptosis-inducing factor 1, mitochondrial OS=Drosophila melanogaster GN=AIF PE=2 SV=2 - [AIFM1_DROME]	14.21	1	5	12	197	1.18667	4	9.65856	1.12751	8	7.35926	1.24081	7	13.8171	1.10817	4	2.36918	1.21011	8	7.77103	1.2108	7	7.3413	1.14889	4	7.0671	1.23112	8	8.54198	1.25017	7	2.37717	113.366	9.61	8	22	146.222	8.8	9	72	174.221	10.69	9	103	739	81.1656	6.20166
Q95RN0	UPF0528 protein CG10038 OS=Drosophila melanogaster GN=CG10038 PE=2 SV=1 - [U528_DROME]	14.15	1	2	5	22	1.32458	1		0.959387	2	13.4679	0.919705	3	1.78881	1.33152	1		1.17849	2	2.69323	1.01415	3	2.71812	1.30561	1		1.19493	2	8.25617	1.01878	3	6.03193	33.95	6.15	2	6	68.2	6.15	2	7	58.54	14.15	5	9	325	36.5386	8.52881
O61305	DEAD-box helicase Dbp80 OS=Drosophila melanogaster GN=Dbp80 PE=1 SV=1 - [DDX19_DROME]	14.13	1	2	5	15	1.0887	1		1.3365	2	2.5584	1.2797	2	27.4143	1.20501	1		1.44101	2	5.12105	1.30775	2	25.2095	1.2127	1		1.4455	2	0.333432	1.30703	2	35.1399	27.39	5.87	3	5	34.97	9.13	2	8	50.24	5.65	2	2	460	51.2826	6.80029
Q9VRJ9	Ubiquitin thioesterase OTU1 OS=Drosophila melanogaster GN=CG4603 PE=2 SV=1 - [OTU1_DROME]	14.12	2	4	4	18	1.11166	1		1.02811	4	1.66742	0.931535	5	3.26067	1.04771	1		0.962349	4	19.2597	0.912479	5	9.59391	0.99491	1		0.915527	4	16.9453	0.913862	5	5.74219	83.314	7.78	2	4	141.395	9.8	3	6	172.004	14.12	4	8	347	37.799	4.81787
Q9VF89	39S ribosomal protein L9, mitochondrial OS=Drosophila melanogaster GN=mRpL9 PE=2 SV=1 - [RM09_DROME]	14.11	1	2	3	8				0.641671	5	53.8206	0.733142	2	24.0769				0.762922	5	42.436	0.796519	2	17.5954				0.725673	5	57.1554	0.768593	2	18.6526					90.55	12.1	2	5	56.19	14.11	3	3	248	28.7862	9.26123
P37276	Dynein heavy chain, cytoplasmic OS=Drosophila melanogaster GN=Dhc64C PE=2 SV=2 - [DYHC_DROME]	14.1	1	39	67	266	0.81315	33	38.7312	0.950789	37	7.61421	0.863294	37	20.105	0.82258	33	32.6676	0.915784	37	25.3357	0.908399	37	21.6705	0.860378	33	25.158	0.994199	37	16.1696	0.968587	37	9.12905	731.953	7.61	42	96	688.052	8.79	42	79	1025.42	7.61	38	91	4639	529.851	6.32861
P11046	Laminin subunit beta-1 OS=Drosophila melanogaster GN=LanB1 PE=1 SV=4 - [LAMB1_DROME]	14.09	1	19	28	125	1.102	26	20.7057	1.03031	29	11.3032	1.12581	34	10.9623	1.06678	26	14.3448	1.15869	29	28.9197	1.07414	34	10.9746	1.04398	26	15.7473	1.05476	29	18.3188	1.06196	34	11.5015	510.823	6.43	13	32	653.944	10.68	21	42	700	11.3	21	51	1788	198.205	5.32568
B4J6D5	Eukaryotic translation initiation factor 3 subunit B OS=Drosophila grimshawi GN=eIF3-S9 PE=3 SV=1 - [EIF3B_DROGR]	14.06	1	1	11	53							1.05993	1								1.06768	1								0.85805	1		248.374	13.04	10	20	341.567	8.99	6	19	224.216	10.14	7	14	690	80.2625	6.37939
P04388	Ras-like protein 2 OS=Drosophila melanogaster GN=Ras64B PE=1 SV=2 - [RAS2_DROME]	14.06	1	2	2	10	0.894482	1		0.814854	4	3.18806	0.947203	5	16.0197	0.859197	1		0.918324	4	21.9106	0.945253	5	15.4641	0.936375	1		0.872592	4	21.775	1.02037	5	5.33775	44.45	6.25	1	1	106.15	14.06	2	4	98.86	14.06	2	5	192	22.2212	6.771
Q9W4L1	39S ribosomal protein L33, mitochondrial OS=Drosophila melanogaster GN=mRpL33 PE=3 SV=2 - [RM33_DROME]	14.06	1	1	1	1	0.504001	1								0.543795	1								0.51163	1								22.54	14.06	1	1									64	7.69227	10.4771
B3MC02	Ubiquitin-fold modifier-conjugating enzyme 1 OS=Drosophila ananassae GN=GF13328 PE=3 SV=1 - [UFC1_DROAN]	14.02	6	2	3	10	0.986494	1		0.896059	3	19.3149	0.959422	3	39.5493	0.906928	1		0.99526	3	5.62426	0.924858	3	42.623	0.998872	1		0.975502	3	6.0673	0.985453	3	13.8515	27.6	10.37	2	2	66.73	14.02	3	5	33.54	10.37	2	3	164	19.0509	7.94287
P18431	Protein kinase shaggy OS=Drosophila melanogaster GN=sgg PE=1 SV=3 - [SGG_DROME]	14.01	1	4	6	21	0.882354	2	67.3947	0.833283	4	18.9467	0.898053	6	10.8241	0.874524	2	46.3452	0.957077	4	20.6665	1.02833	6	18.0733	0.887056	2	37.7018	1.02352	4	10.3967	1.1149	6	11.0248	38.5119	6.81	4	4	128.27	10.89	4	5	207.98	8.56	4	12	514	53.8385	8.74854
P91926	AP-2 complex subunit alpha OS=Drosophila melanogaster GN=AP-2alpha PE=1 SV=1 - [AP2A_DROME]	13.94	2	11	14	52	0.598047	10	32.7708	0.813679	13	14.2552	0.672056	14	14.1519	0.628063	10	16.1576	0.821819	13	18.5896	0.744862	14	18.8145	0.654007	10	16.2798	0.876897	13	22.0038	0.81879	14	8.62304	317.112	7.66	8	13	450.519	9.04	8	18	322.329	10.85	12	21	940	105.553	7.18115
B3MIF1	Eukaryotic translation initiation factor 3 subunit C OS=Drosophila ananassae GN=eIF3-S8 PE=3 SV=1 - [EIF3C_DROAN]	13.91	1	1	16	85							0.59467	1								0.665041	1								0.799461	1		293.399	11.48	12	26	357.028	11.81	13	28	355.701	10.93	10	31	906	105.368	5.85889
Q27889	Serine/threonine-protein phosphatase 2B catalytic subunit 2 OS=Drosophila melanogaster GN=Pp2B-14D PE=1 SV=2 - [PP2B2_DROME]	13.86	1	2	9	67	0.917029	3	11.3569	1.11632	1					0.865592	3	1.7517	0.948377	1					0.888499	3	16.0864	0.982334	1					664.667	13.86	8	28	480.549	12.11	7	20	523.116	12.11	7	19	570	63.0608	5.88428
Q9VMQ5	Putative ubiquinone biosynthesis monooxygenase COQ6 OS=Drosophila melanogaster GN=CG7277 PE=2 SV=1 - [COQ6_DROME]	13.84	1	3	7	72	1.00508	3	1.84515				0.99452	4	9.62415	1.17073	3	4.53474				1.0399	4	13.4162	1.08938	3	5.81871				1.03367	4	10.9876	135.345	11.53	6	29	39.1992	4.61	3	17	138.542	9.22	5	26	477	51.9617	7.32764
Q7KNF2	Polyadenylate-binding protein 2 OS=Drosophila melanogaster GN=Pabp2 PE=2 SV=1 - [PABP2_DROME]	13.84	2	1	4	20	1.19479	2	7.84746	1.41321	2	29.7793				1.18643	2	9.58962	1.17648	2	0.646443				1.16183	2	18.5095	1.24766	2	3.98462				72.07	10.27	3	5	44.5567	8.04	2	8	23.72	7.14	2	7	224	24.9621	5.19873
P16905	cAMP-dependent protein kinase type I regulatory subunit OS=Drosophila melanogaster GN=Pka-R1 PE=2 SV=2 - [KAPR1_DROME]	13.83	1	5	5	34	1.1043	5	6.15177	1.09631	9	4.63548	1.11282	8	13.5499	1.14404	5	9.35212	1.08852	9	18.777	1.06261	8	9.62707	1.07823	5	5.36334	1.09956	9	8.92272	1.02497	8	9.25292	108.722	9.04	4	6	131.685	13.83	5	14	197.053	11.7	4	14	376	42.2124	5.19873
Q00168	Calcium/calmodulin-dependent protein kinase type II alpha chain OS=Drosophila melanogaster GN=CaMKII PE=1 SV=1 - [KCC2A_DROME]	13.77	1	6	8	47	0.756428	10	7.37471	0.828547	11	8.36002	0.723668	10	15.4633	0.807732	10	14.114	0.804067	11	24.0759	0.763652	10	14.6488	0.817434	10	8.31016	0.870486	11	17.1384	0.888212	10	9.45708	173.832	13.77	8	12	296.156	13.77	8	20	285.311	11.51	7	15	530	59.8824	7.43018
Q9I7D3	Caprin homolog OS=Drosophila melanogaster GN=Capr PE=1 SV=1 - [CAPR1_DROME]	13.74	1	10	11	47	1.20773	9	30.0377	1.05289	15	10.9442	1.20449	13	15.7077	1.2969	9	27.7437	1.21599	15	17.2819	1.24498	13	11.6262	1.21368	9	31.3327	1.14777	15	27.3117	1.11101	13	11.6885	234.5	5.72	5	10	324.975	10.93	8	20	265.627	8.01	7	17	961	103.528	6.50732
O16130	60S ribosomal protein L39 OS=Drosophila melanogaster GN=RpL39 PE=1 SV=2 - [RL39_DROME]	13.73	1	1	1	26	1.06319	8	7.37364	1.24294	7	26.1502	1.33226	8	31.1974	1.12148	8	9.84552	1.1478	7	30.0999	1.3443	8	22.2452	1.01274	8	12.4714	1.06741	7	22.9937	1.18902	8	22.97	56.1693	13.73	1	9	54.3838	13.73	1	9	40.9422	13.73	1	8	51	6.29468	12.5571
Q27869	Protein-L-isoaspartate(D-aspartate) O-methyltransferase OS=Drosophila melanogaster GN=Pcmt PE=1 SV=2 - [PIMT_DROME]	13.72	1	2	3	15	1.25885	6	12.8528	1.58792	2	33.6494	1.72965	4	18.0471	1.15171	6	4.20667	1.28001	2	1.21245	1.58884	4	25.161	1.20771	6	10.0041	1.18822	2	5.33652	1.50539	4	22.611	95.6932	13.72	3	8	63.6333	10.18	2	2	115.873	10.18	2	5	226	24.5744	7.1958
P48611	6-pyruvoyl tetrahydrobiopterin synthase OS=Drosophila melanogaster GN=pr PE=1 SV=1 - [PTPS_DROME]	13.69	1	2	2	10	0.548148	2	57.4782	0.382154	2	20.7895	0.820959	4	12.7267	0.534957	2	38.8037	0.373911	2	8.70684	0.757126	4	17.9372	0.516186	2	35.3113	0.392481	2	3.576	0.761678	4	8.14936	46.61	13.69	2	3	38.06	13.69	2	3	32.89	13.69	2	4	168	19.3248	7.21045
Q9NHD5	Probable N-acetyltransferase san OS=Drosophila melanogaster GN=san PE=1 SV=1 - [SAN_DROME]	13.59	1	2	2	10	0.993498	2	3.72556	1.15063	4	4.43602	1.11537	4	8.61423	0.946896	2	6.45289	1.09958	4	8.0202	1.09683	4	13.5842	0.975119	2	1.66307	1.10314	4	11.4688	1.04011	4	10.4239	55.8545	7.61	1	2	102.82	13.59	2	4	93.6	13.59	2	4	184	20.9807	8.77783
Q9VNI3	UPF0609 protein CG1218 OS=Drosophila melanogaster GN=CG1218 PE=1 SV=2 - [U609_DROME]	13.59	1	3	7	25	1.25512	4	32.6224	1.3388	1		1.10814	3	5.80824	1.27994	4	29.1025	1.13679	1		1.12876	3	10.571	1.35115	4	31.0838	1.16402	1		1.11592	3	8.79351	78.0594	13.59	7	11	38.2527	4.01	3	6	57.4954	5.35	4	8	449	51.0676	7.03467
O44081	H/ACA ribonucleoprotein complex subunit 4 OS=Drosophila melanogaster GN=Nop60B PE=1 SV=1 - [DKC1_DROME]	13.58	1	6	7	52	1.21115	17	19.2117	1.24301	12	26.839	1.24452	10	48.965	1.20357	17	18.8883	1.39157	12	32.926	1.27325	10	31.2919	1.1545	17	22.8749	1.32294	12	20.6615	1.32098	10	13.9985	278.314	12.6	6	19	228.446	9.84	5	16	238.746	12.2	6	17	508	56.7949	9.27588
Q9VI25	Neurochondrin homolog OS=Drosophila melanogaster GN=Neurochondrin PE=2 SV=1 - [NCDN_DROME]	13.55	1	9	11	45	0.580472	7	20.3248	0.673587	10	35.8591	0.695898	9	38.7768	0.590153	7	21.1424	0.644073	10	42.1632	0.721993	9	27.0265	0.585807	7	15.9115	0.706907	10	29.4102	0.84116	9	22.142	281.709	7.61	6	13	261.947	6.78	6	15	247.206	8.44	7	17	723	81.5767	5.94775
Q8MSS1	Protein lava lamp OS=Drosophila melanogaster GN=lva PE=1 SV=2 - [LVA_DROME]	13.46	2	10	43	240	2.59628	2	148.276	0.970432	8	36.8831	0.975056	3	22.2891	2.57754	2	127.066	0.903674	8	21.3793	0.812898	3	11.4291	2.35689	2	135.292	0.956371	8	17.4105	1.21159	3	15.1085	181.864	6.94	27	73	298.385	7.34	24	89	277.049	6.15	19	78	2779	315.71	4.85596
P53997	Protein SET OS=Drosophila melanogaster GN=Set PE=1 SV=2 - [SET_DROME]	13.38	1	3	4	27	1.14422	6	7.55098	1.0898	5	3.45124	1.16022	4	12.5145	1.1367	6	7.62423	1.22094	5	2.59391	1.1817	4	21.8999	1.08744	6	5.77312	1.18276	5	11.4754	1.17426	4	20.2824	135.397	13.38	4	12	82.17	7.81	2	7	90.16	7.81	2	8	269	30.9757	4.36084
P91927	LETM1 and EF-hand domain-containing protein anon-60Da, mitochondrial OS=Drosophila melanogaster GN=Letm1 PE=2 SV=2 - [A60DA_DROME]	13.33	1	6	14	105	0.96033	7	13.7169	0.988924	9	6.41378	1.30712	8	28.8294	0.980413	7	18.5924	1.34331	9	25.857	1.22452	8	23.6162	0.903497	7	21.1861	1.17025	9	34.8939	1.14047	8	18.4919	189.974	8.39	10	37	208.017	9.97	10	38	155.254	5.92	7	30	1013	113.511	6.84424
B4HXL7	Anamorsin homolog OS=Drosophila sechellia GN=l(2)35Bg PE=3 SV=1 - [DRE2_DROSE]	13.31	3	2	4	35	0.730861	3	6.4308	1.15251	2	6.79711	0.966349	2	20.0083	0.759148	3	5.51382	0.965925	2	17.1969	0.870842	2	20.782	0.739657	3	7.37553	0.893741	2	0.741418	0.824077	2	10.8705	71.4377	7.66	2	4	55.3729	13.31	4	18	35.3729	13.31	4	13	248	27.0564	5.21143
B4QX46	Mesencephalic astrocyte-derived neurotrophic factor homolog OS=Drosophila simulans GN=Manf PE=3 SV=1 - [ARMET_DROSI]	13.29	4	2	3	14	0.568878	4	6.82426	0.73786	3	5.43156	0.510783	3	13.9343	0.656549	4	7.35716	0.617502	3	10.6674	0.495114	3	8.86349	0.63571	4	13.4174	0.638298	3	1.25626	0.644178	3	9.08326	83.1049	4.05	1	4	100.881	6.94	2	4	83.9818	13.29	3	6	173	20.0974	8.25049
P12982	Serine/threonine-protein phosphatase alpha-2 isoform OS=Drosophila melanogaster GN=Pp1-87B PE=1 SV=1 - [PP12_DROME]	13.25	3	2	6	19				0.937178	2	7.2101	0.92465	2	2.798				0.788688	2	18.7924	0.957164	2	8.14141				0.848612	2	5.2125	0.910693	2	4.9259	27.1134	5.3	3	4	89.526	11.26	4	5	105.423	11.26	4	10	302	34.5192	5.59229
Q7JZM8	39S ribosomal protein L41, mitochondrial OS=Drosophila melanogaster GN=mRpL41 PE=2 SV=1 - [RM41_DROME]	13.25	1	1	1	1							1.48517	1								1.47127	1								1.11015	1										30.9	13.25	1	1	166	18.5539	9.39307
Q9VPH7	Eukaryotic peptide chain release factor subunit 1 OS=Drosophila melanogaster GN=eRF1 PE=1 SV=2 - [ERF1_DROME]	13.24	1	3	6	33	1.03527	9	19.14	0.859312	6	8.43765	1.02278	8	20.2725	1.10293	9	18.6174	1.2037	6	46.3149	1.12669	8	10.5789	1.01876	9	16.4861	1.04708	6	35.15	0.970176	8	14.7178	236.134	9.59	4	11	141.802	11.87	5	9	187.274	8.45	5	13	438	49.1292	6.0874
A1ZAB5	Protein clueless OS=Drosophila melanogaster GN=clu PE=1 SV=1 - [CLU_DROME]	13.19	6	2	20	68				0.853955	1		0.436325	2	15.126				0.614235	1		0.491542	2	13.2809				0.692651	1		0.557933	2	43.5625	260.538	7.18	12	23	258.777	7.25	11	21	310.147	7.73	11	24	1448	160.752	6.59521
Q9V3D2	Coproporphyrinogen-III oxidase OS=Drosophila melanogaster GN=Coprox PE=1 SV=1 - [HEM6_DROME]	13.08	1	4	5	20	1.12835	6	23.6553	1.06061	4	25.9103	1.15579	5	40.153	1.08579	6	12.841	0.989093	4	2.0709	1.21998	5	32.0813	1.1266	6	7.81972	0.978301	4	11.3325	1.15937	5	10.6733	145.296	8.72	3	8	74.871	7.69	3	7	59.8039	5.9	2	5	390	44.3913	8.71924
Q24498	Ryanodine receptor 44F OS=Drosophila melanogaster GN=Rya-r44F PE=1 SV=3 - [RY44_DROME]	13.05	2	50	64	334	1.12156	77	31.9895	1.08312	83	19.4039	1.03023	92	25.4	1.09844	77	27.0858	1.08583	83	29.8417	1.08845	92	27.0061	1.12932	77	27.4301	1.08401	83	22.8437	1.08307	92	20.5642	1962.74	8.35	44	105	2072.67	9.13	45	116	2124.92	8.78	41	113	5127	580.642	5.60498
Q7KML2	Probable peroxisomal acyl-coenzyme A oxidase 1 OS=Drosophila melanogaster GN=CG5009 PE=1 SV=1 - [ACOX1_DROME]	13	1	5	8	37	0.686529	8	13.6692	0.746242	7	22.8271	0.759693	6	0.705607	0.771633	8	8.44111	0.83564	7	15.2869	0.815923	6	7.66084	0.782073	8	7.21988	0.817863	7	6.07068	0.797527	6	5.1248	243.475	6.73	6	14	209.618	9.57	5	11	203.021	4.78	4	12	669	74.2398	6.90283
B4G7Y6	Pescadillo homolog OS=Drosophila persimilis GN=GL19215 PE=3 SV=1 - [PESC_DROPE]	13	2	1	12	22							1.04494	1								0.911846	1								0.93806	1		21.8476	7.29	7	11	39.92	6.5	5	5	31.91	5.23	4	6	631	74.4496	6.75635
Q8INK9	Methionine-R-sulfoxide reductase B1 OS=Drosophila melanogaster GN=SelR PE=1 SV=3 - [MSRB_DROME]	12.98	1	2	2	15	1.05177	3	12.5378	0.963337	5	12.8602	0.997949	5	9.24851	0.998294	3	10.9195	1.13362	5	15.2064	0.998259	5	6.96111	1.0744	3	3.95851	1.08431	5	7.63105	0.961428	5	12.7588	54.0167	12.98	2	3	79.44	12.98	2	6	75.34	12.98	2	6	208	23.2846	8.70459
Q9V8Y2	General odorant-binding protein 56a OS=Drosophila melanogaster GN=Obp56a PE=1 SV=1 - [OB56A_DROME]	12.95	1	2	2	3				0.219724	2	9.43777	0.142852	1					0.210047	2	4.52271	0.190691	1					0.238303	2	13.3099	0.261014	1						45.69	12.95	2	2	28.54	5.76	1	1	139	15.3928	5.23682
B3M4D9	Eukaryotic translation initiation factor 3 subunit E OS=Drosophila ananassae GN=eIF3-S6 PE=3 SV=1 - [EIF3E_DROAN]	12.9	10	6	6	51	0.926911	16	29.8142	1.0041	18	14.9528	0.966583	15	24.0469	0.944643	16	17.5921	0.994861	18	28.1793	0.904898	15	19.5824	1.01319	16	8.38327	0.987911	18	15.1925	0.982519	15	10.8103	465.428	12.9	6	16	583.089	11.52	5	19	543.405	11.29	5	16	434	51.0461	6.78564
P23572	Cyclin-dependent kinase 1 OS=Drosophila melanogaster GN=cdc2 PE=1 SV=1 - [CDK1_DROME]	12.79	2	2	3	27	0.97216	1		1.31469	2	6.34627	1.16517	3	1.30691	0.961777	1		1.26625	2	6.85953	1.10812	3	3.23469	0.983155	1		1.27422	2	2.16885	1.14204	3	0.891673	40.72	7.07	2	5	66.2286	12.79	3	10	32.89	7.74	2	12	297	34.4169	6.87354
Q71DC3	Neuropeptide-like 3 OS=Drosophila yakuba GN=Nplp3 PE=3 SV=1 - [NPLP3_DROYA]	12.79	2	1	1	1	0.691896	1								0.626763	1								0.694996	1								35.46	12.79	1	1									86	8.34575	9.15869
P07184	Chorion protein S18 OS=Drosophila melanogaster GN=Cp18 PE=2 SV=2 - [CH18_DROME]	12.79	1	1	1	2							1.21592	2	23.8133							1.06985	2	16.486							1.07671	2	26.1341									65.8	12.79	1	2	172	17.2205	9.31982
P48810	Heterogeneous nuclear ribonucleoprotein 87F OS=Drosophila melanogaster GN=Hrb87F PE=2 SV=2 - [RB87F_DROME]	12.73	2	2	5	42	1.06952	1		1.16401	6	3.72862	1.25384	2	9.95523	0.905629	1		1.04919	6	23.9537	1.1713	2	11.9695	0.863441	1		1.04062	6	4.21176	0.992566	2	9.60461	185.737	5.97	3	14	265.241	11.43	4	14	228.097	4.68	2	14	385	39.4756	9.02686
B4LEJ0	Eukaryotic translation initiation factor 3 subunit L OS=Drosophila virilis GN=GJ13043 PE=3 SV=1 - [EIF3L_DROVI]	12.64	11	6	8	57	0.79612	15	22.1123	0.921655	17	6.75975	0.804584	16	8.80806	0.790509	15	22.9203	0.811058	17	19.6661	0.850393	16	14.1187	0.815354	15	21.1123	0.84605	17	22.11	0.853199	16	13.804	349.647	10.59	7	19	415.237	11.52	7	20	255.121	8.55	5	18	538	62.9483	6.04932
P35421	Phosphoribosylformylglycinamidine synthase OS=Drosophila melanogaster GN=ade2 PE=1 SV=2 - [PUR4_DROME]	12.63	1	14	18	98	0.690328	19	20.7541	0.655795	18	23.1857	0.650888	14	22.3883	0.712007	19	25.2906	0.654475	18	21.0727	0.713797	14	27.8275	0.691926	19	26.8368	0.678442	18	15.0792	0.694184	14	30.5193	596.517	10.34	14	33	607.194	8.64	12	34	520.158	8.49	12	31	1354	147.992	5.68115
P19967	Cytochrome b5-related protein OS=Drosophila melanogaster GN=Cyt-b5-r PE=2 SV=2 - [CYB5R_DROME]	12.61	2	4	5	35	0.755393	7	13.0275	0.665794	7	12.156	0.772642	9	12.2461	0.669984	7	13.1225	0.797673	7	11.3431	0.77458	9	11.2434	0.742021	7	6.78024	0.937335	7	15.099	0.902156	9	10.1919	178.666	9.63	4	11	236.62	12.61	5	10	276.79	12.61	5	14	436	50.3229	8.11865
Q9VI75	Phosphatidylinositol-binding clathrin assembly protein LAP OS=Drosophila melanogaster GN=lap PE=1 SV=3 - [PICAL_DROME]	12.61	1	3	6	93	1.12017	5	20.0412	1.15563	5	14.0187	1.30896	7	17.1856	1.03395	5	19.5808	1.14774	5	2.48577	1.18788	7	11.3107	1.00409	5	15.0921	1.16534	5	15.1125	1.16142	7	9.46657	75.4802	8.55	5	15	240.234	11.11	5	39	233.543	11.11	5	39	468	49.8358	6.21436
Q9Y105	Probable glutamine--tRNA ligase OS=Drosophila melanogaster GN=Aats-gln PE=1 SV=1 - [SYQ_DROME]	12.6	1	6	11	33	1.02615	4	39.3318	0.711386	4	1.81555	0.943149	5	60.0816	1.07611	4	41.5877	0.886448	4	25.2378	1.01288	5	25.7752	1.08261	4	40.0537	0.885531	4	16.1749	0.998791	5	8.87787	47.079	5.91	5	7	71.6867	9.38	8	12	56.19	10.67	9	14	778	87.4531	7.21045
Q9VQ93	Golgi phosphoprotein 3 homolog rotini OS=Drosophila melanogaster GN=rti PE=1 SV=1 - [GOLP3_DROME]	12.59	1	2	5	9	0.82127	3	0.496401				1.05334	2	3.21186	0.870899	3	0.561808				1.12718	2	14.132	0.874832	3	4.17048				1.10052	2	1.90935	85.912	9.18	3	4	0	1.7	1	1	53.8136	5.78	3	4	294	33.4902	5.43994
Q7JW12	Thioredoxin-related transmembrane protein 2 homolog OS=Drosophila melanogaster GN=CG11007 PE=2 SV=1 - [TMX2_DROME]	12.55	1	3	4	11	0.875112	5	6.99276	0.759318	2	16.9085	0.965201	2	12.4343	0.853964	5	13.8863	0.961542	2	7.10869	0.948291	2	7.5128	0.960104	5	20.7256	0.982651	2	7.64797	0.901187	2	9.6704	114.02	12.55	3	5	52.72	9.96	3	3	66.1418	9.96	3	3	271	31.3024	8.95361
P40417	Mitogen-activated protein kinase ERK-A OS=Drosophila melanogaster GN=rl PE=1 SV=3 - [ERKA_DROME]	12.5	1	2	4	10	0.934832	1		1.01401	5	7.24714	1.0383	2	4.16807	1.03339	1		1.06411	5	12.8916	1.06708	2	9.43099	0.996552	1		1.07719	5	13.0005	1.11688	2	0.0968947	68.55	3.99	1	1	164.823	6.38	2	5	111.391	10.11	3	4	376	43.1241	6.07471
O62621	Coatomer subunit beta' OS=Drosophila melanogaster GN=beta'Cop PE=2 SV=2 - [COPB2_DROME]	12.47	1	6	10	35	1.01266	4	15.1177	0.96915	3	15.4058	1.02467	7	17.4292	0.960282	4	7.89329	1.02392	3	4.98962	1.10085	7	13.7699	1.00523	4	10.7734	1.02171	3	18.4769	1.05221	7	18.2839	84.1777	7.22	6	10	60.7873	6.89	6	10	89.3112	9.74	7	15	914	102.648	5.26221
B4JAX0	Anamorsin homolog OS=Drosophila grimshawi GN=l(2)35Bg PE=3 SV=1 - [DRE2_DROGR]	12.45	2	1	6	28	0.629647	1								0.692757	1								0.715383	1								23.2132	10.44	5	8	34.8438	9.64	4	10	24.763	11.24	5	10	249	27.0494	5.18604
Q9VU84	Drebrin-like protein OS=Drosophila melanogaster GN=Abp1 PE=1 SV=1 - [DBNL_DROME]	12.43	1	4	9	22	1.06463	3	17.1037	0.889753	1		0.723255	3	25.2604	1.06786	3	7.03773	1.35401	1		0.740077	3	26.5949	0.946843	3	8.1598	1.03282	1		0.76489	3	11.677	70.8782	7.91	6	11	31.87	6.78	4	4	52.7355	8.47	5	7	531	58.6936	5.021
B4P6P7	Protein clueless OS=Drosophila yakuba GN=clu PE=3 SV=1 - [CLU_DROYA]	12.41	8	2	21	69	2.66971	2	70.6354	1.98516	2	69.9506	2.46673	3	63.3727	2.77063	2	77.24	1.94714	2	86.1825	2.28875	3	85.2393	2.87144	2	79.5396	1.9081	2	86.5984	2.15308	3	96.0931	335.502	7.37	12	24	314.062	7.79	12	23	303.861	6.62	11	22	1451	160.665	6.48096
Q27638	Glucose-6-phosphate 1-dehydrogenase (Fragment) OS=Drosophila yakuba GN=Zw PE=3 SV=1 - [G6PD_DROYA]	12.36	1	1	6	34	2.33409	2	8.59008	1.47484	2	14.5595	2.22282	3	8.77202	2.26348	2	10.8804	2.34281	2	11.5375	2.32399	3	5.90691	2.60341	2	8.25859	2.72045	2	15.1185	2.6571	3	8.13602	181.688	6.95	4	9	158.903	12.36	6	14	188.825	6.95	4	11	518	59.9002	6.75635
Q9VJ38	39S ribosomal protein L13, mitochondrial OS=Drosophila melanogaster GN=mRpL13 PE=2 SV=2 - [RM13_DROME]	12.36	1	1	1	2				0.813261	2	18.1334							0.747059	2	7.62582							0.773217	2	3.55473								137.78	12.36	1	2					178	21.0767	8.74854
O18388	Importin subunit beta OS=Drosophila melanogaster GN=Fs(2)Ket PE=2 SV=2 - [IMB_DROME]	12.33	1	9	9	30	1.0432	7	21.3421	0.839	11	51.5152	0.650016	11	73.4417	1.09174	7	11.8169	0.700605	11	52.2262	0.792299	11	46.9709	1.07426	7	15.8159	0.814429	11	36.9844	0.901849	11	45.303	151.826	6.33	4	7	303.039	11.31	7	12	402.124	6.33	5	11	884	98.6316	5.03369
Q9V998	Ubiquitin-like protein 5 OS=Drosophila melanogaster GN=ubl PE=3 SV=1 - [UBL5_DROME]	12.33	1	1	1	4	0.747919	2	13.3531	1.10505	1		0.795946	1		0.712744	2	6.63445	0.82059	1		0.7706	1		0.77486	2	10.4259	0.979628	1		0.962188	1		85.91	12.33	1	2	63.84	12.33	1	1	46.37	12.33	1	1	73	8.56449	8.42627
B4NE56	Pescadillo homolog OS=Drosophila willistoni GN=GK25349 PE=3 SV=1 - [PESC_DROWI]	12.3	1	2	12	40	0.527281	4	16.5435	1.16573	2	11.1787				0.480914	4	19.2446	0.708979	2	74.3119				0.508961	4	24.0614	0.662045	2	70.6363				60.2891	7.41	7	14	58.2284	8.2	7	14	34.2387	4.57	4	12	634	74.6617	6.72705
P16568	Protein bicaudal D OS=Drosophila melanogaster GN=BicD PE=1 SV=2 - [BICD_DROME]	12.28	1	4	9	41	0.984552	4	10.2226	1.10388	5	23.0559	1.03415	4	19.494	0.929302	4	6.19049	1.15547	5	35.0811	1.05105	4	17.2964	0.988153	4	13.6555	1.03131	5	23.6428	0.953338	4	19.7447	108.281	9.34	7	12	96.8411	6.65	4	16	54.0813	9.97	7	13	782	88.8992	5.16064
Q9VAL0	Signal peptidase complex subunit 1 OS=Drosophila melanogaster GN=Spase12 PE=1 SV=2 - [SPCS1_DROME]	12.24	1	1	1	1	1.00347	1								1.11629	1								1.12701	1								44.22	12.24	1	1									98	11.0518	9.70068
Q9W596	Microtubule-associated protein futsch OS=Drosophila melanogaster GN=futsch PE=1 SV=4 - [FUTSC_DROME]	12.12	2	22	49	235	1.32079	20	46.2322	1.08582	17	36.1096	1.18211	21	36.3742	1.31924	20	43.4176	1.27128	17	44.6963	1.09088	21	22.5335	1.3442	20	45.6363	1.17426	17	45.3604	1.12584	21	25.4864	385.72	7.37	29	80	294.649	6.97	30	70	407.472	5.48	27	85	5495	591.725	4.97021
P26308	Guanine nucleotide-binding protein subunit beta-1 OS=Drosophila melanogaster GN=Gbeta13F PE=1 SV=1 - [GBB1_DROME]	12.06	1	3	5	13	0.854022	2	7.4459	1.17042	1		0.923357	2	14.3026	0.787339	2	18.6493	0.919452	1		0.813119	2	4.24298	0.846577	2	12.1928	1.01752	1		0.892424	2	9.58717	58.5695	8.82	4	6	71.87	4.41	2	3	39.28	4.71	2	4	340	37.1089	6.44287
O44342	Protein windbeutel OS=Drosophila melanogaster GN=wbl PE=1 SV=1 - [WBL_DROME]	12.06	1	2	3	10	0.640545	1		0.696681	2	30.2813	0.808522	1		0.657364	1		0.770231	2	27.3	0.761923	1		0.65982	1		0.792727	2	18.647	0.765966	1		22.56	7	2	2	60.45	12.06	3	5	58.28	7	2	3	257	29.4254	6.44287
Q07152	Inosine-5'-monophosphate dehydrogenase OS=Drosophila melanogaster GN=ras PE=1 SV=1 - [IMDH_DROME]	11.92	1	6	6	18	1.29781	3	12.1907	1.11116	5	4.74806	0.95416	7	16.2973	1.19548	3	21.5531	1.14771	5	23.528	0.988003	7	13.2955	1.18321	3	25.9185	1.23461	5	14.9298	1.00839	7	11.8742	48.6633	6.89	4	4	100.53	8.57	4	5	180.549	8.94	5	9	537	57.7924	7.43018
B4H8J5	ATPase ASNA1 homolog OS=Drosophila persimilis GN=GL20106 PE=3 SV=1 - [ASNA_DROPE]	11.9	12	3	4	18	0.873576	5	8.65645	0.85144	4	8.35269	0.791958	8	10.058	0.93313	5	7.13726	0.860076	4	15.496	0.855974	8	13.9556	0.925372	5	15.6416	0.941746	4	10.688	0.91955	8	12.6745	137.199	9.82	3	5	149.466	8.93	3	5	138.328	9.82	3	8	336	37.5152	5.19873
Q9VKY2	Cullin-associated NEDD8-dissociated protein 1 OS=Drosophila melanogaster GN=Cand1 PE=2 SV=1 - [CAND1_DROME]	11.86	1	10	15	53	1.0887	13	11.9108	0.949495	12	9.1945	1.03779	19	11.2223	0.999132	13	24.8015	1.14103	12	24.4095	1.07448	19	6.93944	1.07445	13	8.39254	1.02982	12	13.5071	1.02636	19	14.8619	324.551	6.09	8	15	272.996	9.05	11	16	472.622	8.09	9	22	1248	139.267	5.87158
P91622	[Pyruvate dehydrogenase (acetyl-transferring)] kinase, mitochondrial OS=Drosophila melanogaster GN=Pdk PE=2 SV=2 - [PDK_DROME]	11.86	1	2	4	8				0.869002	2	31.2403							0.789419	2	19.8978							0.866976	2	30.6928								41.8633	11.86	4	4	27.14	3.63	2	4	413	46.5964	7.15186
Q86S05	Protein lingerer OS=Drosophila melanogaster GN=lig PE=1 SV=1 - [LIG_DROME]	11.85	2	8	10	70	1.04344	17	14.3518	1.03981	14	13.5461	0.95667	25	15.5829	1.06965	17	8.21735	1.15818	14	15.7432	0.965803	25	12.7499	1.13473	17	12.2478	1.06833	14	12.653	0.935739	25	13.6493	446.567	8.8	7	21	375.788	5.89	5	19	662.815	9.53	8	30	1375	139.408	6.40479
P22058	Chromosomal protein D1 OS=Drosophila melanogaster GN=D1 PE=1 SV=3 - [CPD1_DROME]	11.83	1	3	4	8				0.875171	2	37.7033	0.629252	3	40.7856				0.686951	3	12.5133	0.662735	3	38.9307				0.665218	3	5.18033	0.598955	3	34.2875					161.754	11.83	4	4	139.111	9.58	3	4	355	36.9789	6.63916
P36872	Protein phosphatase PP2A 55 kDa regulatory subunit OS=Drosophila melanogaster GN=tws PE=2 SV=1 - [2ABA_DROME]	11.82	1	3	8	27	1.24489	5	5.57485	1.08259	7	14.2421	1.11558	5	9.50985	1.18669	5	4.45445	1.08496	7	27.8235	1.14496	5	3.19702	1.18653	5	6.17535	1.14678	7	17.1997	1.11804	5	1.22954	54.46	5.01	4	7	112.687	6.61	4	10	85.9433	9.02	6	10	499	56.9306	7.09326
P09052	ATP-dependent RNA helicase vasa, isoform A OS=Drosophila melanogaster GN=vas PE=1 SV=3 - [VASA1_DROME]	11.8	1	4	8	31	1.34691	2	21.9237	1.18615	4	7.7129	1.17412	5	15.7393	1.35917	2	20.1051	1.0671	4	10.4809	1.25098	5	8.63877	1.4525	2	25.4498	1.19205	4	8.54153	1.17127	5	14.903	51.8334	7.41	5	10	131.987	7.11	5	9	66.3101	5.45	4	12	661	72.2867	5.65576
Q9VLV5	Probable small nuclear ribonucleoprotein E OS=Drosophila melanogaster GN=SmE PE=1 SV=1 - [RUXE_DROME]	11.7	1	1	1	4	1.83862	2	12.4285	0.729302	1		1.073	1		1.85166	2	14.424	1.81729	1		1.20129	1		1.87694	2	22.0658	1.9411	1		1.20199	1		38.64	11.7	1	2	40.99	11.7	1	1	32.16	11.7	1	1	94	11.0889	9.62744
B4LQ23	Protein clueless OS=Drosophila virilis GN=clu PE=3 SV=1 - [CLU_DROVI]	11.6	2	2	18	89				1.10673	3	15.6823	1.50288	1					1.25268	3	15.2546	1.43302	1					1.3546	3	24.9211	1.65588	1		164.209	5.94	11	43	123.82	9.01	12	27	42.521	6.42	9	19	1465	161.723	6.44287
Q9VIW3	Ran GTPase-activating protein OS=Drosophila melanogaster GN=RanGap PE=1 SV=1 - [RAGP1_DROME]	11.58	1	4	6	26	0.972023	4	6.44127	0.886065	6	22.1793	0.743763	6	55.7093	0.912164	4	8.39137	0.941752	6	24.0342	0.817806	6	51.1191	0.971306	4	10.1085	0.972964	6	17.8293	0.825401	6	35.5599	131.64	9.56	5	9	242.154	7.89	4	8	178.82	7.38	4	9	596	66.0285	4.65283
Q9V461	DNA replication licensing factor Mcm6 OS=Drosophila melanogaster GN=Mcm6 PE=1 SV=1 - [MCM6_DROME]	11.38	2	3	12	38	1.11279	5	31.5334	2.12998	1		1.08595	3	6.08373	1.08397	5	28.3658	1.54907	1		1.03542	3	12.0144	1.14948	5	25.3464	1.74394	1		1.06772	3	16.0196	83.76	8.32	9	18	25.97	3.67	5	8	53.6032	7.59	8	12	817	92.2946	5.37646
Q9VP65	Multifunctional methyltransferase subunit TRM112-like protein OS=Drosophila melanogaster GN=CG12975 PE=2 SV=1 - [TR112_DROME]	11.29	1	1	1	1	0.903104	1								0.947103	1								0.978482	1								49.09	11.29	1	1									124	13.9113	4.58936
Q292P9	Guanine nucleotide-binding protein G(s) subunit alpha OS=Drosophila pseudoobscura pseudoobscura GN=G-salpha60A PE=3 SV=1 - [GNAS_DROPS]	11.26	2	1	6	42				1.08425	2	0.840729							1.17964	2	16.8092							1.18525	2	19.1584				113.169	8.64	5	13	187.003	9.95	5	18	54.7333	7.33	4	11	382	44.6995	7.86963
Q9W4M9	tRNA (cytosine(34)-C(5))-methyltransferase OS=Drosophila melanogaster GN=Nsun2 PE=2 SV=1 - [NSUN2_DROME]	11.26	1	1	9	36	1.03636	1		1.10319	1					1.00924	1		1.13576	1					1.00519	1		1.15803	1					46.18	8.98	8	17	43.6944	7.91	5	12	24.4495	3.75	4	7	746	84.109	6.82959
P25153	Ubiquitin-conjugating enzyme E2-17 kDa OS=Drosophila melanogaster GN=UbcD6 PE=2 SV=2 - [UBCD6_DROME]	11.26	1	1	1	8	1.09155	2	13.1235	0.960908	3	3.26068	1.01625	3	4.77343	1.10548	2	8.23864	1.11576	3	3.56777	1.03641	3	1.66712	1.1763	2	15.9103	1.05541	3	6.6439	1.03302	3	7.95884	108.84	11.26	1	2	107.643	11.26	1	3	132.77	11.26	1	3	151	17.1415	5.98584
P11146	Heat shock 70 kDa protein cognate 2 OS=Drosophila melanogaster GN=Hsc70-2 PE=1 SV=2 - [HSP7B_DROME]	11.22	1	1	8	109	3.25518	3	35.3568	1.26534	1					2.95231	3	28.4561	2.18306	1					3.38675	3	27.4512	1.79412	1					625.571	10.43	7	38	382.235	9.32	6	31	667.043	6.79	5	40	633	69.6789	7.18115
Q8I0G5	Coatomer subunit gamma OS=Drosophila melanogaster GN=gammaCop PE=2 SV=1 - [COPG_DROME]	11.21	2	6	8	37	0.723931	6	24.9571	0.855728	6	16.4751	0.888429	6	7.38616	0.763586	6	36.5735	0.873483	6	17.7125	0.920613	6	10.0492	0.772957	6	28.9487	0.926057	6	5.1934	0.987445	6	11.9029	180.051	6.12	4	14	145.06	7.36	5	9	157.248	7.59	6	14	883	97.6284	5.66846
Q9V431	Apoptosis inhibitor 5 homolog OS=Drosophila melanogaster GN=Aac11 PE=2 SV=1 - [API5_DROME]	11.19	3	3	9	32	1.13135	3	13.1303	1.01582	3	13.6261	1.04619	2	8.16297	1.13609	3	7.94795	1.02871	3	40.926	1.01827	2	7.7873	1.12617	3	8.83379	0.972174	3	44.2877	1.02258	2	0.758693	101.088	5.97	5	9	114.702	6.34	5	9	131.304	6.9	6	14	536	59.8929	6.75635
B4JZG8	Pescadillo homolog OS=Drosophila grimshawi GN=GH25074 PE=3 SV=1 - [PESC_DROGR]	11.18	2	1	10	22	1.42071	1								1.42705	1								1.37189	1								35.955	5.98	6	12	39.92	7.56	6	6	31.91	3.15	2	4	635	74.6106	6.66846
Q8IRJ8	THO complex protein 7 OS=Drosophila melanogaster GN=thoc7 PE=1 SV=2 - [THOC7_DROME]	11.11	1	1	4	39	1.0349	1		3.53873	1					1.09091	1		1.36149	1					1.15646	1		1.76379	1					49.64	9.38	3	14	54.6289	5.21	2	13	31.39	3.82	2	12	288	33.0313	4.84326
P37193	Adrenodoxin-like protein, mitochondrial OS=Drosophila melanogaster GN=Fdxh PE=2 SV=3 - [ADXH_DROME]	11.05	1	1	1	2	1.02441	1		1.03539	1					1.10253	1		1.22488	1					1.13085	1		1.08726	1					50.02	11.05	1	1	47.93	11.05	1	1					172	19.7209	7.03467
A1Z9A8	Protein PTCD3 homolog, mitochondrial OS=Drosophila melanogaster GN=CG4679 PE=2 SV=1 - [PTCD3_DROME]	11.04	1	4	6	21	0.794218	2	54.2949	0.820061	9	49.6681	0.775369	7	25.083	0.798677	2	36.0735	0.768396	9	45.9366	0.868977	7	7.89202	0.816283	2	39.1113	0.747271	9	47.4935	0.921188	7	8.55843	30.87	4.14	3	4	298.566	9.66	5	10	161.66	8.44	4	7	652	74.16	5.92236
Q9VZL6	Ragulator complex protein LAMTOR4 homolog OS=Drosophila melanogaster GN=CG14977 PE=1 SV=2 - [LTOR4_DROME]	10.83	1	1	1	2				0.876473	1		0.843466	1					0.947969	1		0.835213	1					1.09316	1		1.00271	1						54.41	10.83	1	1	38.52	10.83	1	1	120	13.2535	5.03369
Q9V773	Probable cytochrome P450 6a20 OS=Drosophila melanogaster GN=Cyp6a20 PE=2 SV=2 - [C6A20_DROME]	10.78	1	3	8	37	0.885504	3	32.2887	1.04339	3	26.5927	1.47602	1		0.847951	3	30.7309	0.838768	3	34.9515	1.1289	1		0.817842	3	19.5514	1.13297	3	23.527	1.30082	1		192.111	10.58	7	10	210.255	10.78	7	14	153.11	9.18	6	13	501	57.6915	8.07471
O02373	UDP-glucose 6-dehydrogenase OS=Drosophila melanogaster GN=sgl PE=1 SV=1 - [UGDH_DROME]	10.71	1	3	5	18	0.581543	1		0.595548	2	5.45279	0.769263	2	73.0321	0.650676	1		0.595677	2	4.68495	0.834464	2	59.4574	0.529051	1		0.551228	2	3.30558	0.778134	2	50.5909	77.84	4.41	3	4	130.682	4.41	3	8	50.55	8.82	4	6	476	52.8412	6.17627
P13217	1-phosphatidylinositol 4,5-bisphosphate phosphodiesterase OS=Drosophila melanogaster GN=norpA PE=1 SV=4 - [PIPA_DROME]	10.68	1	9	13	47	0.790828	9	14.3518	1.16343	9	40.3052	1.05462	13	46.8458	0.801956	9	19.6824	0.951184	9	11.8626	1.01616	13	35.1207	0.851663	9	11.2661	0.996589	9	17.0854	0.975513	13	22.5139	222.467	4.47	6	11	170.772	9.13	11	14	255.288	9.22	12	22	1095	124.784	7.00537
Q9W197	7-methylguanosine phosphate-specific 5'-nucleotidase OS=Drosophila melanogaster GN=CG3362 PE=1 SV=1 - [5NT3B_DROME]	10.66	1	2	4	24	1.25596	3	0.23053	0.919687	2	6.35541	1.12519	3	7.70328	1.33107	3	3.99497	1.15423	2	22.5217	1.03806	3	21.2217	1.15304	3	7.26767	0.975604	2	24.9413	0.993344	3	12.0335	65.3184	10.66	4	10	89.8327	4.7	2	6	99.4831	4.7	2	8	319	36.2711	5.43994
Q9V427	Innexin inx2 OS=Drosophila melanogaster GN=Inx2 PE=1 SV=1 - [INX2_DROME]	10.63	1	4	5	11	0.663366	2	57.6655	1.19451	1		1.05893	3	189.938	0.65528	2	39.489	0.730088	1		1.10886	3	147.565	0.674379	2	51.4372	0.826067	1		1.13292	3	47.4369	28.63	6.27	3	5	31.45	4.63	2	2	100.47	8.99	3	4	367	42.4608	6.30322
B4PV71	Enolase-phosphatase E1 OS=Drosophila yakuba GN=GE25301 PE=3 SV=1 - [ENOPH_DROYA]	10.55	2	1	3	49	0.751239	2	1.74992	0.922787	2	5.51635	0.696843	3	4.22914	0.761889	2	1.35069	0.641326	2	14.9974	0.716597	3	1.82238	0.901327	2	4.1511	0.801758	2	9.10415	0.903241	3	4.49164	35.711	4.3	2	20	47.4833	2.34	1	13	77.9133	10.55	3	16	256	28.5809	5.64307
Q05856	Small nuclear ribonucleoprotein-associated protein B OS=Drosophila melanogaster GN=SmB PE=1 SV=1 - [RSMB_DROME]	10.55	1	2	2	16	1.38446	7	7.38001	1.18363	6	3.85612	1.54804	3	9.1081	1.32835	7	6.38974	1.44788	6	2.95071	1.44691	3	2.17493	1.33809	7	7.13388	1.33216	6	4.40416	1.27654	3	6.99203	165.286	10.55	2	7	200.167	7.04	1	6	94.5133	7.04	1	3	199	21.007	11.2241
P52486	Ubiquitin-conjugating enzyme E2-22 kDa OS=Drosophila melanogaster GN=UbcD4 PE=1 SV=2 - [UBCD4_DROME]	10.55	1	2	3	25	0.593187	2	6.02207	0.895282	4	0.853176	0.636141	3	3.02703	0.643736	2	1.18674	0.552758	4	4.91135	0.666467	3	4.21046	0.683302	2	3.57162	0.710273	4	4.31825	0.907841	3	0.488939	27.5582	5.53	2	8	25.9544	10.55	3	8	63.0071	5.53	2	9	199	22.4955	5.46533
Q9VN95	Enolase-phosphatase E1 OS=Drosophila melanogaster GN=CG12173 PE=1 SV=2 - [ENOPH_DROME]	10.55	2	1	2	2							1.21726	1								1.17216	1								1.23031	1										39.54	10.55	2	2	256	28.2797	6.07471
Q2LZZ7	Serine/threonine-protein kinase tricorner OS=Drosophila pseudoobscura pseudoobscura GN=trc PE=3 SV=1 - [TRC_DROPS]	10.48	2	2	7	21	0.887598	4	4.54368	1.18321	2	0.232048	1.12124	3	17.0587	0.878247	4	6.90947	1.22092	2	3.05379	1.1509	3	7.98675	0.846177	4	3.36823	1.32009	2	2.69309	1.26015	3	5.81151	58.69	6.77	4	7	35.3	4.37	3	7	30.26	6.77	5	7	458	52.9018	6.56592
Q01989	Myosin heavy chain 95F OS=Drosophila melanogaster GN=jar PE=2 SV=4 - [MYS9_DROME]	10.45	1	5	16	91	1.12335	3	7.92861	1.03718	3	8.10333	1.13941	6	17.6119	1.10181	3	6.83707	1.05473	3	19.6717	1.06114	6	21.5497	1.0078	3	3.08029	1.10463	3	17.8533	1.08025	6	7.7492	47.2995	4.71	7	18	46.6837	6.3	10	30	69.8375	8.94	14	43	1253	143.209	8.63135
Q9VFR0	Protein BCCIP homolog OS=Drosophila melanogaster GN=CG9286 PE=2 SV=2 - [BCCIP_DROME]	10.44	1	2	3	5	1.42195	1		2.32336	3	35.4142				1.38482	1		0.647941	3	41.2395				1.29784	1		0.744577	3	28.2838				86.4	5.39	1	1	62.5305	5.05	2	4					297	33.4086	4.65283
Q8MR62	Viral IAP-associated factor homolog OS=Drosophila melanogaster GN=viaf PE=1 SV=1 - [VIAF1_DROME]	10.42	1	2	2	8	0.709314	2	15.6278	0.942581	3	19.5866	0.85951	3	18.6508	0.75569	2	25.5001	0.868142	3	4.49663	0.86777	3	16.1854	0.715697	2	24.1908	0.87723	3	0.0103635	0.965827	3	9.83943	44.62	5.83	1	2	81.1467	10.42	2	3	44.76	10.42	2	3	240	27.4228	4.85596
Q9VMA3	Protein cup OS=Drosophila melanogaster GN=cup PE=1 SV=3 - [CUP_DROME]	10.38	1	7	13	52	1.21618	12	13.4421	1.17233	7	21.5536	1.15753	11	20.1692	1.16025	12	15.8581	1.39143	7	19.8631	1.11809	11	22.0863	1.32627	12	19.4038	1.46009	7	10.6981	1.11897	11	27.4483	373.419	6.18	8	17	228.684	6.98	9	17	277.801	6.27	9	18	1117	125.594	8.85107
Q9VJC7	Elongation factor Ts, mitochondrial OS=Drosophila melanogaster GN=CG6412 PE=2 SV=1 - [EFTS_DROME]	10.38	1	2	3	11	0.833605	3	5.53876	0.895908	3	6.18061	0.973039	3	14.9573	0.795486	3	12.9121	1.12259	3	8.17696	1.09151	3	4.61801	0.772227	3	11.3225	1.15494	3	1.55405	1.07117	3	5.62978	40.3586	2.2	1	3	81.8427	10.38	3	4	112.684	10.38	3	4	318	35.3898	6.87354
P83094	Stromal interaction molecule homolog OS=Drosophila melanogaster GN=Stim PE=1 SV=1 - [STIM_DROME]	10.35	1	4	7	24	1.0597	4	10.9678	1.07383	4	10.5978	0.828312	5	7.95757	0.996874	4	9.70433	1.01496	4	12.8309	0.835503	5	6.53435	1.07926	4	10.1663	1.04896	4	10.4568	0.908299	5	6.82316	86.9823	4.04	3	7	52.0535	5.96	4	8	54.9252	6.67	5	9	570	64.757	6.43018
Q9VLC0	Vacuolar protein sorting-associated protein 54 OS=Drosophila melanogaster GN=scat PE=1 SV=1 - [VPS54_DROME]	10.32	1	1	13	43				0.284486	1		0.226508	1					0.409647	1		0.272577	1					0.340593	1		0.263191	1		35.8268	6.28	8	16	34.3611	3.51	5	10	55.8709	4.36	5	17	940	105.175	7.43018
Q960Z0	Kinesin-like protein Klp10A OS=Drosophila melanogaster GN=Klp10A PE=1 SV=1 - [KI10A_DROME]	10.31	1	2	7	24	1.00421	1		0.916342	1		1.11178	1		0.960391	1		1.11023	1		1.02743	1		0.95867	1		1.26375	1		1.13856	1		25.4146	7.58	5	11	39.47	5.96	5	6	30.588	4.22	4	7	805	88.6161	7.21045
Q9V419	Probable cytochrome P450 28a5 OS=Drosophila melanogaster GN=Cyp28a5 PE=2 SV=1 - [C28A5_DROME]	10.3	1	4	6	21	0.743431	6	6.25912	0.923094	5	10.876	0.788628	6	14.7446	0.802034	6	21.7655	0.754732	5	9.0632	0.764868	6	4.5716	0.799936	6	28.8268	0.762158	5	3.60284	0.94028	6	11.635	115.054	5.74	3	7	73.4656	10.3	6	7	121.486	8.91	5	7	505	57.6679	8.22119
Q9VD51	Probable ATP-dependent RNA helicase pitchoune OS=Drosophila melanogaster GN=pit PE=2 SV=2 - [DDX18_DROME]	10.29	1	4	8	41	1.02149	4	16.3233	1.02759	5	3.33205	1.07288	7	5.28835	1.09523	4	11.7386	1.11339	5	20.8115	1.00575	7	6.40237	0.989863	4	17.3724	1.17466	5	18.8045	1.15822	7	10.392	89.6283	5	4	10	172.036	5.15	4	12	165.562	8.82	7	19	680	76.8799	7.97217
P10351	Xanthine dehydrogenase OS=Drosophila melanogaster GN=ry PE=2 SV=2 - [XDH_DROME]	10.26	3	6	12	25	0.966972	2	21.5892	0.91381	4	7.57139	0.81351	5	28.7782	0.976693	2	18.5271	0.963366	4	17.1046	0.967266	5	18.054	0.956179	2	15.9736	1.00612	4	8.3778	0.960542	5	13.6966	30.969	2.47	3	3	142.086	5.09	7	10	161.613	7.49	8	12	1335	146.833	6.66846
Q7KUT2	Lon protease homolog, mitochondrial OS=Drosophila melanogaster GN=CG8798 PE=2 SV=1 - [LONM_DROME]	10.25	1	4	11	151	0.687308	8	24.1115	0.784241	16	27.4158	0.633243	8	43.611	0.791588	8	19.7031	0.743395	16	29.0779	0.603957	8	44.9604	0.793464	8	10.8389	0.935772	16	13.7984	0.861132	8	8.44501	303.474	4.1	5	24	648.51	6.74	7	66	344.439	7.71	8	61	1024	114.96	7.59131
Q94901	RNA-binding protein lark OS=Drosophila melanogaster GN=lark PE=1 SV=1 - [LARK_DROME]	10.23	1	2	4	6				1.2767	2	50.5887							1.06987	2	22.1971							1.10342	2	29.6243								40.6538	10.23	4	6					352	39.8866	9.0708
Q9V3R1	Accessory gland protein Acp36DE OS=Drosophila melanogaster GN=Acp36DE PE=2 SV=1 - [A36DE_DROME]	10.2	6	1	13	143																												180.538	8.55	10	40	201.941	6.03	9	47	264.876	6.03	9	56	912	101.861	8.98291
Q9VKM1	Protein piwi OS=Drosophila melanogaster GN=piwi PE=1 SV=1 - [PIWI_DROME]	10.2	1	3	11	37	1.60223	6	28.3752	1.52552	4	14.2079	1.79458	4	10.4533	1.51331	6	26.9039	1.66112	4	3.17929	1.70671	4	7.51554	1.46776	6	25.1613	1.61716	4	14.1825	1.64129	4	8.98353	177.283	7.83	9	19	125.205	3.2	4	6	98.4657	6.17	7	12	843	97.1162	9.56885
B4I3X6	Enolase-phosphatase E1 OS=Drosophila sechellia GN=GM10653 PE=3 SV=1 - [ENOPH_DROSE]	10.16	1	1	4	33							1.07096	2	13.0119							1.04218	2	25.3043							1.1026	2	12.4467	0	3.91	2	3	50.37	3.91	2	18	20.99	10.16	4	12	256	28.2778	6.16357
Q9VQ62	Protein NPC2 homolog OS=Drosophila melanogaster GN=Npc2a PE=1 SV=1 - [NPC2_DROME]	10.14	1	2	2	8				0.514397	3	0.220398	0.357786	4	34.3648				0.478321	3	14.0737	0.394819	4	29.1377				0.502721	3	13.2758	0.392409	4	32.9787					59.4468	10.14	2	4	65.9146	10.14	2	4	148	16.0102	5.31299
Q9VHN6	39S ribosomal protein L19, mitochondrial OS=Drosophila melanogaster GN=mRpL19 PE=2 SV=1 - [RM19_DROME]	10.13	1	3	3	4	0.886964	1		1.04603	1		0.955145	2	0.331724	0.736986	1		0.703363	1		0.982474	2	11.7304	0.747093	1		0.71444	1		0.946122	2	7.67974	23.73	3.27	1	1	36.24	3.27	1	1	33.41	6.86	2	2	306	36.17	8.82178
Q9V9Z9	Probable rRNA-processing protein EBP2 homolog OS=Drosophila melanogaster GN=CG1542 PE=2 SV=1 - [EBP2_DROME]	10.1	1	1	3	4							0.767907	1								0.79679	1								0.8417	1										29.4503	10.1	3	4	307	35.0557	10.0962
A1Z7Z9	Centrosomal protein of 131 kDa OS=Drosophila melanogaster GN=cep131 PE=2 SV=1 - [CP131_DROME]	10.03	1	2	16	61	1.11225	1		1.04616	2	1.91958	0.854502	1		1.16492	1		0.788408	2	2.83379	0.806167	1		1.07788	1		0.879548	2	2.85081	0.901177	1		17.1381	7.36	11	24	25.341	3.02	6	14	33.0415	4.35	8	23	1127	128.767	6.96143
O18405	Surfeit locus protein 4 homolog OS=Drosophila melanogaster GN=Surf4 PE=2 SV=1 - [SURF4_DROME]	10	1	2	4	20	0.574061	2	15.7644	0.797102	6	31.7135	0.758388	4	61.4684	0.637393	2	1.0763	0.633476	6	29.544	0.73309	4	39.3078	0.633924	2	8.33052	0.696204	6	33.2852	0.85059	4	45.0153	77.02	9.63	3	5	100.323	7.04	3	8	66.3417	7.04	3	7	270	30.5254	8.96826
Q9VJ71	Probable cytochrome P450 310a1 OS=Drosophila melanogaster GN=Cyp310a1 PE=2 SV=1 - [CP310_DROME]	9.96	1	1	7	33				1.01373	1								1.6354	1								1.93602	1					37.7789	6.1	4	8	41.8774	6.1	5	13	67.1503	4.47	4	12	492	57.0774	9.36377
P40793	Cdc42 homolog OS=Drosophila melanogaster GN=Cdc42 PE=1 SV=1 - [CDC42_DROME]	9.95	2	2	2	15	1.02731	3	0.558909	0.981845	7	9.46647	1.00622	5	23.4353	1.07567	3	0.51045	1.18127	7	16.4649	1.06793	5	13.2908	1.0699	3	0.0831807	1.07182	7	34.628	0.991166	5	9.19972	107.01	9.95	2	3	241.467	9.95	2	7	157.28	9.95	2	5	191	21.389	7.13721
Q24008	Inactivation-no-after-potential D protein OS=Drosophila melanogaster GN=inaD PE=1 SV=2 - [INAD_DROME]	9.94	1	4	11	39	0.423954	5	79.6751	1.20884	7	27.6399	0.471859	8	243.615	0.51176	5	47.5084	1.16571	7	28.1189	0.558033	8	193.084	0.518277	5	42.1183	1.09053	7	30.74	0.646426	8	126.499	140.991	5.93	7	11	222.132	8.61	8	16	264.322	3.56	4	12	674	74.285	8.26514
Q9VE01	Probable cytochrome P450 12a5, mitochondrial OS=Drosophila melanogaster GN=Cyp12a5 PE=2 SV=1 - [C12A5_DROME]	9.89	1	1	5	47	2.46217	4	5.27666	2.05306	5	7.17849	2.07488	6	26.1686	2.52209	4	4.25205	2.85046	5	3.37151	2.23199	6	23.2158	2.41372	4	3.77967	2.62267	5	5.00877	2.04088	6	20.1242	343.796	7.84	4	15	307.184	9.89	5	15	339.807	7.84	4	17	536	61.316	9.20264
Q27606	Cytochrome P450 4e2 OS=Drosophila melanogaster GN=Cyp4e2 PE=2 SV=2 - [CP4E2_DROME]	9.89	5	3	6	16				0.787746	3	0.934985	0.98837	3	13.1015				0.895489	3	0.988148	1.03306	3	13.7125				0.977755	3	1.04421	1.08461	3	13.2267					62.6907	9.89	6	9	48.6612	7.22	4	7	526	60.6543	8.86572
P35004	Trypsin beta OS=Drosophila melanogaster GN=betaTry PE=2 SV=2 - [TRYB_DROME]	9.88	3	1	2	8	1.20645	1		1.21468	3	39.2816	1.09808	1		1.12622	1		1.46688	3	36.5123	1.27405	1		1.12919	1		1.24599	3	15.098	1.15191	1		63.33	9.88	2	2	158.35	9.88	2	4	51.02	9.88	2	2	253	25.6767	8.55811
Q9VGB5	Probable cytochrome P450 313a5 OS=Drosophila melanogaster GN=Cyp313a5 PE=1 SV=2 - [CP135_DROME]	9.86	3	1	7	39				0.896043	2	0.0549715	0.80133	3	9.80227				0.72696	2	6.53259	0.809491	3	3.19626				0.802369	2	6.98834	0.930161	3	8.03193	55.5986	5.13	4	6	70.6313	8.42	6	15	79.1883	7.39	5	18	487	55.5827	9.33447
Q9U1M2	Transmembrane protein 120 homolog OS=Drosophila melanogaster GN=CG32795 PE=1 SV=1 - [TM120_DROME]	9.82	1	1	4	16				0.682956	1								0.745171	1								0.668274	1					46.83	3.1	2	8	22.59	8.27	3	5	25.1291	1.55	1	3	387	45.4576	9.39307
P35220	Catenin alpha OS=Drosophila melanogaster GN=alpha-Cat PE=1 SV=2 - [CTNA_DROME]	9.81	1	1	10	60				1.10847	1								0.915139	1								0.879365	1					119.306	6.87	7	18	162.984	4.91	6	21	147.203	1.31	3	21	917	102.38	6.43018
Q9VZ49	Poly(U)-specific endoribonuclease homolog OS=Drosophila melanogaster GN=CG2145 PE=1 SV=1 - [ENDOU_DROME]	9.8	1	4	6	20	0.627467	4	6.66133	0.716017	5	21.1583	0.834937	7	14.4514	0.637227	4	8.52141	0.727081	5	22.6842	0.799994	7	14.1123	0.652172	4	16.8995	0.694397	5	14.8753	0.717027	7	26.7048	123.17	5.74	4	5	112.35	9.8	6	7	121.27	7.26	5	8	592	63.557	8.88037
Q9V770	Probable cytochrome P450 6a17 OS=Drosophila melanogaster GN=Cyp6a17 PE=2 SV=1 - [C6A17_DROME]	9.78	1	2	5	30	1.04024	4	9.78109	1.35764	3	19.7479	1.29851	3	0.274211	1.07344	4	4.71675	1.24313	3	9.32045	1.21244	3	1.02478	1.06872	4	3.87746	1.35675	3	7.84139	1.35552	3	0.585618	256.012	9.78	5	11	287.846	8.78	4	9	256.645	8.78	4	10	501	58.171	8.36768
Q9V6U8	Nedd8-activating enzyme E1 catalytic subunit OS=Drosophila melanogaster GN=Uba3 PE=1 SV=1 - [UBA3_DROME]	9.78	1	1	7	19				1.27196	1								1.1874	1								1.24335	1					26.4834	5.78	5	8	62.9946	6.89	4	7	32.4782	3.11	2	4	450	50.0001	5.41455
P04814	Trypsin alpha OS=Drosophila melanogaster GN=alphaTry PE=2 SV=1 - [TRYA_DROME]	9.77	3	1	2	10	0.935778	2	12.8669	0.96959	2	3.008	1.24962	3	1.82361	0.851139	2	8.15011	0.916187	2	11.8336	1.30469	3	2.3746	0.85733	2	14.6239	0.890687	2	21.3653	1.19913	3	3.76246	104.853	9.77	2	3	66.0967	9.77	2	3	149.34	9.77	2	4	256	26.025	8.36768
P54358	DNA polymerase delta catalytic subunit OS=Drosophila melanogaster GN=DNApol-delta PE=2 SV=2 - [DPOD1_DROME]	9.71	1	1	15	70	1.00638	1		1.15084	1					0.923311	1		1.12562	1					1.17547	1		1.31398	1					52.0715	4.95	9	28	37.873	4.12	7	16	29.9277	5.77	9	26	1092	124.825	6.91748
Q9VQF9	SNAPIN protein homolog OS=Drosophila melanogaster GN=snapin PE=1 SV=1 - [SNAPN_DROME]	9.7	1	1	1	1				0.832023	1								0.70075	1								1.45832	1									24.49	9.7	1	1					134	15.047	5.35107
B3NVZ7	Probable methylthioribulose-1-phosphate dehydratase OS=Drosophila erecta GN=GG17808 PE=3 SV=1 - [MTNB_DROER]	9.69	5	2	2	16	0.778892	5	4.75747	0.981044	6	17.1645	1.00149	5	12.3232	0.815387	5	2.17446	0.87829	6	20.1518	0.891359	5	20.2547	0.868131	5	2.14899	0.999125	6	8.89606	0.934778	5	9.25596	127.22	9.69	2	5	140.35	9.69	2	6	74.35	9.69	2	5	227	25.9929	6.78564
Q9VMD9	Tiggrin OS=Drosophila melanogaster GN=Tig PE=1 SV=2 - [TIG_DROME]	9.69	4	6	32	488	0.662635	6	42.7273	0.911497	5	7.9652	0.879503	3	30.5297	0.735543	6	33.5797	0.891991	5	21.0788	0.882166	3	21.4668	0.710828	6	31.5022	0.818645	5	12.0429	0.938315	3	32.9177	102.457	7.45	23	103	104.066	5.39	20	187	88.3731	5.07	18	198	2188	257.289	5.96045
Q9VS38	Mediator of RNA polymerase II transcription subunit 4 OS=Drosophila melanogaster GN=MED4 PE=1 SV=1 - [MED4_DROME]	9.69	1	1	3	7							1.3058	1								1.42493	1								1.43138	1						50.6558	5.81	2	3	25.49	9.69	3	4	258	28.2952	5.10986
Q296J6	RRP15-like protein OS=Drosophila pseudoobscura pseudoobscura GN=GA17706 PE=3 SV=1 - [RRP15_DROPS]	9.68	2	2	3	10	0.586191	2	194.301							0.678465	2	159.619							0.643177	2	173.478							46.37	6.09	2	4	30.27	6.09	2	6					279	30.807	4.69092
A1Z8P9	Nucleoprotein TPR OS=Drosophila melanogaster GN=Mtor PE=1 SV=1 - [TPR_DROME]	9.68	1	6	29	119	1.08912	6	25.7668	1.09018	5	7.27396	1.10993	5	25.8185	1.10554	6	22.3621	1.01797	5	30.1064	0.997634	5	10.8478	1.12233	6	31.6391	1.05823	5	24.827	0.95118	5	14.3962	159.222	6.39	19	38	235.647	5.33	17	45	145.157	4.65	16	36	2346	262.194	5.09717
Q8SYG2	COP9 signalosome complex subunit 3 OS=Drosophila melanogaster GN=CSN3 PE=2 SV=2 - [CSN3_DROME]	9.66	1	2	5	25	1.08372	2	3.2103	0.852876	2	9.23067	1.08338	3	13.2152	1.07585	2	9.42797	0.947347	2	9.6339	1.07637	3	19.9351	1.04774	2	2.88983	0.994191	2	5.19665	1.0736	3	4.7356	86.73	7.87	4	5	53.76	4.72	2	7	55.2351	8.09	4	13	445	50.6708	6.25244
Q9V751	Attacin-B OS=Drosophila melanogaster GN=AttB PE=1 SV=2 - [ATTB_DROME]	9.63	2	1	3	6	0.595358	1								0.567615	1								0.652333	1								22.21	9.63	3	6									218	22.5695	10.1548
Q95SK3	CDK5RAP3-like protein OS=Drosophila melanogaster GN=CG30291 PE=2 SV=1 - [CK5P3_DROME]	9.63	2	2	6	24				1.0049	1		1.19375	1					1.07476	1		1.05022	1					1.02016	1		1.00507	1						60.2913	6.09	4	14	27.7528	6.48	4	10	509	57.7065	5.09717
P53404	Uncharacterized protein CG10349 OS=Drosophila melanogaster GN=CG10349 PE=4 SV=3 - [Y46K_DROME]	9.59	1	1	5	303	1.03317	2	15.8263							1.0387	2	19.2527							1.10167	2	12.0355							41.7702	4.08	3	15	33.0455	8.15	4	133	53.4983	2.64	2	155	417	45.1725	10.1255
Q9XYU0	DNA replication licensing factor Mcm7 OS=Drosophila melanogaster GN=Mcm7 PE=1 SV=1 - [MCM7_DROME]	9.58	1	5	9	21	1.02143	7	7.269	1.19679	3	3.92451	1.09645	4	6.2354	1.04642	7	7.87129	1.12269	3	4.47438	1.14044	4	6.1715	1.10691	7	6.47657	1.1993	3	6.0639	1.15973	4	4.68071	87.4362	9.58	9	12	41.88	2.08	2	4	46.21	3.06	2	5	720	81.2324	6.99072
Q9V7Y2	Sphingosine-1-phosphate lyase OS=Drosophila melanogaster GN=Sply PE=2 SV=1 - [SGPL_DROME]	9.54	1	4	6	20	0.880369	6	21.9905	0.930836	3	7.13737	1.32462	1		0.930537	6	17.843	0.879974	3	1.86851	1.30403	1		0.956528	6	15.6824	1.04064	3	0.521495	1.27931	1		86.7014	9.54	6	8	60.1112	6.24	3	7	28.68	2.94	3	5	545	60.2667	8.45557
Q9V774	Probable cytochrome P450 6a21 OS=Drosophila melanogaster GN=Cyp6a21 PE=2 SV=1 - [C6A21_DROME]	9.52	4	4	4	70	1.31058	9	12.5452	1.60836	6	24.432	1.54643	5	11.249	1.33674	9	12.3157	1.37565	6	17.0798	1.61086	5	8.33394	1.43838	9	16.6589	1.5877	6	13.025	1.95458	5	12.9109	308.337	5.16	3	22	407.706	7.14	3	23	431.324	2.78	2	25	504	57.8043	8.30908
Q9TVM2	Exportin-1 OS=Drosophila melanogaster GN=emb PE=1 SV=1 - [XPO1_DROME]	9.5	1	7	12	35	0.860401	8	6.77438	0.952519	6	4.42502	0.842035	7	10.0326	0.935429	8	19.8192	0.93731	6	23.3773	0.85529	7	20.2574	0.944984	8	32.667	1.01145	6	16.8686	0.995542	7	18.6891	170.815	6.96	9	13	178.31	5.64	7	11	116.055	7.81	9	11	1063	122.72	5.87158
Q9VDQ7	Phagocyte signaling-impaired protein OS=Drosophila melanogaster GN=psidin PE=2 SV=1 - [NAA25_DROME]	9.49	1	2	12	240	0.707875	1								0.731724	1								0.705735	1								94.5614	7.38	9	48	94.5856	4.85	7	94	92.6236	3.69	5	98	948	109.04	6.94678
O97422	Galactosylgalactosylxylosylprotein 3-beta-glucuronosyltransferase I OS=Drosophila melanogaster GN=GlcAT-I PE=2 SV=2 - [B3GI_DROME]	9.48	1	1	4	7	0.936968	1		1.04059	1		0.95045	1		0.968707	1		0.874473	1		0.96887	1		0.934469	1		0.903892	1		0.897057	1		61.54	7.84	3	4	24.44	3.92	2	2	39.76	2.29	1	1	306	35.0494	9.14404
P42325	Neurocalcin homolog OS=Drosophila melanogaster GN=Nca PE=1 SV=2 - [NCAH_DROME]	9.47	1	2	2	5	1.21667	1		0.917421	1		0.945543	3	12.0323	1.18207	1		0.745927	1		1.06002	3	15.3838	1.15899	1		0.765887	1		1.01692	3	3.05181	40.08	3.68	1	1	29.38	5.79	1	1	91.5743	9.47	2	3	190	21.8798	5.36377
O16102	Chromodomain-helicase-DNA-binding protein 3 OS=Drosophila melanogaster GN=Chd3 PE=2 SV=3 - [CHD3_DROME]	9.42	1	1	11	69	1.27261	1								1.17982	1								1.29128	1								42.8106	4.15	4	20	0	4.6	6	15	0	2.58	4	34	892	102.956	8.48486
Q9W590	Large subunit GTPase 1 homolog OS=Drosophila melanogaster GN=ns3 PE=1 SV=1 - [LSG1_DROME]	9.41	1	4	6	23	0.989083	1		1.27962	4	4.23855	1.25868	4	11.902	1.11007	1		1.4494	4	21.1093	1.2064	4	15.5193	1.10376	1		1.30783	4	7.84011	1.21972	4	10.4342	21.34	4.95	4	8	98.77	8.42	4	7	60.0667	8.42	4	8	606	70.2021	7.6792
P40792	Ras-related protein Rac1 OS=Drosophila melanogaster GN=Rac1 PE=1 SV=2 - [RAC1_DROME]	9.38	1	1	2	7	1.24099	2	12.5293				0.849741	3	1.93733	1.35317	2	1.01723				0.942249	3	3.76778	1.25435	2	3.18007				0.944269	3	3.14456	43.43	5.21	1	2	28.8	4.17	1	2	54.9733	5.21	1	3	192	21.3401	8.33838
Q9U4F3	SURF1-like protein OS=Drosophila melanogaster GN=Surf1 PE=2 SV=1 - [SURF1_DROME]	9.33	1	1	3	20	0.895037	2	13.361	1.05022	2	1.45464	1.2182	2	6.65298	0.866418	2	8.31232	0.957499	2	5.00008	1.10143	2	1.96211	0.92629	2	2.95015	1.00909	2	9.35293	1.09172	2	7.96106	106.616	9.33	3	9	117.49	7.67	2	6	108.45	9.33	3	5	300	34.043	9.99365
Q9VXY0	Probable cytochrome P450 4s3 OS=Drosophila melanogaster GN=Cyp4s3 PE=3 SV=1 - [CP4S3_DROME]	9.29	1	1	8	24							0.908316	1								0.802226	1								0.758242	1		41.6577	7.88	6	9	44.5512	4.85	5	8	43.2612	3.43	4	7	495	57.1529	8.82178
O62618	Mitogen-activated protein kinase 14A OS=Drosophila melanogaster GN=Mpk2 PE=1 SV=1 - [MK14A_DROME]	9.29	1	1	4	26				1.03172	1								0.931614	1								0.947872	1					59.5459	1.37	1	4	81.5228	4.64	2	11	75.1317	6.01	3	11	366	42.2287	6.84424
B4KE73	Protein hook OS=Drosophila mojavensis GN=hk PE=3 SV=1 - [HOOK_DROMO]	9.28	2	2	7	243	1.19525	2	1.69161	1.15995	3	1.83196	0.981799	5	9.44956	1.2413	2	13.037	1.01291	3	6.49299	1.07931	5	6.60678	1.23788	2	5.36414	1.13648	3	9.77452	1.12997	5	5.50978	30.93	4.27	4	18	89.6409	6.04	5	118	53.3637	6.19	5	107	679	77.1272	5.33838
O46051	Probable cytochrome P450 4d14 OS=Drosophila melanogaster GN=Cyp4d14 PE=3 SV=1 - [C4D14_DROME]	9.27	2	1	6	19							1.57023	1								1.44592	1								1.41332	1		26.73	0.99	1	2	46.7482	4.73	4	7	67.1904	8.09	5	10	507	57.4437	7.7085
Q9W3K5	Glutamate--cysteine ligase OS=Drosophila melanogaster GN=Gclc PE=2 SV=1 - [GSH1_DROME]	9.21	1	4	7	18	1.07728	4	10.6033	1.2521	2	27.1347	1.12069	3	14.6968	1.02696	4	4.02788	0.998889	2	17.1315	1.11164	3	24.1057	0.999229	4	9.09373	1.01981	2	10.1754	1.02511	3	5.39502	80.46	5.58	5	7	50.3659	4.74	3	4	61.3176	6	4	7	717	80.6954	6.15088
P52304	Serine/threonine-protein kinase polo OS=Drosophila melanogaster GN=polo PE=1 SV=2 - [POLO_DROME]	9.2	1	2	4	19	1.22551	3	3.63049	0.906502	2	1.30891	0.914695	2	6.60243	1.21887	3	8.37903	1.01576	2	24.6514	0.990665	2	4.30319	1.21013	3	15.2663	1.06246	2	13.4315	1.00298	2	14.1024	83.9	9.2	4	8	99.02	5.9	3	6	88.73	5.9	3	5	576	66.9301	8.88037
Q9VLJ9	39S ribosomal protein L51, mitochondrial OS=Drosophila melanogaster GN=mRpL51 PE=2 SV=2 - [RM51_DROME]	9.2	1	1	2	11	0.751127	2	1.37594	0.848459	3	9.21702	0.858381	3	15.1945	0.79758	2	0.202387	0.863653	3	17.3726	0.902675	3	6.26478	0.789109	2	4.39854	0.865435	3	11.3988	0.944958	3	12.5197	34.9	5.75	1	2	52.9198	9.2	2	6	61.15	5.75	1	3	174	20.22	10.5356
Q9NHA8	Gram-negative bacteria-binding protein 3 OS=Drosophila melanogaster GN=GNBP3 PE=1 SV=2 - [BGBP3_DROME]	9.18	1	1	5	10	1.07496	1		0.917673	1					1.07578	1		1.04578	1					1.2549	1		0.952664	1					28.38	6.12	3	6	68.7932	8.16	4	4					490	55.1764	6.39209
Q9VJ29	Transport and Golgi organization protein 6 OS=Drosophila melanogaster GN=Tango6 PE=2 SV=1 - [TNG6_DROME]	9.12	1	1	10	42							0.935066	1								0.979181	1								0.99799	1		68.467	6.3	7	18	37.4936	3.8	3	12	38.1936	4.02	5	12	921	105.136	7.31299
P32392	Actin-related protein 3 OS=Drosophila melanogaster GN=Arp3 PE=2 SV=3 - [ARP3_DROME]	9.09	1	3	4	22	1.08244	5	20.7873	1.0738	7	10.1628	0.886848	4	11.3707	0.997218	5	16.3721	1.07304	7	7.55474	0.954266	4	4.04686	1.06659	5	15.7329	1.03428	7	13.8734	1.01994	4	6.68881	219.71	6.46	3	8	198.62	7.66	3	7	139.65	6.46	3	7	418	47.0028	5.98584
Q9VP47	Pre-rRNA-processing protein TSR1 homolog OS=Drosophila melanogaster GN=CG7338 PE=1 SV=1 - [TSR1_DROME]	9.09	1	2	10	67				1.61562	2	11.7675							1.40879	2	10.0965							1.34018	2	47.1868				34.7776	1.84	2	10	56.4512	5.77	6	36	36.121	4.55	6	21	814	93.6582	6.87354
Q9V411	Probable nucleolar GTP-binding protein 1 OS=Drosophila melanogaster GN=CG8801 PE=2 SV=1 - [NOG1_DROME]	9.05	1	1	10	54	1.05037	1								1.11086	1								1.17782	1								50.6632	5.52	6	18	26.4642	6.75	8	24	22.93	2.3	3	12	652	75.3039	9.53955
Q9VZI3	Unc-112-related protein OS=Drosophila melanogaster GN=Fit1 PE=1 SV=1 - [UN112_DROME]	9.04	1	4	6	18	1.02571	5	8.14936	1.03359	5	15.0624	1.01222	5	19.3741	0.95727	5	4.70521	0.99004	5	16.5141	1.02892	5	3.55535	0.933897	5	2.5704	1.01096	5	25.5291	1.03216	5	14.1875	138.877	7.77	5	6	166.37	9.04	6	7	134.18	5.79	3	5	708	80.4455	7.72314
P54623	Centrosomin OS=Drosophila melanogaster GN=cnn PE=1 SV=3 - [CNN_DROME]	8.94	1	1	19	123							0.880121	3	12.6406							0.851765	3	12.5767							0.868279	3	8.1066	47.6978	6.82	14	36	29.25	5.08	11	37	30.3483	4.85	10	50	1320	149.429	6.11279
Q9VCW1	Probable cytochrome P450 6d4 OS=Drosophila melanogaster GN=Cyp6d4 PE=2 SV=1 - [CP6D4_DROME]	8.93	3	1	6	300							1.18174	1								1.15942	1								1.10576	1		100.359	5.05	4	14	140.869	5.83	4	127	103.903	6.99	5	159	515	59.1446	7.79639
B4N0P7	KRR1 small subunit processome component homolog OS=Drosophila willistoni GN=dbe PE=3 SV=1 - [KRR1_DROWI]	8.93	3	1	4	17				0.823915	1								0.983054	1								0.947622	1					0	3.75	2	9	17.4	7.2	3	5	0	5.19	2	3	347	39.8622	9.62744
Q9Y140	Dehydrogenase/reductase SDR family protein 7-like OS=Drosophila melanogaster GN=CG7601 PE=2 SV=1 - [DHRS7_DROME]	8.9	1	2	3	6				1.71864	3	0.0676423	1.08233	2	60.2335				1.58546	3	0.960261	1.10751	2	58.2068				1.50623	3	6.68273	1.16557	2	41.2981					55.14	7.36	2	3	33.51	8.9	3	3	326	35.7209	9.26123
P11584	Integrin beta-PS OS=Drosophila melanogaster GN=mys PE=1 SV=3 - [ITBX_DROME]	8.87	1	5	8	17	1.19075	2	3.19686	1.13898	5	9.38752	1.02047	4	19.3677	1.22778	2	10.1743	1.07881	5	37.6943	1.04123	4	12.3072	1.08426	2	10.9165	1.05827	5	32.836	1.00589	4	10.2277	51.53	3.78	4	5	89.1	5.32	4	5	57.146	4.49	5	7	846	92.5954	5.97314
Q27237	Protein tumorous imaginal discs, mitochondrial OS=Drosophila melanogaster GN=l(2)tid PE=1 SV=2 - [TID_DROME]	8.85	1	3	4	6	1.00316	2	19.0287	0.861795	1		0.951071	1		1.05106	2	17.1206	1.08117	1		1.11154	1		1.08414	2	7.10602	1.06712	1		1.06495	1		57.3396	4.04	2	3	74.13	4.62	1	1	73.95	7.5	2	2	520	56.1019	9.1001
Q9VC99	Probable uridine-cytidine kinase OS=Drosophila melanogaster GN=CG6364 PE=3 SV=1 - [UCK_DROME]	8.85	1	2	2	5	0.518797	3	61.5611				0.535443	2	6.3031	0.583079	3	57.9947				0.489677	2	10.1644	0.551145	3	42.5685				0.559196	2	8.36278	93.82	8.85	2	3					73.99	5.77	1	2	260	29.1948	6.17627
P06002	Opsin Rh1 OS=Drosophila melanogaster GN=ninaE PE=1 SV=1 - [OPS1_DROME]	8.85	1	2	3	5				0.987609	3	9.66049							0.945624	3	55.7036							0.984464	3	53.723								38.73	8.85	3	5					373	41.4667	8.01611
B4N1C2	Protein hook OS=Drosophila willistoni GN=hk PE=3 SV=2 - [HOOK_DROWI]	8.82	7	1	8	250	1.12394	1								1.13598	1								1.27969	1								0	5.78	6	25	84.294	4.48	5	119	47.948	6.21	6	106	692	77.8597	5.33838
P40320	S-adenosylmethionine synthase OS=Drosophila melanogaster GN=Sam-S PE=2 SV=2 - [METK_DROME]	8.82	1	4	5	13	0.727441	5	24.5871	0.831972	3	8.92371	0.574894	3	12.1702	0.677802	5	31.6211	0.537558	3	5.4053	0.602717	3	16.2184	0.693749	5	24.8389	0.647905	3	16.0037	0.749205	3	27.0807	60.7223	7.6	4	5	43.9156	3.19	2	4	36.1236	4.41	3	4	408	44.6684	6.53662
Q9V668	Protein transport protein Sec61 gamma-1 subunit OS=Drosophila melanogaster GN=SEC61G1 PE=3 SV=1 - [S61G1_DROME]	8.82	2	1	1	6	0.797771	2	3.5969				0.940146	2	15.9871	0.878197	2	2.42609				0.885598	2	21.7768	0.816603	2	7.48691				0.890191	2	15.2817	21.18	8.82	1	3					33.31	8.82	1	3	68	7.55922	10.2134
Q9V785	SH3 domain-binding protein 5 homolog OS=Drosophila melanogaster GN=pcs PE=1 SV=4 - [3BP5H_DROME]	8.81	1	1	4	5				0.741819	1								0.624763	1								0.700176	1					0	2.1	1	1	0	6.71	3	3	0	2.52	1	1	477	53.7332	5.88428
Q9VAW5	La-related protein OS=Drosophila melanogaster GN=larp PE=1 SV=5 - [LARP_DROME]	8.79	1	10	14	46	1.15246	8	24.0117	1.11768	12	10.1353	1.21901	10	12.1508	1.17096	8	26.9826	1.20267	12	22.8971	1.23477	10	9.73648	1.23804	8	21.0714	1.12814	12	16.6039	1.30745	10	20.5932	136.711	4.24	8	12	288.617	6.04	10	19	180.338	4.54	8	15	1673	178.038	9.59814
Q9VWV8	Nitric oxide synthase-interacting protein homolog OS=Drosophila melanogaster GN=CG6179 PE=3 SV=1 - [NOSIP_DROME]	8.79	4	3	5	37	0.434694	1					0.28108	1		0.57993	1					0.30765	1		0.555873	1					0.295311	1		117.657	5.21	3	11	110.342	6.84	4	15	127.531	4.23	3	11	307	34.1364	9.21729
P39736	Puff-specific protein Bx42 OS=Drosophila melanogaster GN=Bx42 PE=1 SV=1 - [BX42_DROME]	8.78	1	1	7	31							0.966754	1								0.979222	1								1.05758	1		40.8849	6.58	5	15	0	3.47	3	9	18.7014	5.12	4	7	547	61.1195	9.37842
Q9VVG4	Exocyst complex component 1 OS=Drosophila melanogaster GN=sec3 PE=1 SV=2 - [EXOC1_DROME]	8.77	1	2	7	27	0.890989	1					0.631291	1		0.886537	1					0.558746	1		0.921972	1					0.697795	1		49.8018	3.26	3	10	14.73	5.4	4	8	21.38	3.37	3	9	889	102.63	6.62451
P40797	Protein peanut OS=Drosophila melanogaster GN=pnut PE=1 SV=2 - [PNUT_DROME]	8.72	1	2	5	52	1.11185	2	1.93277	0.902288	1					1.07764	2	15.2291	0.926963	1					1.11547	2	0.472526	0.876294	1					51.0223	6.86	4	14	48.6835	5.94	4	19	45.6163	1.11	2	19	539	60.106	8.74854
P82384	Larval cuticle protein 9 OS=Drosophila melanogaster GN=Lcp9 PE=1 SV=2 - [LCP9_DROME]	8.7	1	1	1	4	0.704084	1								0.739584	1								0.716442	1								32.74	8.7	1	3	32.58	8.7	1	1					92	10.2301	4.80518
Q9VIM5	Actin-related protein 2/3 complex subunit 2 OS=Drosophila melanogaster GN=Arpc2 PE=2 SV=2 - [ARPC2_DROME]	8.64	1	2	4	21	1.52046	1								1.622	1								1.56957	1								41.3664	8.64	4	21									301	35.0822	7.91357
Q9V9E3	Presequence protease, mitochondrial OS=Drosophila melanogaster GN=CG3107 PE=2 SV=2 - [PREP_DROME]	8.61	2	6	11	65	0.91545	5	9.04408	1.02728	8	11.6829	0.919459	4	8.61707	0.933541	5	7.55417	0.948519	8	12.2844	0.947955	4	6.7955	0.96394	5	4.55677	1.03301	8	13.0349	1.06588	4	2.19646	228.08	7.35	9	21	215.58	5.8	8	22	181.165	5.22	7	22	1034	119.249	6.81494
Q9VVR9	Probable cytochrome P450 12c1, mitochondrial OS=Drosophila melanogaster GN=Cyp12c1 PE=2 SV=2 - [C12C1_DROME]	8.59	1	1	5	18	0.832019	1								0.862292	1								0.842244	1								27.7525	3.44	3	9	24.8422	4.2	3	6	22.2122	4.39	2	3	524	60.5592	9.24658
Q9VSH4	Cleavage and polyadenylation specificity factor subunit CG7185 OS=Drosophila melanogaster GN=CG7185 PE=1 SV=2 - [CPSF6_DROME]	8.59	1	3	5	18	0.932451	3	1.72284	0.767568	4	4.29354	1.02717	4	7.40567	0.949574	3	5.71309	0.916509	4	3.3729	1.08156	4	18.1153	1.00004	3	4.81148	0.927536	4	4.07342	1.04341	4	6.96097	88.7548	5.37	3	4	166.61	5.67	3	9	111.089	5.52	3	5	652	71.0507	9.74463
Q9W391	Probable phosphorylase b kinase regulatory subunit alpha OS=Drosophila melanogaster GN=CG7766 PE=1 SV=2 - [KPBA_DROME]	8.58	1	5	12	50	1.29287	2	5.60842	0.991038	5	6.06868	1.14033	5	10.1805	1.43213	2	6.34584	1.1514	5	1.09222	1.12234	5	13.9416	1.33235	2	8.77689	1.21638	5	2.08443	1.16785	5	6.05298	67.6208	2.73	5	15	158.373	5.37	7	18	92.352	4.81	7	17	1247	140.423	6.56592
A1Z7T0	Serine/threonine-protein kinase N OS=Drosophila melanogaster GN=Pkn PE=1 SV=1 - [PKN_DROME]	8.57	1	1	16	60				1.10297	1								1.02871	1								0.968247	1					40.7402	3.03	5	12	71.8904	8.24	14	24	73.8143	5.97	12	24	1190	131.709	6.93213
P48456	Serine/threonine-protein phosphatase 2B catalytic subunit 1 OS=Drosophila melanogaster GN=CanA1 PE=2 SV=2 - [PP2B1_DROME]	8.52	1	1	5	24				0.950904	1		1.16185	2	4.29906				1.31521	1		1.00794	2	9.06667				1.06671	1		1.10248	2	8.63692	205.721	4.5	3	10	158.025	8.52	5	8	113.421	5.63	3	6	622	69.0895	7.75244
Q9VM33	Elongation factor G, mitochondrial OS=Drosophila melanogaster GN=ico PE=2 SV=2 - [EFGM_DROME]	8.46	9	3	8	40	0.818776	2	8.21294	0.934927	2	23.1339	1.04598	1		0.824707	2	0.962422	0.795628	2	14.8013	1.04801	1		0.820122	2	5.11522	0.832379	2	21.4282	1.0918	1		141.181	5.5	5	19	93.0399	6.58	6	13	67.2473	2.55	2	8	745	83.4566	6.72705
Q9W223	Probable cytochrome P450 6d2 OS=Drosophila melanogaster GN=Cyp6d2 PE=2 SV=1 - [CP6D2_DROME]	8.4	1	1	7	42							0.914474	1								0.920317	1								0.939044	1		107.33	7.03	6	19	56.8253	4.3	3	7	102.443	6.45	5	16	512	58.6411	7.31299
Q94899	COP9 signalosome complex subunit 2 OS=Drosophila melanogaster GN=alien PE=1 SV=2 - [CSN2_DROME]	8.33	1	2	5	80	0.503982	4	48.0494	0.340583	3	6.80663	0.629185	2	51.2197	0.529746	4	41.7297	0.404906	3	25.4034	0.626226	2	45.5614	0.545314	4	51.2078	0.420638	3	17.8044	0.624196	2	47.9527	39.0755	6.76	4	25	64.2533	6.76	4	25	71.5	6.08	4	30	444	51.4939	5.61768
A1ZAI5	Putative fatty acyl-CoA reductase CG5065 OS=Drosophila melanogaster GN=CG5065 PE=3 SV=1 - [FACR1_DROME]	8.32	1	1	6	17	1.16187	1		1.25246	2	21.8163	0.949051	3	0.522542	1.18416	1		1.13448	2	3.29122	1.02383	3	12.5159	1.09264	1		1.30056	2	8.81029	1.24008	3	12.8771	74.2487	7.04	5	7	89.07	2.24	1	2	71.15	4.32	3	8	625	69.6382	9.33447
P45437	Coatomer subunit beta OS=Drosophila melanogaster GN=betaCop PE=2 SV=2 - [COPB_DROME]	8.3	2	3	9	88				0.741219	3	27.87	0.786213	2	47.2447				0.610984	3	6.25371	0.883822	2	46.339				0.74135	3	29.3452	0.9269	2	41.6452					64.2258	4.67	6	49	24.7596	6.02	6	39	964	107.339	6.31592
Q9VSY4	Alpha-tubulin N-acetyltransferase 1 OS=Drosophila melanogaster GN=CG3967 PE=2 SV=2 - [ATAT1_DROME]	8.24	1	3	4	16	0.980505	6	7.94495	0.845674	5	5.089	0.968694	3	6.83546	0.954095	6	12.9862	1.07809	5	18.2607	1.01137	3	10.8481	0.969772	6	2.60817	1.05493	5	6.25527	1.03941	3	6.60884	162.283	8.24	4	8	205.63	4.12	2	5	114.472	1.52	1	3	461	50.529	6.30322
Q9W1R4	Little elongation complex subunit 1 OS=Drosophila melanogaster GN=Ice1 PE=1 SV=2 - [ICE1_DROME]	8.24	1	1	16	149				22.1534	1								17.3447	1								16.1373	1					81.8776	4.44	9	48	95.0194	5.66	12	53	98.2704	4.8	10	48	1395	157.369	5.42725
Q9VS79	Cytochrome P450 4d8 OS=Drosophila melanogaster GN=Cyp4d8 PE=2 SV=2 - [CP4D8_DROME]	8.21	1	1	5	13				0.958541	1								0.81895	1								0.931086	1					31.12	8.21	5	6	31.12	4.75	3	4	39.85	3.67	2	3	463	53.2525	7.98682
B4MYR2	Cytoplasmic tRNA 2-thiolation protein 2 OS=Drosophila willistoni GN=GK18201 PE=3 SV=1 - [CTU2_DROWI]	8.19	1	1	4	5	1.16248	1								1.08278	1								1.0851	1								18.54	8.19	4	5									403	45.2539	6.21436
P23226	205 kDa microtubule-associated protein OS=Drosophila melanogaster GN=Map205 PE=1 SV=2 - [MA205_DROME]	8.19	1	8	10	67	1.0053	15	43.9799	1.29444	12	24.447	1.14723	11	45.6758	0.948326	15	28.3572	1.25355	12	36.2296	1.17458	11	39.5632	1.02503	15	36.7139	1.26113	12	34.682	1.05347	11	58.7542	336.477	4.89	7	23	282.919	7.76	9	22	291.417	4.89	7	22	1185	126.592	4.85596
Q9V771	Probable cytochrome P450 6a23 OS=Drosophila melanogaster GN=Cyp6a23 PE=2 SV=2 - [C6A23_DROME]	8.17	1	1	5	45				0.725332	1								0.760266	1								0.781555	1					187.04	5.58	4	15	176.117	8.17	5	16	135.893	5.58	4	14	502	58.0521	8.646
Q9I7I7	NAD-dependent protein deacetylase Sirt2 OS=Drosophila melanogaster GN=Sirt2 PE=3 SV=1 - [SIRT2_DROME]	8.17	1	1	3	11	0.908703	1								0.924801	1								0.832336	1								21.46	4.23	2	3	24.27	5.35	2	4	25.8	5.35	2	4	355	40.0872	6.62451
Q9VGY5	Probable methyltransferase-like protein 15 homolog OS=Drosophila melanogaster GN=CG14683 PE=2 SV=2 - [MET15_DROME]	8.15	1	1	6	24							1.15966	1								1.24418	1								1.2606	1		41.1921	8.15	6	19					41.9979	3.37	2	5	356	39.6777	8.85107
Q960W6	Putative fatty acyl-CoA reductase CG8306 OS=Drosophila melanogaster GN=CG8306 PE=2 SV=1 - [FACR3_DROME]	8.14	1	1	4	12	0.770026	2	28.55	0.832982	2	16.9818	0.768672	2	2.60749	0.824063	2	11.3637	0.795013	2	4.48803	0.82781	2	3.08718	0.801652	2	15.324	0.782281	2	4.04165	0.934663	2	2.06057	52.91	4.65	2	4	53.28	5.62	2	3	48.52	6.01	3	5	516	58.4295	9.31982
Q24210	Peripheral plasma membrane protein CASK OS=Drosophila melanogaster GN=CASK PE=1 SV=4 - [CSKP_DROME]	8.13	1	3	9	43	1.09177	4	19.1874	1.03712	4	23.3428	1.1908	4	8.10216	1.07911	4	12.6422	1.03565	4	11.9873	1.14411	4	9.23127	1.02832	4	25.3087	1.06265	4	16.6172	1.12685	4	8.1707	75.1382	7.24	8	21	72.7443	4.34	5	12	55.1887	3.34	4	10	898	100.847	6.25244
P28750	Maternal protein exuperantia OS=Drosophila melanogaster GN=exu PE=1 SV=2 - [EXU_DROME]	8.08	2	3	5	35	0.59648	2	1.75511	0.95813	2	146.252	0.676206	1		0.689391	2	3.75857	0.788703	2	155.438	0.672963	1		0.774373	2	4.20699	0.734881	2	186.488	0.908458	1		48.7149	6.2	4	12	62.5877	8.08	5	11	48.6387	6.2	4	12	532	57.9391	9.53955
Q09332	UDP-glucose:glycoprotein glucosyltransferase OS=Drosophila melanogaster GN=Ugt PE=1 SV=2 - [UGGG_DROME]	8.07	1	5	14	83	0.83194	3	9.17751	0.961878	5	25.2685	0.890731	3	24.1477	0.805788	3	1.68818	0.72744	5	22.0187	0.848582	3	28.2929	0.821933	3	23.4341	0.815107	5	22.6778	0.827125	3	32.0919	45.3443	4.59	9	25	180.924	4.52	8	28	87.1434	3.23	6	30	1548	174.245	6.15088
Q9XYU1	DNA replication licensing factor Mcm3 OS=Drosophila melanogaster GN=Mcm3 PE=1 SV=1 - [MCM3_DROME]	8.06	1	3	8	11	0.96432	3	6.70822	0.706222	2	100.803	0.961098	1		1.01054	3	2.30339	0.583452	2	124.913	0.942202	1		1.00602	3	5.32773	0.646887	2	129.399	0.935386	1		46.8541	6.11	5	6	0	1.83	2	2	53.94	4.4	3	3	819	90.8612	6.40479
Q94521	Dopamine N-acetyltransferase OS=Drosophila melanogaster GN=Dat PE=1 SV=1 - [DNAT_DROME]	8	1	2	3	11	0.903007	2	27.0799	1.23965	1					0.857357	2	35.0981	1.18283	1					0.844337	2	37.6706	1.12119	1					43.7427	6.18	2	7	34.88	8	3	4					275	30.9555	5.33838
B3NUB6	Enhancer of yellow 2 transcription factor OS=Drosophila erecta GN=e(y)2 PE=3 SV=1 - [ENY2_DROER]	7.92	1	1	1	3	1.06415	1								0.995318	1								1.03479	1								19.8687	7.92	1	3									101	11.4798	4.77979
Q9VMA7	Transport and Golgi organization protein 1 OS=Drosophila melanogaster GN=Tango1 PE=1 SV=2 - [TGO1_DROME]	7.9	1	6	12	24	1.58381	2	25.4044	1.18408	4	31.8897	1.20327	6	34.8178	1.68457	2	19.1979	1.22328	4	28.5668	1.13874	6	25.5607	1.53609	2	10.9322	1.24504	4	27.682	1.22377	6	39.9823	34.7019	1.26	3	6	52.4973	6.36	9	10	59.9957	4.48	6	8	1430	158.955	4.729
Q9W5N0	Sel1 repeat-containing protein 1 homolog OS=Drosophila melanogaster GN=CG13865 PE=1 SV=1 - [SELR1_DROME]	7.89	1	3	3	23				0.686341	4	59.6614	0.306263	1					0.720383	4	72.7431	0.354025	1					0.706077	4	77.5328	0.329554	1						66.1667	7.89	3	13	54.3964	4.89	2	10	266	29.6203	7.76709
P54359	Septin-2 OS=Drosophila melanogaster GN=Sep2 PE=2 SV=2 - [SEPT2_DROME]	7.88	1	1	5	93	0.205384	1								0.233776	1								0.230919	1								25.26	4.53	3	18	13.37	6.68	4	43	0	1.19	1	32	419	48.4438	7.60596
Q24246	Cytoplasmic dynein 1 intermediate chain OS=Drosophila melanogaster GN=sw PE=1 SV=3 - [DYIN_DROME]	7.84	1	2	5	28				0.842643	1		0.989221	3	24.239				0.921835	1		0.967217	3	7.13497				0.908777	1		1.13803	3	19.0084					41.57	4.83	4	16	51.35	6.33	4	12	663	73.8713	5.2749
Q00748	Multidrug resistance protein homolog 65 OS=Drosophila melanogaster GN=Mdr65 PE=1 SV=2 - [MDR65_DROME]	7.83	1	3	13	147	0.805583	5	53.0236				0.846157	2	54.7746	0.790149	5	57.2923				0.842958	2	54.5557	0.788432	5	53.7261				0.829113	2	57.4196	110.539	4.53	8	30	102.31	3.3	5	58	95.539	4.3	7	59	1302	143.693	6.49365
Q291L4	Cysteine--tRNA ligase, cytoplasmic OS=Drosophila pseudoobscura pseudoobscura GN=Aats-cys PE=3 SV=1 - [SYCC_DROPS]	7.83	1	1	7	31	1.26216	2	0.052558	1.31369	1					1.16575	2	8.34357	1.27995	1					1.1832	2	4.35127	1.22769	1					140.228	5.26	5	15	53.0133	7.83	7	10	28.67	3.24	4	6	741	83.7277	6.7124
Q23978	Myosin-IA OS=Drosophila melanogaster GN=Myo31DF PE=2 SV=1 - [MY31D_DROME]	7.81	1	5	8	28	1.11172	3	8.91791	0.967285	6	20.0782	0.763446	8	9.56953	1.09086	3	10.5542	1.02027	6	26.6425	0.8508	8	10.5079	0.92093	3	20.0787	0.930805	6	22.3381	0.862563	8	5.81381	86.7564	3.26	3	5	128.4	6.92	7	11	140.555	7.81	8	12	1011	117.022	9.42236
Q9V5P6	H/ACA ribonucleoprotein complex subunit 3 OS=Drosophila melanogaster GN=CG7637 PE=1 SV=1 - [NOP10_DROME]	7.81	1	1	1	18	1.19414	1								1.22847	1								1.23082	1								64.37	7.81	1	5	82.06	7.81	1	7	75.59	7.81	1	6	64	7.62903	9.92041
Q9VRJ2	FIT family protein CG10671 OS=Drosophila melanogaster GN=CG10671 PE=1 SV=1 - [FITM_DROME]	7.8	1	1	5	12	0.911371	3	1.98686							0.915596	3	12.682							0.915218	3	4.56424							48.2832	5.2	3	6	34.9	4.02	3	6					423	47.8539	10.0962
B4PZ52	NFU1 iron-sulfur cluster scaffold homolog, mitochondrial OS=Drosophila yakuba GN=GE15286 PE=3 SV=1 - [NFU1_DROYA]	7.77	6	2	2	9	1.00661	3	9.02855	0.886743	1		0.854752	1		1.02521	3	8.89153	0.704431	1		0.819328	1		0.957761	3	14.3546	0.803304	1		0.613308	1		71.01	7.77	2	5	44.3618	7.77	2	2	40.5	7.77	2	2	283	31.3307	5.21143
Q8I7C3	LIM and SH3 domain protein Lasp OS=Drosophila melanogaster GN=Lasp PE=1 SV=2 - [LASP1_DROME]	7.76	1	5	6	43	0.892032	9	10.1956	1.345	3	6.73273	1.4232	6	14.958	0.903377	9	8.1827	1.66085	3	13.1758	1.36982	6	10.8218	0.853397	9	8.09861	1.47599	3	6.95809	1.29731	6	13.1099	192.146	7.76	6	16	66.1719	3.04	3	15	63.26	4.87	3	12	657	74.2008	7.88428
Q9V9K7	Serrate RNA effector molecule homolog OS=Drosophila melanogaster GN=Ars2 PE=1 SV=2 - [SRRT_DROME]	7.74	12	5	8	103	0.967209	7	29.1164	0.974099	4	10.8295	1.04184	7	21.0736	1.06169	7	19.6107	1.54236	4	66.5189	1.01521	7	18.1849	1.13346	7	29.2939	1.45634	4	43.587	1.01449	7	10.8892	215.743	5.09	5	18	82.0644	5.41	6	11	295.945	5.3	6	74	943	107.156	5.5542
P25228	Ras-related protein Rab-3 OS=Drosophila melanogaster GN=Rab3 PE=1 SV=1 - [RAB3_DROME]	7.73	2	1	2	3	0.724506	1								0.661341	1								0.655474	1								47.4042	7.73	2	3									220	24.8462	5.21143
Q29IK4	39S ribosomal protein L22, mitochondrial OS=Drosophila pseudoobscura pseudoobscura GN=mRpL22 PE=3 SV=2 - [RM22_DROPS]	7.73	2	1	2	3	0.590077	1		0.698933	1					0.625794	1		0.702251	1					0.646953	1		0.74388	1					25.18	7.73	2	2	22.03	3	1	1					233	26.6754	9.49561
Q24764	Circadian clock-controlled protein OS=Drosophila yakuba GN=anon-3B1.2 PE=3 SV=1 - [CCCP_DROYA]	7.69	2	1	2	4	0.884965	1								0.905242	1								1.00177	1								51.97	7.69	2	4									260	29.3464	8.57275
O77277	Torsin-like protein OS=Drosophila melanogaster GN=torp4a PE=2 SV=2 - [TORS_DROME]	7.65	1	1	3	10							0.892732	1								0.881573	1								0.883033	1		0	5.88	2	4					22.3475	3.53	2	6	340	38.1457	8.6167
B4KCL9	Enolase-phosphatase E1 OS=Drosophila mojavensis GN=GI10215 PE=3 SV=1 - [ENOPH_DROMO]	7.63	1	1	3	9							1.35265	2	1.63708							1.24636	2	3.10923							1.18631	2	5.53328									42.0804	7.63	3	9	249	27.1519	5.17334
Q7PLI7	Serine/threonine-protein kinase CG17528 OS=Drosophila melanogaster GN=CG17528 PE=1 SV=1 - [DCLK_DROME]	7.62	5	2	7	53				1.16632	4	11.9239	1.03328	8	2.7874				1.04017	4	3.78081	1.04117	8	3.49616				1.05802	4	8.01724	1.07783	8	3.25427	32.04	3.88	4	12	23.3579	5.08	5	18	32.673	2.81	3	23	748	82.9195	7.76709
Q9W2D6	Mitochondrial import inner membrane translocase subunit Tim10 OS=Drosophila melanogaster GN=Tim10 PE=3 SV=1 - [TIM10_DROME]	7.61	1	1	1	5	1.21763	3	15.1895				1.20865	1		1.0622	3	19.2365				1.21267	1		1.04026	3	15.4883				1.19859	1		25.42	7.61	1	3					35.92	7.61	1	2	92	10.5711	6.52197
Q9VKJ9	Coiled-coil and C2 domain-containing protein 1-like OS=Drosophila melanogaster GN=l(2)gd1 PE=2 SV=1 - [C2D1_DROME]	7.6	1	1	8	18	0.477107	1								0.500701	1								0.503472	1								40.44	2.7	3	4	18.35	4.04	5	7	17.39	2.94	3	7	816	88.9825	5.38916
Q9VMV6	SelT-like protein OS=Drosophila melanogaster GN=CG3887 PE=2 SV=1 - [SELT_DROME]	7.58	1	1	2	8	1.06787	3	38.8764	0.98523	2	7.1739	0.76443	2	59.0207	1.16239	3	13.7249	0.728981	2	7.27253	0.713524	2	43.1034	1.05143	3	27.7671	0.825876	2	2.9967	0.852853	2	62.4845	64.703	4.55	1	3	44.51	4.55	1	2	31.3	7.58	2	3	198	22.3083	5.93506
Q9VNA8	Protein downstream neighbor of son homolog OS=Drosophila melanogaster GN=hd PE=1 SV=1 - [DONS_DROME]	7.57	1	1	6	344	1.2793	4	12.9779							1.31428	4	7.16583							1.25946	4	5.8214							31.5934	3.87	3	95	30.4245	3.35	3	151	32.019	2.11	2	98	568	63.398	6.62451
Q9VMQ7	Putative elongator complex protein 4 OS=Drosophila melanogaster GN=CG6907 PE=1 SV=1 - [ELP4_DROME]	7.55	1	2	3	8	1.22238	1		0.863388	2	1.46597	1.31207	1		1.15384	1		0.94991	2	24.7495	1.31109	1		1.08736	1		0.963491	2	1.25448	1.17843	1		39.7844	5.03	2	2	91.894	7.55	3	4	37.668	3.66	2	2	437	48.6814	5.88428
O77237	Protein pellino OS=Drosophila melanogaster GN=Pli PE=1 SV=1 - [PELI_DROME]	7.55	1	1	4	12	0.782221	2	1.48906	0.781972	2	4.89195	0.782326	3	0.218553	0.543118	2	27.4499	0.585136	2	12.9805	0.648124	3	4.10972	0.587532	2	20.6194	0.566638	2	7.12877	0.66824	3	10.5474	49.9394	5.9	3	4	62.1034	3.3	2	4	65.8857	3.3	2	4	424	46.7402	7.06396
Q28XT3	Probable hydroxyacid-oxoacid transhydrogenase, mitochondrial OS=Drosophila pseudoobscura pseudoobscura GN=GA17444 PE=3 SV=2 - [HOT_DROPS]	7.54	1	1	6	105							0.654653	1								0.715637	1								0.730816	1		149.455	4.31	4	18	58.3547	2.16	2	10	240.369	5.39	4	77	464	50.0014	7.54736
Q9VHS8	Eukaryotic initiation factor 4A-III OS=Drosophila melanogaster GN=eIF4AIII PE=1 SV=1 - [IF4A3_DROME]	7.52	1	1	4	18	0.866391	1		1.16162	1		0.86621	1		0.905994	1		1.3652	1		0.876813	1		0.916182	1		1.33277	1		0.916098	1		132.937	6.02	3	4	236.957	7.52	4	8	191.295	6.02	3	6	399	45.6156	6.02393
P45888	Actin-related protein 2 OS=Drosophila melanogaster GN=Arp2 PE=2 SV=3 - [ARP2_DROME]	7.52	1	1	4	167	1.00105	2	8.80178							0.97257	2	4.16503							0.953937	2	14.5766							71.0818	6.52	3	16	66.0929	2.51	2	80	44.2664	2.51	2	71	399	45.2533	6.02393
P48591	Ribonucleoside-diphosphate reductase large subunit OS=Drosophila melanogaster GN=RnrL PE=1 SV=2 - [RIR1_DROME]	7.51	1	4	6	34	1.10462	2	49.173	1.15343	6	20.2756	1.26841	2	9.48743	1.17121	2	56.3608	0.925317	6	16.2624	1.39407	2	9.39492	1.21333	2	50.3883	1.04948	6	14.4852	1.40715	2	4.64573	38.5583	4.93	4	12	125.232	5.05	5	11	38.3906	2.46	3	11	812	91.9191	7.45947
P02515	Heat shock protein 22 OS=Drosophila melanogaster GN=Hsp22 PE=1 SV=4 - [HSP22_DROME]	7.47	1	2	2	2							0.918653	2	12.6738							0.921239	2	27.0645							0.96141	2	21.4684									26.278	7.47	2	2	174	19.7509	5.2749
Q9V6X7	GDP-fucose protein O-fucosyltransferase 1 OS=Drosophila melanogaster GN=O-fut1 PE=1 SV=1 - [OFUT1_DROME]	7.46	1	2	4	5	0.159256	1					0.803556	2	3.53522	0.214426	1					0.82828	2	1.36918	0.22079	1					0.85561	2	1.00762	18.23	3.23	2	2	0	1.49	1	1	60.12	2.74	1	2	402	46.8043	7.72314
Q04448	Bifunctional methylenetetrahydrofolate dehydrogenase/cyclohydrolase, mitochondrial OS=Drosophila melanogaster GN=Nmdmc PE=2 SV=2 - [MTDC_DROME]	7.44	1	1	3	5	0.971609	2	4.9904	1.02361	1					0.97095	2	0.180698	1.07489	1					0.882747	2	2.60705	1.04224	1					65.12	5.5	2	3	46.18	5.5	2	2					309	33.5295	7.51807
Q9W0W6	Neuropeptide-like 1 OS=Drosophila melanogaster GN=Nplp1 PE=1 SV=2 - [NPLP1_DROME]	7.44	1	1	4	28				1.10422	2	2.74071	1.2664	2	16.8381				1.19704	2	14.3005	1.34496	2	11.6765				1.10055	2	8.27688	1.21149	2	15.2446	22.4636	7.12	3	9	61.64	7.12	3	9	95.127	7.44	4	10	309	34.1765	9.30518
Q9VCI3	Lipid storage droplets surface-binding protein 1 OS=Drosophila melanogaster GN=Lsd-1 PE=2 SV=2 - [LSD1_DROME]	7.42	1	3	3	14	0.883079	5	22.6598	0.907653	6	13.0941	1.08185	3	17.1793	0.784794	5	18.966	0.937028	6	15.9285	1.04262	3	24.3776	0.858228	5	12.8737	0.955013	6	18.2794	1.09773	3	21.3211	67.1162	7.42	3	5	114.19	5.57	2	6	66.28	5.57	2	3	431	48.8025	9.15869
Q7KN90	Cysteine--tRNA ligase, cytoplasmic OS=Drosophila melanogaster GN=Aats-cys PE=1 SV=1 - [SYCC_DROME]	7.42	1	2	7	61	1.03738	1		1.02523	3	9.57196	1.24859	1		0.946549	1		1.09957	3	14.9013	1.04821	1		1.11719	1		1.24845	3	7.60699	1.09882	1		26.861	2.83	4	12	70.7885	7.42	7	22	62.3933	5.8	5	27	741	84.2058	6.30322
Q23973	Protein matrimony OS=Drosophila melanogaster GN=mtrm PE=1 SV=2 - [MTRM_DROME]	7.37	1	1	3	15	1.42206	1								1.76036	1								1.90389	1								55.283	4.61	2	5	43.46	4.61	2	5	55.26	7.37	3	5	217	24.7645	8.55811
B4JQM7	Elongation factor G, mitochondrial OS=Drosophila grimshawi GN=ico PE=3 SV=1 - [EFGM_DROGR]	7.36	1	1	7	21	1.75113	2	0.169831				1.65289	1		1.5696	2	1.02115				1.69806	1		1.32994	2	1.66422				0.91205	1		148.01	4.15	4	9	65.1046	5.49	5	6	56.7892	3.61	3	6	747	83.8634	6.7417
Q24179	Protein sly1 homolog OS=Drosophila melanogaster GN=Slh PE=2 SV=4 - [SLY1_DROME]	7.36	2	2	4	13	1.28808	4	3.47662	0.948301	4	11.0565				1.25309	4	6.80455	1.22636	4	4.45097				1.1662	4	2.48783	1.25506	4	7.37553				144.205	6.26	3	8	177.653	5.63	3	5					639	72.3202	6.18896
Q24478	Centrosome-associated zinc finger protein CP190 OS=Drosophila melanogaster GN=Cp190 PE=1 SV=2 - [CP190_DROME]	7.3	1	4	8	16	0.952258	4	21.5975	1.26947	2	25.7213	1.02588	5	9.2545	0.96895	4	16.3295	0.923832	2	9.18443	0.992488	5	2.81182	1.04017	4	30.6389	0.807907	2	8.6873	0.993736	5	13.4418	61.91	4.74	4	5	19.8376	1.37	2	4	91.56	4.01	5	7	1096	121.605	4.66553
P29052	Transcription initiation factor IIB OS=Drosophila melanogaster GN=TfIIB PE=2 SV=1 - [TF2B_DROME]	7.3	2	1	4	17	1.17077	1					1.08137	2	2.11216	1.21136	1					1.10158	2	1.29527	1.20856	1					1.18249	2	2.36492	36.68	5.4	3	7					51.965	5.71	3	10	315	34.3473	8.29443
Q95YI5	UDP-sugar transporter UST74c OS=Drosophila melanogaster GN=frc PE=1 SV=2 - [US74C_DROME]	7.24	1	1	4	45							0.862269	1								0.756588	1								0.856508	1		32.8467	3.49	2	9	41.869	5.09	3	16	73.3297	5.09	3	20	373	41.1554	9.0415
Q299P8	Kinetochore protein Spc25 OS=Drosophila pseudoobscura pseudoobscura GN=Spc25 PE=3 SV=2 - [SPC25_DROPS]	7.23	1	1	2	4				1.37722	1								1.10575	1								1.12248	1					0	2.55	1	1	24.99	7.23	2	2	0	2.55	1	1	235	26.5485	8.6167
Q9VMC8	Uncharacterized protein CG9548 OS=Drosophila melanogaster GN=CG9548 PE=3 SV=2 - [PHF5_DROME]	7.21	1	1	1	1	1.19228	1								1.14759	1								1.20172	1								28.55	7.21	1	1									111	12.514	8.22119
Q9VKV5	CD2 antigen cytoplasmic tail-binding protein 2 homolog OS=Drosophila melanogaster GN=holn1 PE=1 SV=1 - [CD2B2_DROME]	7.21	1	2	2	2				1.00284	2	21.5484							0.965742	2	10.7977							1.05181	2	5.96622								31.8	7.21	2	2					319	36.8148	4.90674
B4R4H1	Bifunctional lysine-specific demethylase and histidyl-hydroxylase NO66 OS=Drosophila simulans GN=GD16684 PE=3 SV=1 - [NO66_DROSI]	7.2	1	2	7	21	1.27715	1		1.59847	1					1.41759	1		1.57617	1					1.50077	1		2.06313	1					38.5369	4.96	5	10	50.4242	2.83	3	11					847	94.8643	6.91748
B4I4N0	E3 UFM1-protein ligase 1 homolog OS=Drosophila sechellia GN=GM10514 PE=3 SV=1 - [UFL1_DROSE]	7.16	11	2	8	21				1.43178	1		0.965998	1					1.23466	1		0.880675	1					1.2013	1		0.888327	1		0	3.07	3	4	28.9713	4.09	5	9	55.9838	3.07	3	8	782	87.3579	6.63916
Q9VDW6	Dystrophin, isoforms A/C/F/G/H OS=Drosophila melanogaster GN=Dys PE=1 SV=3 - [DMDA_DROME]	7.14	3	3	35	148	2.00361	1					0.958477	2	27.678	2.04331	1					0.987188	2	18.7912	2.0099	1					1.0467	2	34.8079	126.49	3.89	17	51	53.5186	4.7	24	57	73.8675	4.97	25	40	3598	410.16	5.47803
Q9W1A2	N-alpha-acetyltransferase, 35 NatC auxiliary subunit homolog OS=Drosophila melanogaster GN=CG4065 PE=2 SV=1 - [NAA35_DROME]	7.14	1	1	4	4	1.35033	1								1.19395	1								1.3991	1								24.97	7.14	4	4									784	89.1469	7.29834
Q9W1K0	UPF0136 membrane protein CG5532 OS=Drosophila melanogaster GN=CG5532 PE=3 SV=1 - [U136_DROME]	7.14	1	1	1	14	0.918915	5	15.9467	1.00197	4	1.10683	0.847902	4	16.1797	0.958698	5	20.7866	0.815107	4	12.1392	0.875033	4	15.5279	0.985452	5	21.576	0.924962	4	5.82119	0.926292	4	6.39792	133.952	7.14	1	5	128.036	7.14	1	5	110.023	7.14	1	4	112	11.574	9.83252
B0FXQ5	WD repeat-containing protein on Y chromosome OS=Drosophila ananassae GN=WDY PE=2 SV=2 - [WDY_DROAN]	7.14	4	1	9	220				1.19313	1								1.05268	1								1.1386	1					40.0217	3.95	6	38	58.2712	3.48	5	91	52.763	3.1	5	91	1064	121.338	8.14795
Q9V359	Vacuolar protein sorting-associated protein 28 homolog OS=Drosophila melanogaster GN=Vps28 PE=1 SV=1 - [VPS28_DROME]	7.14	1	1	1	4				0.94365	2	14.0904	0.905367	2	25.6135				1.13135	2	9.14781	0.881038	2	30.5627				1.12235	2	6.40953	0.791301	2	29.6239					80.44	7.14	1	2	31.74	7.14	1	2	210	24.4963	4.95752
Q8INM3	Protein slender lobes OS=Drosophila melanogaster GN=sle PE=1 SV=1 - [SLE_DROME]	7.04	1	1	14	110				1.13654	1								1.16007	1								1.26252	1					91.6582	3.03	6	33	55.1797	5.42	11	42	73.6977	3.45	8	35	1420	158.557	5.23682
Q24524	Protein singed OS=Drosophila melanogaster GN=sn PE=3 SV=1 - [SING_DROME]	7.03	1	2	4	15	1.04874	3	24.0626							0.817405	3	5.1011							1.11216	3	0.718357							73.6632	3.91	2	3	49.9044	2.15	2	4	48.2184	4.3	3	8	512	57.2436	7.00537
B4PMC6	Ribosome-releasing factor 2, mitochondrial OS=Drosophila yakuba GN=EF-G2 PE=3 SV=1 - [RRF2M_DROYA]	7.02	4	1	8	98	7.62562	1					4.75427	1		6.74842	1					4.66552	1		5.80459	1					3.00587	1		35.8068	6.18	7	28	36.0409	2.95	4	35	47.3668	4.07	5	35	712	78.9848	5.80811
P21520	Protein scabrous OS=Drosophila melanogaster GN=sca PE=2 SV=3 - [SCA_DROME]	7.01	1	1	8	31	1.27384	1								1.3739	1								1.60644	1								22.65	7.01	8	20					28.4367	1.63	2	11	799	90.0638	5.89697
Q9VAY7	Protein FAM50 homolog OS=Drosophila melanogaster GN=CG12259 PE=2 SV=1 - [FAM50_DROME]	6.96	1	1	4	16	1.06197	1								0.922543	1								1.05481	1								22.81	1.67	1	3	0	4.18	2	5	0	5.85	3	8	359	42.83	6.82959
Q9VGW6	DNA replication licensing factor Mcm5 OS=Drosophila melanogaster GN=Mcm5 PE=1 SV=1 - [MCM5_DROME]	6.96	1	4	5	18	0.902874	3	31.2392	1.10364	3	17.2409	1.02045	2	14.4249	0.929097	3	21.5966	1.03644	3	6.2774	1.0121	2	6.67723	0.981587	3	8.42251	1.12564	3	9.75328	1.10454	2	4.26786	60.4026	5.18	4	7	76.4936	3.41	3	7	61.8335	3.41	3	4	733	82.206	7.84033
P49071	MAP kinase-activated protein kinase 2 OS=Drosophila melanogaster GN=MAPk-Ak2 PE=2 SV=1 - [MAPK2_DROME]	6.96	2	2	3	5				1.23726	1		0.976167	1					1.22081	1		0.734116	1					1.18494	1		0.749212	1						34.81	6.96	3	3	38.41	4.74	2	2	359	41.3747	7.32764
A1A708	Uncharacterized protein CG4951 OS=Drosophila melanogaster GN=CG4951 PE=1 SV=1 - [Y4951_DROME]	6.95	1	1	4	25				1.22577	1								1.3577	1								1.42445	1					49.19	5.38	3	5	57.28	4.26	3	9	70.01	4.26	3	11	446	50.722	9.45166
Q9VI82	Nucleolar complex protein 3 homolog OS=Drosophila melanogaster GN=CG1234 PE=1 SV=1 - [NOC3L_DROME]	6.93	1	1	9	156							1.07171	1								1.0079	1								1.03387	1		337.392	5.72	7	45	368.934	3.41	5	54	351.695	4.38	6	57	822	94.4336	8.96826
Q7PLK0	Protein argonaute-3 OS=Drosophila melanogaster GN=AGO3 PE=1 SV=3 - [AGO3_DROME]	6.92	1	1	9	35	1.39271	1		1.24393	1		1.38409	1		1.44015	1		1.52141	1		1.23843	1		1.26762	1		1.3264	1		1.09467	1		22.0127	5.31	7	11	0	4.38	6	13	36.2941	4.61	6	11	867	99.0656	8.82178
B4N8Z4	Eukaryotic translation initiation factor 3 subunit D-2 OS=Drosophila willistoni GN=eIF3-S7-2 PE=3 SV=1 - [EI3D2_DROWI]	6.91	9	1	6	23				7.51042	1		3.43269	2	3.0094				4.81982	1		3.96214	2	1.88074				4.41321	1		4.40822	2	9.01188	25.84	2.18	2	4	54.7233	5.64	5	9	126.002	4.55	4	10	550	62.9623	8.06006
Q9Y113	Negative elongation factor B OS=Drosophila melanogaster GN=NELF-B PE=1 SV=1 - [NELFB_DROME]	6.9	1	1	7	20							1.03044	1								1.03408	1								1.04816	1		14.73	6.06	5	11	21.96	2.02	2	3	30.72	4.71	4	6	594	67.8913	6.68311
O18345	Alpha-amylase 2 OS=Drosophila ananassae GN=Amy58 PE=3 SV=2 - [AMY2_DROAN]	6.88	35	2	4	9	0.525904	1		0.693745	4	34.218	0.450472	1		0.563949	1		0.772699	4	35.3719	0.516409	1		0.663134	1		0.767864	4	29.0088	0.527809	1		21.21	2.43	2	2	152.12	5.87	3	5	39.42	2.43	2	2	494	53.5418	6.20166
P07183	Chorion protein S38 OS=Drosophila melanogaster GN=Cp38 PE=2 SV=1 - [CH38_DROME]	6.86	1	2	2	11	1.49591	4	21.1693	1.32895	4	6.40856	1.73097	3	10.5021	1.60569	4	14.5837	1.66463	4	16.5397	1.36982	3	3.96863	1.33987	4	6.8248	1.43193	4	22.4813	1.34389	3	20.425	93.5577	6.86	2	4	88.6118	6.86	2	4	98.3862	6.86	2	3	306	30.4291	9.12939
Q9VN93	Putative cysteine proteinase CG12163 OS=Drosophila melanogaster GN=CG12163 PE=2 SV=2 - [CPR1_DROME]	6.84	1	2	6	45	0.963269	8	7.61502	0.84438	8	5.41714	0.870356	10	8.22302	0.850116	8	16.5564	1.01377	8	7.67531	0.883299	10	7.86268	0.889093	8	14.0303	0.964204	8	6.23065	0.857697	10	5.06259	206.18	5.21	4	12	201.217	5.21	4	17	175.111	3.75	4	16	614	68.9177	7.00537
Q9VHM2	UPF0505 protein CG8202 OS=Drosophila melanogaster GN=CG8202 PE=2 SV=3 - [U505_DROME]	6.79	1	1	10	46				0.991009	1								0.715025	1								0.748332	1					26.831	3.5	5	14	35.9677	4.46	6	15	46.5013	3.93	5	17	942	107.528	6.87354
P10401	Retrovirus-related Pol polyprotein from transposon gypsy OS=Drosophila melanogaster GN=pol PE=4 SV=1 - [POLY_DROME]	6.76	1	2	10	60				1.32108	2	7.89407							0.938075	2	42.9154							1.21505	2	14.6623				21.87	4.15	6	15	0	4.73	7	20	0	3	5	25	1035	117.745	9.14404
Q9VVE2	Protein rogdi OS=Drosophila melanogaster GN=rogdi PE=1 SV=2 - [ROGDI_DROME]	6.72	1	1	1	1	1.28551	1								1.29714	1								1.3115	1								40.08	6.72	1	1									268	30.476	7.2251
Q9VQZ6	Probable elongator complex protein 3 OS=Drosophila melanogaster GN=Elp3 PE=2 SV=1 - [ELP3_DROME]	6.7	1	1	5	53				1.00131	1								0.962086	1								0.948068	1					47.9039	3.26	3	9	76.4495	6.7	5	25	34.94	4.17	4	19	552	62.7812	8.63135
Q7PLI2	Nipped-B protein OS=Drosophila melanogaster GN=Nipped-B PE=1 SV=3 - [NIPB_DROME]	6.69	2	2	18	74	1.37272	1		1.14271	6	5.02649	1.28244	3	14.063	1.5214	1		1.27886	6	10.0514	1.39998	3	15.4704	1.45718	1		1.2339	6	11.4668	1.3297	3	11.5398	53.0947	2.41	7	22	61.2384	4.29	11	28	66.8671	3.61	10	24	2077	236.579	6.56592
P16340	Trifunctional purine biosynthetic protein adenosine-3 OS=Drosophila pseudoobscura pseudoobscura GN=ade3 PE=3 SV=2 - [PUR2_DROPS]	6.67	1	1	11	25				1.04403	1								0.975297	1								0.99361	1					89.92	1.98	3	4	136.052	4.47	7	10	127.837	2.93	5	11	1364	145.572	7.48877
Q24133	DnaJ protein homolog 1 OS=Drosophila melanogaster GN=DnaJ-1 PE=1 SV=3 - [DNAJ1_DROME]	6.59	1	2	2	9	0.733373	5	1.4859	0.935702	1		0.898908	3	0.418024	0.816599	5	7.30795	1.1647	1		0.937869	3	3.95236	0.894825	5	10.6543	1.02013	1		0.939232	3	0.141587	133.81	6.59	2	5	46.63	4.19	1	1	101.517	6.59	2	3	334	37.005	8.85107
Q6IDD9	Sterile alpha and TIR motif-containing protein 1 OS=Drosophila melanogaster GN=Ect4 PE=2 SV=1 - [SARM1_DROME]	6.54	1	3	14	224	0.482503	4	13.0445	0.583449	3	50.813	0.413035	1		0.549829	4	18.6837	0.556121	3	8.64268	0.496091	1		0.539866	4	16.2533	0.502593	3	22.0189	0.499705	1		60.7545	5.15	11	32	68.4911	3.82	9	100	60.5548	3.16	7	92	1360	147.792	7.25439
P16163	Uricase OS=Drosophila melanogaster GN=Uro PE=1 SV=2 - [URIC_DROME]	6.53	3	2	3	25	1.92989	6	38.9887	1.88126	4	52.8138	2.14614	5	18.9244	2.3136	6	20.8969	1.55237	4	60.881	2.19276	5	36.3371	1.15174	6	42.2965	0.947598	4	22.3997	1.03167	5	16.8859	190.093	6.53	3	12	103.511	6.53	3	6	191.15	6.53	3	7	352	40.0371	7.47412
O61345	Protein penguin OS=Drosophila melanogaster GN=pen PE=2 SV=1 - [PEN_DROME]	6.51	1	2	7	50	0.843494	4	19.1887	1.00325	2	10.4769	0.941953	6	26.168	0.894895	4	21.1549	0.927281	2	3.2502	0.947436	6	24.647	0.873844	4	22.9389	0.916118	2	7.31764	0.971619	6	24.2156	94.3179	4.07	5	20	47.1941	5.83	6	14	112.37	4.88	5	16	737	81.2514	8.93896
P12080	Integrin alpha-PS2 OS=Drosophila melanogaster GN=if PE=1 SV=2 - [ITA2_DROME]	6.45	1	7	9	23	1.11098	7	6.59538	1.01743	4	23.5636	1.03814	5	3.47777	1.03918	7	22.758	1.13206	4	10.2074	1.04606	5	6.54864	0.952703	7	14.2066	1.17591	4	6.02607	1.03742	5	4.75539	82.51	3.37	5	9	69.74	3.58	5	9	111.308	2.29	3	5	1396	154.226	6.18896
P37159	Lysozyme E OS=Drosophila melanogaster GN=LysE PE=2 SV=2 - [LYSE_DROME]	6.43	4	1	1	2							0.789391	1								0.833098	1								0.926917	1										30.81	6.43	1	2	140	15.5423	6.7124
Q9VTH4	Protein scylla OS=Drosophila melanogaster GN=scyl PE=2 SV=1 - [SCLLA_DROME]	6.43	1	1	2	8							0.220121	1								0.326894	1								0.235795	1										21.731	6.43	2	8	280	30.7434	9.18799
B4L1Z8	Enhancer of yellow 2 transcription factor OS=Drosophila mojavensis GN=e(y)2 PE=3 SV=1 - [ENY2_DROMO]	6.38	1	1	1	3	0.928378	1								0.848942	1								0.823027	1								0	6.38	1	1	19.71	6.38	1	1	0	6.38	1	1	94	10.6265	6.62451
P15425	Peptidyl-prolyl cis-trans isomerase, rhodopsin-specific isozyme OS=Drosophila melanogaster GN=ninaA PE=1 SV=1 - [CYPR_DROME]	6.33	1	1	2	7	1.182	1		1.12118	3	3.0081				1.34071	1		1.20212	3	6.01572				1.3137	1		1.32818	3	3.26146				43.91	3.38	1	1	111.14	6.33	2	6					237	26.3343	7.06396
Q8I145	Coiled-coil domain-containing protein 22 homolog OS=Drosophila willistoni GN=GK20894 PE=3 SV=1 - [CCD22_DROWI]	6.32	3	1	6	202	5.0191	3	65.4454	22.5317	1		3.5498	3	184.76	4.84063	3	64.647	20.4913	1		3.25091	3	165.092	4.90092	3	54.8326	24.1732	1		3.42387	3	169.04	50.4562	3.33	3	23	38.5021	3.33	3	88	53.7412	6.32	6	91	570	65.2314	6.21436
Q9V7P1	U3 small nucleolar RNA-associated protein 18 homolog OS=Drosophila melanogaster GN=wcd PE=1 SV=1 - [UTP18_DROME]	6.32	1	1	5	23	1.01345	5	11.5728	1.02825	2	9.53956	0.9912	2	16.0561	1.04944	5	9.13856	0.958414	2	5.44234	0.885669	2	9.22804	0.995199	5	7.85017	0.92854	2	14.594	0.959994	2	9.18587	102.426	4.94	4	13	54.4099	3.75	3	6	39.4775	3.95	3	4	506	56.9109	8.83643
Q24564	Moesin/ezrin/radixin homolog 2 OS=Drosophila melanogaster GN=Mer PE=1 SV=1 - [MERH_DROME]	6.3	1	1	6	57							0.675641	1								0.7327	1								0.794334	1		0	2.68	2	6	22.47	4.41	5	39	25.29	4.72	4	12	635	74.4453	6.43018
Q9VYQ8	Ubiquitin carboxyl-terminal hydrolase 7 OS=Drosophila melanogaster GN=Usp7 PE=1 SV=1 - [UBP7_DROME]	6.29	1	4	9	25	0.906135	1		1.11303	7	35.727	1.1528	4	0.149924	0.90724	1		1.26529	7	17.7335	1.07896	4	3.96439	0.98646	1		1.22582	7	17.1836	1.12061	4	23.7694	26.3283	0.89	2	4	72.5824	5.85	8	12	61.6908	2.66	4	9	1129	130.365	6.03662
B3NXQ7	tRNA (guanine-N(7)-)-methyltransferase non-catalytic subunit wuho OS=Drosophila erecta GN=wuho PE=3 SV=1 - [WUHO_DROER]	6.25	6	3	5	41	1.06782	2	33.1414	1.07337	2	2.98678	0.92619	3	12.7867	1.0521	2	15.2145	1.07358	2	38.2508	0.948232	3	5.57729	1.07069	2	27.0186	1.06863	2	21.9716	1.02017	3	7.89893	53.3307	6.01	4	6	51.79	3.13	2	9	94.6675	4.81	4	26	416	46.0532	5.35107
P29747	Cyclic AMP response element-binding protein A OS=Drosophila melanogaster GN=CrebA PE=1 SV=2 - [CREBA_DROME]	6.2	1	1	4	34				0.973517	1								0.952151	1								0.986856	1					35.1952	3.49	3	8	72.167	6.2	4	13	56.8707	3.49	3	13	516	56.3072	6.34131
A1Z8N1	Facilitated trehalose transporter Tret1-1 OS=Drosophila melanogaster GN=Tret1-1 PE=1 SV=1 - [TRE11_DROME]	6.18	13	1	8	99							1.1145	1								0.996306	1								1.02447	1		27.7	5.02	5	13	49.9169	2.68	4	59	24.83	3.97	5	27	857	95.1284	8.30908
Q94915	Rhythmically expressed gene 2 protein OS=Drosophila melanogaster GN=Reg-2 PE=2 SV=1 - [REG2_DROME]	6.15	1	2	2	13	0.375241	2	10.6866	0.489774	5	45.7413	0.29824	6	135.667	0.418519	2	9.81831	0.499928	5	24.532	0.35116	6	102.505	0.46946	2	5.28355	0.513314	5	36.0959	0.350292	6	111.183	40.11	2.69	1	2	125.14	6.15	2	5	171.337	6.15	2	6	260	30.0942	7.78174
A1Z9A2	UPF0587 protein CG4646 OS=Drosophila melanogaster GN=CG4646 PE=2 SV=1 - [U587_DROME]	6.13	1	1	1	2							0.725658	2	11.0362							0.870169	2	15.5687							0.874495	2	12.3622									74.98	6.13	1	2	163	18.5939	4.95752
Q59E36	REST corepressor OS=Drosophila melanogaster GN=CoRest PE=1 SV=2 - [RCOR_DROME]	6.1	1	1	4	17	0.997279	1		1.0037	1					0.96336	1		1.01081	1					0.977726	1		0.970762	1					42.2834	4.92	3	8	39.3498	4.92	3	6	0	1.19	1	3	590	62.6582	5.66846
Q9V784	SAM50-like protein CG7639 OS=Drosophila melanogaster GN=CG7639 PE=2 SV=2 - [SAM50_DROME]	6.09	1	2	4	29	0.817924	5	13.2676	1.14081	2	1.43872	0.977969	3	6.00482	0.824538	5	20.4944	0.900504	2	2.74586	0.942849	3	5.49593	0.826665	5	8.65791	0.902112	2	0.6871	0.97507	3	3.46079	42.1793	6.09	4	12	53.1097	4.74	3	11	52.5001	3.16	2	6	443	49.0275	8.68994
P27716	Innexin inx1 OS=Drosophila melanogaster GN=ogre PE=1 SV=1 - [INX1_DROME]	6.08	1	1	2	33	1.19915	1		0.929418	1		1.27025	1		1.20409	1		1.58068	1		1.22134	1		1.11822	1		1.43492	1		1.13792	1		32.3423	6.08	2	6	109.686	6.08	2	13	84.3781	6.08	2	14	362	42.5538	8.88037
B4KB60	Ras-like protein 1 OS=Drosophila mojavensis GN=Ras85D PE=3 SV=1 - [RAS1_DROMO]	6.08	6	1	1	3	1.0255	2	32.1119				0.776334	1		0.98441	2	33.6134				0.874155	1		0.99086	2	37.7772				0.878905	1		111.605	6.08	1	2					82.12	6.08	1	1	181	20.6075	8.20654
P15348	DNA topoisomerase 2 OS=Drosophila melanogaster GN=Top2 PE=1 SV=1 - [TOP2_DROME]	6.08	1	4	12	53				0.759529	4	22.1076	0.658344	3	4.01915				0.82859	4	45.0145	0.629979	3	3.83726				0.855703	4	28.9876	0.640983	3	11.1609	33.2295	1.04	3	7	65.7095	5.6	11	18	65.3963	4.91	10	28	1447	164.293	8.22119
Q86B47	Probable ATP-dependent RNA helicase CG8611 OS=Drosophila melanogaster GN=CG8611 PE=1 SV=1 - [Y8611_DROME]	6.05	1	2	7	129	1.2987	2	6.09147	0.952554	2	5.48592	0.756407	1		1.36471	2	6.34014	1.02456	2	15.4823	0.913724	1		1.39486	2	2.15709	1.02036	2	8.75556	0.858269	1		102.5	2.87	4	24	90.4979	2.97	3	56	35.52	3.28	4	49	975	107.902	9.49561
Q9W0Y6	Transient receptor potential cation channel protein painless OS=Drosophila melanogaster GN=pain PE=1 SV=1 - [PAIN_DROME]	6.02	1	3	8	33	1.00611	8	9.55039	0.873733	5	6.15958	1.06152	3	3.45234	1.06333	8	7.55818	1.04735	5	18.659	1.24127	3	0.00165506	1.04224	8	2.41676	1.02939	5	14.2469	1.0318	3	16.5429	170.984	5.04	6	17	143.729	5.15	6	12	141.894	1.53	2	4	913	103.442	6.72705
Q9VFL5	Methionine--tRNA ligase, mitochondrial OS=Drosophila melanogaster GN=Aats-met PE=2 SV=2 - [SYMM_DROME]	6.01	1	1	4	13				0.883785	1								1.11265	1								1.02411	1									52.28	5.15	3	6	20.15	6.01	4	7	582	65.9574	8.00146
Q00449	Multidrug resistance protein homolog 49 OS=Drosophila melanogaster GN=Mdr49 PE=2 SV=2 - [MDR49_DROME]	5.99	1	1	9	145	1.19323	6	5.88939	1.24716	2	8.1405	1.24588	2	0.335513	1.33291	6	7.36487	1.21946	2	16.8106	1.29222	2	2.03201	1.28929	6	5.76993	1.13632	2	22.3374	1.17478	2	4.09026	173.868	3.15	6	27	211.164	2.92	5	60	202.869	3	4	58	1302	142.649	6.7417
Q9VGP1	Zinc finger FYVE domain-containing protein 26 homolog OS=Drosophila melanogaster GN=CG5270 PE=1 SV=3 - [ZFY26_DROME]	5.97	1	2	18	104	1.29478	2	51.3182	2.05641	2	4.81138				1.31451	2	54.8241	2.20286	2	10.433				1.28422	2	52.9968	1.94372	2	15.0355				67.7092	3.7	13	38	114.026	2.72	10	31	96.7265	4.73	14	35	2243	253.514	7.50342
Q7KRY7	Protein lap4 OS=Drosophila melanogaster GN=scrib PE=1 SV=1 - [LAP4_DROME]	5.94	1	4	12	66	0.98677	6	36.0442	0.960313	3	3.72274	1.14946	4	4.45458	0.965595	6	17.8349	0.979946	3	18.0187	1.08523	4	15.25	0.940422	6	24.0959	1.04368	3	2.78825	1.04048	4	12.1752	202.196	4.81	9	18	86.1364	3.03	7	19	75.8681	3.89	9	29	1851	200.318	5.17334
P32748	Dihydroorotate dehydrogenase (quinone), mitochondrial OS=Drosophila melanogaster GN=Dhod PE=2 SV=2 - [PYRD_DROME]	5.93	1	2	4	22	1.29004	1		1.05102	2	8.10869				1.35812	1		1.04753	2	23.9123				1.37222	1		1.03202	2	32.6515				33.7152	5.68	3	7	35.4857	5.19	3	10	20.53	1.73	1	5	405	44.3144	9.24658
Q9W1X8	Probable GDP-L-fucose synthase OS=Drosophila melanogaster GN=Gmer PE=2 SV=1 - [FCL_DROME]	5.92	1	1	2	3	0.937691	1					1.21424	1		1.05932	1					1.13001	1		1.0722	1					1.15419	1		28.78	3.74	1	1					61.09	5.92	2	2	321	36.1	6.31592
P25823	Maternal protein tudor OS=Drosophila melanogaster GN=tud PE=1 SV=2 - [TUD_DROME]	5.92	2	4	24	334	0.788281	4	12.0427	0.956895	2	1.68604	0.898751	4	27.4791	0.774568	4	21.1189	0.827981	2	6.88777	0.919235	4	24.3626	0.722641	4	29.9421	0.876761	2	1.61887	0.922411	4	15.9315	67.2581	3.86	16	28	88.6162	3.14	13	155	64.9149	3.82	15	151	2515	285.087	6.45557
P98163	Putative vitellogenin receptor OS=Drosophila melanogaster GN=yl PE=1 SV=2 - [YL_DROME]	5.85	1	4	9	29	1.25723	6	5.98186	1.10577	7	19.4333	1.22956	9	10.3462	1.24446	6	13.3204	1.22198	7	11.2629	1.20565	9	6.96214	1.20319	6	8.99503	1.21028	7	10.5052	1.11995	9	8.32298	98.0833	2.22	3	7	93.7929	4.39	8	13	152.828	1.61	3	9	1984	219.377	6.20166
Q7K486	Armadillo repeat-containing protein 6 homolog OS=Drosophila melanogaster GN=CG5721 PE=1 SV=1 - [ARMC6_DROME]	5.82	1	1	4	58				0.975023	1								1.09374	1								1.25926	1					99.2527	4.31	3	20	114.989	5.82	4	20	114.456	2.16	2	18	464	51.346	5.5542
P10394	Retrovirus-related Pol polyprotein from transposon 412 OS=Drosophila melanogaster GN=POL PE=3 SV=1 - [POL4_DROME]	5.82	1	1	10	43							0.95352	1								0.938356	1								1.19912	1		0	2.51	5	12	0	3.56	6	11	35.8419	4.69	8	20	1237	142.952	8.98291
Q11002	Calpain-A OS=Drosophila melanogaster GN=CalpA PE=1 SV=2 - [CANA_DROME]	5.8	1	4	6	85	0.743109	3	8.95607	0.843614	3	7.01475	0.942165	2	6.7923	0.801134	3	2.15892	0.953449	3	8.55776	0.953151	2	13.0344	0.783883	3	3.9398	0.873235	3	4.42258	0.915932	2	8.25475	23.88	2.17	3	12	56.364	5.07	5	44	24.9567	3.74	4	29	828	93.9027	4.95752
P35820	Polycomb group protein Psc OS=Drosophila melanogaster GN=Psc PE=1 SV=2 - [PSC_DROME]	5.75	1	3	12	30	1.3415	2	4.9749	0.783223	1		1.8574	1		1.36263	2	12.5484	0.651969	1		1.75418	1		1.39807	2	6.83008	0.771159	1		1.8031	1		29.6	3	7	12	29.13	3.25	6	6	58.6188	2.87	6	12	1601	169.727	9.75928
Q9W0I6	Phosphatidylinositide phosphatase SAC1 OS=Drosophila melanogaster GN=Sac1 PE=2 SV=1 - [SAC1_DROME]	5.74	1	1	3	7	0.924475	2	1.8029	1.08317	2	3.23142	0.949044	1		0.930213	2	1.7183	0.926691	2	7.61913	0.930949	1		0.943568	2	2.36941	0.94015	2	3.16854	0.953058	1		48.25	4.05	2	3	64.41	4.22	2	3	31.81	2.53	1	1	592	67.7245	8.33838
Q4Z8K6	Ran-binding proteins 9/10 homolog OS=Drosophila melanogaster GN=RanBPM PE=1 SV=1 - [RBP9X_DROME]	5.72	1	4	6	21	0.824601	6	31.7608	0.752862	6	12.8139	0.859291	4	5.20216	0.845923	6	26.6791	0.620433	6	12.1569	0.742435	4	10.5983	0.821658	6	24.595	0.740206	6	6.38481	0.800626	4	8.20967	128.787	3.74	5	11	86.2828	1.35	2	6	56.9246	3.33	3	4	962	106.589	5.05908
P12297	Protein suppressor of white apricot OS=Drosophila melanogaster GN=su(w[a]) PE=1 SV=3 - [SUWA_DROME]	5.71	1	1	6	7							0.735846	1								0.697733	1								0.840576	1		0	3.12	3	4	0	1.25	2	2	0	1.35	1	1	963	106.076	8.6167
Q03043	cGMP-dependent protein kinase, isozyme 2 forms cD4/T1/T3A/T3B OS=Drosophila melanogaster GN=for PE=1 SV=3 - [KGP24_DROME]	5.7	3	2	9	67	0.944284	7	29.235	0.905764	5	4.86624	1.06093	4	8.65048	0.973703	7	20.8897	0.969753	5	29.0546	1.06767	4	10.2946	1.05451	7	19.8501	0.896814	5	3.49249	1.0603	4	9.4929	138.586	3.13	5	23	152.553	2.67	4	21	169.598	3.58	6	23	1088	121.265	6.23975
Q9V3Y3	Defense protein l(2)34Fc OS=Drosophila melanogaster GN=l(2)34Fc PE=2 SV=1 - [DFP_DROME]	5.66	1	1	1	5	1.10356	2	59.9286				0.9039	3	7.8635	1.04676	2	63.0408				0.863497	3	7.54522	1.10148	2	48.0624				0.984184	3	1.57304	23.81	5.66	1	2					26.6233	5.66	1	3	159	17.2378	8.29443
Q960X8	Hepatocyte growth factor-regulated tyrosine kinase substrate OS=Drosophila melanogaster GN=Hrs PE=1 SV=1 - [HRS_DROME]	5.66	1	2	7	31	0.895276	1		0.982525	5	4.73105	1.00922	2	1.7583	0.895899	1		0.76531	5	6.36003	0.889127	2	10.5791	0.898551	1		0.854721	5	17.3074	0.89714	2	10.9163	22.5954	4.87	5	11	71.4501	5	6	15	36.7138	2.37	3	5	760	85.3602	6.97607
B3NW64	NAD(P)H-hydrate epimerase OS=Drosophila erecta GN=GG18945 PE=3 SV=2 - [NNRE_DROER]	5.65	11	1	2	10	0.907799	2	6.46879	0.826403	2	3.75273	0.914973	2	4.43577	0.901609	2	0.870588	0.98661	2	0.277237	0.871048	2	0.937481	0.914192	2	4.86967	0.949605	2	4.61885	0.849117	2	7.28677	34.15	5.65	2	3	29.89	5.65	2	3	26.14	5.65	2	4	230	25.3598	6.27783
Q9VPL3	39S ribosomal protein L10, mitochondrial OS=Drosophila melanogaster GN=mRpL10 PE=2 SV=1 - [RM10_DROME]	5.65	3	2	2	10	1.18173	3	9.0867	0.652876	2	0.13871	1.02704	3	32.6006	0.952995	3	30.1934	0.780837	2	18.7909	0.978015	3	32.4603	1.04328	3	26.4891	0.865703	2	8.45386	0.973302	3	39.8215	51.5606	5.65	2	4	62.1144	5.65	2	3	59.71	3.23	1	3	248	28.3191	10.0669
P19334	Transient receptor potential protein OS=Drosophila melanogaster GN=trp PE=1 SV=3 - [TRP_DROME]	5.65	1	3	8	32	1.32245	3	13.0218	1.08481	5	20.6616	1.15606	4	17.3121	1.19323	3	24.5715	1.1941	5	5.78907	1.15052	4	10.7397	1.22258	3	9.95357	1.17712	5	7.93332	1.24592	4	5.8164	113.383	4.24	6	12	136.732	4	5	9	114.432	3.45	5	11	1275	142.503	8.1333
Q08696	Axoneme-associated protein mst101(2) OS=Drosophila hydei GN=mst101(2) PE=1 SV=1 - [MST2_DROHY]	5.61	1	2	11	24	1.49178	2	41.038							1.34805	2	37.6874							1.41866	2	21.7646							40.4638	2.95	7	10	25.97	1.08	3	6	24.4371	3.02	5	8	1391	158.901	9.81787
P54352	Ethanolamine kinase OS=Drosophila melanogaster GN=eas PE=1 SV=2 - [EAS_DROME]	5.6	1	1	2	4				0.929403	2	3.15598	1.02767	1					1.01371	2	5.35264	1.00327	1					1.08004	2	3.50432	0.991353	1						93.17	4.05	1	2	52.97	5.6	2	2	518	59.5258	5.38916
Q9V3T9	NADPH:adrenodoxin oxidoreductase, mitochondrial OS=Drosophila melanogaster GN=dare PE=2 SV=1 - [ADRO_DROME]	5.58	1	2	3	6	1.68171	2	41.9945	0.793761	1		1.37626	1		1.69221	2	38.7379	1.94518	1		1.44588	1		1.80433	2	35.3662	2.0974	1		1.45301	1		47.32	5.58	3	4	20.75	1.72	1	1	51.61	1.72	1	1	466	51.3208	8.38232
B4KPU0	Tyrosine-protein kinase-like otk OS=Drosophila mojavensis GN=otk PE=3 SV=1 - [PTK7_DROMO]	5.55	4	2	7	38	0.99387	1					0.902599	2	29.3169	1.01181	1					0.824486	2	30.8174	0.914126	1					0.801503	2	19.7468	23.513	2.97	4	10	23.0753	4.02	5	14	24.2208	3.64	5	14	1045	114.398	6.68311
Q9VQN8	Fidgetin-like protein 1 OS=Drosophila melanogaster GN=CG3326 PE=2 SV=2 - [FIGL1_DROME]	5.54	1	1	4	29	0.802243	7	9.9712	0.951451	5	10.9714	0.929185	5	14.3705	0.832721	7	13.1672	0.935367	5	6.04606	0.955123	5	5.85395	0.803913	7	14.0133	0.937617	5	9.63077	1.01438	5	4.10639	309.25	4.21	3	11	200.948	3.25	2	8	219.814	5.54	4	10	523	58.5118	8.51416
P02840	Salivary glue protein Sgs-3 OS=Drosophila melanogaster GN=Sgs3 PE=2 SV=1 - [SGS3_DROME]	5.54	1	1	2	4	0.435656	1								0.505589	1								0.485905	1								38.14	5.54	2	4									307	32.1754	9.89111
Q8MLV1	Lamin-B receptor OS=Drosophila melanogaster GN=LBR PE=1 SV=1 - [LBR_DROME]	5.53	1	2	4	5	1.08395	2	6.43053				1.05201	1		1.05567	2	12.63				1.00112	1		1.06775	2	7.53399				0.980036	1		97.1643	4.45	3	3					30.24	3.1	2	2	741	83.1333	9.78857
Q9VEG9	Nurim homolog OS=Drosophila melanogaster GN=nrm PE=2 SV=1 - [NRM_DROME]	5.53	1	1	2	3	0.890306	1								0.873573	1								0.926269	1								38.76	5.53	2	3									253	28.5514	9.49561
B4L6Q5	Bifunctional lysine-specific demethylase and histidyl-hydroxylase NO66 OS=Drosophila mojavensis GN=GI16410 PE=3 SV=1 - [NO66_DROMO]	5.52	1	1	6	45	1.88251	2	2.54279							1.65044	2	8.13123							1.49454	2	1.07105							23.2141	4.62	5	13	29.53	3.72	4	16	38.3955	1.24	2	16	888	98.9389	9.40771
Q9VBP9	Nuclear protein localization protein 4 homolog OS=Drosophila melanogaster GN=Npl4 PE=1 SV=3 - [NPL4_DROME]	5.52	1	1	5	32	0.872323	1								0.90293	1								0.950909	1								20.8641	3.83	3	8	21.66	3.83	4	10	20.83	3.83	4	14	652	73.3145	7.23975
P08111	Lethal(2) giant larvae protein OS=Drosophila melanogaster GN=l(2)gl PE=1 SV=2 - [L2GL_DROME]	5.51	2	3	9	70	1.19807	1		1.39397	4	12.1541	0.93971	3	27.3111	1.09787	1		1.33928	4	13.2655	0.927006	3	15.2747	1.08244	1		1.25567	4	4.50544	1.09624	3	11.9933	84.0157	3.88	6	26	104.08	3.1	6	23	131.021	3.7	6	21	1161	126.813	5.93506
Q9VGB4	Probable cytochrome P450 313a2 OS=Drosophila melanogaster GN=Cyp313a2 PE=3 SV=3 - [CP132_DROME]	5.48	1	1	4	34							1.4462	1								1.43593	1								1.43764	1		48.8118	3.85	3	11	42.1136	2.64	2	8	64.5656	2.64	2	15	493	56.5865	9.18799
Q86BA1	Protein-methionine sulfoxide oxidase Mical OS=Drosophila melanogaster GN=Mical PE=1 SV=1 - [MICAL_DROME]	5.48	1	4	39	406	0.737934	3	5.70511				1.11948	4	3.37336	0.716731	3	36.3121				1.14605	4	2.5521	0.788757	3	15.0989				1.17636	4	4.14781	227.005	4.85	32	107	69.5228	1.91	18	109	298.922	2.46	20	190	4723	524.725	7.09326
Q9VN14	Contactin OS=Drosophila melanogaster GN=Cont PE=1 SV=2 - [CONT_DROME]	5.47	1	4	11	19	0.757556	5	11.8608	0.928411	5	32.0298				0.754562	5	16.5009	0.844777	5	27.0391				0.721561	5	48.0834	0.801785	5	15.7855				62.0978	4.24	8	10	59.5373	2.66	5	9					1390	158.141	6.78564
Q9VXH9	WASH complex subunit 7 homolog OS=Drosophila melanogaster GN=CG13957 PE=1 SV=2 - [WASH7_DROME]	5.44	2	1	8	55				0.721695	1		0.791352	2	5.60321				0.866763	1		0.753727	2	2.45783				0.869271	1		0.884066	2	0.158742	125.64	3.45	5	25	121.34	2.99	5	15	125.521	1	2	15	1102	127.268	8.98291
Q9VH39	Protein NDUFAF4 homolog OS=Drosophila melanogaster GN=CG11722 PE=1 SV=1 - [NDUF4_DROME]	5.42	1	1	1	3	1.04317	1					1.10076	2	6.38788	1.08915	1					1.03762	2	1.68622	1.07071	1					1.0878	2	6.03823	21.65	5.42	1	1					26.78	5.42	1	2	203	23.6901	8.80713
Q9VAI1	Probable complex I intermediate-associated protein 30, mitochondrial OS=Drosophila melanogaster GN=CG7598 PE=2 SV=1 - [CIA30_DROME]	5.41	1	1	3	9	0.876315	2	3.3316				0.89988	1		0.696478	2	2.27242				0.759678	1		0.716814	2	4.25101				0.712256	1		58.161	5.41	3	6	0	1.69	1	1	34.63	3.72	2	2	296	34.1843	9.01221
Q9W0T1	Nucleosome-remodeling factor subunit NURF301 OS=Drosophila melanogaster GN=E(bx) PE=1 SV=2 - [NU301_DROME]	5.4	1	4	19	65	1.02067	3	22.2552	0.934042	1		1.42948	2	21.22	1.1022	3	1.19994	0.942751	1		1.43606	2	15.0922	1.12376	3	2.93539	0.865376	1		1.25741	2	9.48287	67.2413	3.63	13	26	31.9824	3.41	12	17	39.8366	3.67	12	22	2669	300.5	8.52881
P04146	Copia protein OS=Drosophila melanogaster GN=GIP PE=1 SV=3 - [COPIA_DROME]	5.39	1	1	11	71				1.5106	1								1.00471	1								1.05722	1					39.4962	3.9	8	26	31.2257	2.84	6	20	33.3757	3.76	8	25	1409	162.715	8.48486
Q0KHY3	Protein mesh OS=Drosophila melanogaster GN=mesh PE=1 SV=2 - [MESH_DROME]	5.36	1	3	8	26	0.823927	4	20.8239	0.994296	6	1.25446	0.849734	5	8.30664	0.864686	4	16.3065	0.80222	6	9.16473	0.89003	5	14.0806	0.800098	4	18.4477	0.818599	6	2.73708	0.917908	5	6.92831	80.1877	3.71	5	6	70.32	3.92	6	10	51.5	3.85	6	10	1454	164.933	6.30322
Q0KI50	Dystrophin, isoform D OS=Drosophila melanogaster GN=Dys PE=1 SV=1 - [DMDD_DROME]	5.34	3	1	13	42							1.02073	1								0.971132	1								1.14763	1		78.8739	1.62	5	20	45.3687	3.07	8	10	54.9406	3.78	9	12	1854	205.596	7.57666
B4Q3K8	Protein Turandot M OS=Drosophila simulans GN=TotM PE=3 SV=1 - [TOTM_DROSI]	5.34	1	1	1	1	1.24269	1								1.00341	1								0.897951	1								23.76	5.34	1	1									131	14.6467	5.2876
O16844	Kinesin-like protein costa OS=Drosophila melanogaster GN=cos PE=1 SV=2 - [COS_DROME]	5.33	1	1	10	45	1.05892	1								1.04949	1								1.13278	1								39.5652	3.5	6	21	20.3889	3.08	6	11	0	3	5	13	1201	133.066	5.85889
Q24020	Protein flightless-1 OS=Drosophila melanogaster GN=fliI PE=2 SV=1 - [FLII_DROME]	5.33	2	2	9	223	16.5206	5	90.0601				0.946516	1		13.798	5	76.0002				0.885227	1		13.1635	5	76.9754				0.929209	1		121.345	3.74	7	103	99.4118	2.15	4	58	156.339	2.71	4	62	1256	143.591	5.79541
Q24568	Netrin-B OS=Drosophila melanogaster GN=NetB PE=1 SV=1 - [NETB_DROME]	5.3	1	1	4	8	1.51324	1								1.56045	1								1.61742	1								25.11	4.67	3	5	0	1.39	2	3					793	87.0777	7.56201
Q9V460	Transcription elongation factor SPT5 OS=Drosophila melanogaster GN=Spt5 PE=1 SV=1 - [SPT5H_DROME]	5.29	1	2	7	25				0.91233	2	8.76089	0.832644	2	0.0805241				1.48182	2	30.64	0.833493	2	1.44262				1.37693	2	38.393	0.847677	2	1.4397	32.819	2.78	5	15	81.76	3.06	3	6	31.62	2.23	2	4	1078	119.37	6.25244
Q9VM71	5'-3' exoribonuclease 2 homolog OS=Drosophila melanogaster GN=Rat1 PE=1 SV=2 - [XRN2_DROME]	5.29	1	2	5	22	1.06006	1		0.954143	3	0.437855	1.12537	2	9.32127	0.966946	1		1.16527	3	20.1765	1.06316	2	14.4755	0.938826	1		0.971575	3	12.5564	1.0114	2	3.67081	70.75	2.97	3	4	109.35	5.29	5	8	73.4034	3.63	4	10	908	103.895	7.04932
Q9VUL1	CTP synthase OS=Drosophila melanogaster GN=CTPsyn PE=1 SV=2 - [PYRG_DROME]	5.26	1	1	4	21	1.07036	1		1.27015	2	0.465559				1.12339	1		1.04702	2	1.01455				1.19377	1		1.13567	2	1.30908				41.61	4.94	3	9	30.51	2.07	2	6	0	1.12	2	6	627	69.4037	7.23975
P25439	ATP-dependent helicase brm OS=Drosophila melanogaster GN=brm PE=1 SV=2 - [BRM_DROME]	5.25	1	1	13	89	1.54707	4	13.026	1.48314	3	12.7531	1.46333	3	9.10886	1.51851	4	4.23302	1.48065	3	11.2482	1.53885	3	27.6336	1.47774	4	7.36061	1.26377	3	10.0668	1.37479	3	1.33128	139.408	3.11	8	32	105.422	4.27	10	29	121.322	2.2	6	28	1638	184.973	7.56201
P30189	DNA topoisomerase 1 OS=Drosophila melanogaster GN=Top1 PE=1 SV=1 - [TOP1_DROME]	5.25	1	1	8	103	0.955306	2	3.2395	1.18812	1		1.03895	1		0.97637	2	2.96933	1.01208	1		0.974853	1		0.975903	2	4.93641	0.953227	1		0.981616	1		89.67	5.14	7	31	52.94	1.34	2	39	53.24	3.19	4	33	972	111.619	9.01221
P58958	Gustatory and pheromone receptor 39a, isoform D OS=Drosophila melanogaster GN=Gr39a PE=2 SV=1 - [G39AC_DROME]	5.25	1	1	3	21							1.12499	6	8.18447							1.15606	6	19.3263							1.13512	6	7.36306									43.3245	5.25	3	21	381	44.5617	9.62744
B4JGW7	Structure-specific endonuclease subunit SLX1 homolog OS=Drosophila grimshawi GN=slx1 PE=3 SV=1 - [SLX1_DROGR]	5.24	1	1	1	2							1.0646	1								0.96065	1								1.05298	1										15.83	5.24	1	2	286	32.349	7.50342
Q9VUV9	Putative U5 small nuclear ribonucleoprotein 200 kDa helicase OS=Drosophila melanogaster GN=CG5931 PE=2 SV=4 - [U520_DROME]	5.23	1	3	12	43	1.11946	4	13.6766	1.08166	3	13.8775	1.1585	4	7.53597	1.10934	4	10.7373	1.21252	3	21.7439	1.19408	4	6.54262	1.12313	4	15.0748	1.21285	3	22.1882	1.10757	4	2.97213	132.215	4.9	11	21	158.275	1.26	4	12	117.44	0.93	3	10	2142	244.356	6.03662
Q9VIF0	Nucleolar complex protein 2 homolog OS=Drosophila melanogaster GN=CG9246 PE=1 SV=1 - [NOC2L_DROME]	5.22	2	2	4	31							1.09521	2	25.5281							0.93694	2	54.7564							0.705305	2	87.9824	26.73	2.48	3	11	40.2341	2.48	3	11	42.2534	5.22	4	9	766	86.5775	7.29834
Q9W1J3	Gastrulation defective protein 1 homolog OS=Drosophila melanogaster GN=CG5543 PE=2 SV=1 - [GAD1_DROME]	5.19	8	1	6	29				0.787054	2	22.5004	0.696439	1					0.780261	2	20.3767	0.696119	1					0.83009	2	19.6137	0.840352	1		55.5188	5.19	6	11	58.8257	3.51	4	8	67.2642	3.51	4	10	655	73.5615	7.00537
P20240	Otefin OS=Drosophila melanogaster GN=Ote PE=1 SV=2 - [OTE_DROME]	5.19	1	1	3	10	0.682012	1		1.30701	2	4.61497	0.640576	1		0.574213	1		0.944856	2	4.25706	0.632358	1		0.645582	1		1.0474	2	2.61603	0.635568	1		66.21	3.07	2	6	58.3622	1.89	1	2	60.49	4.01	2	2	424	46.5562	9.5542
P08266	DNA-directed RNA polymerase II subunit RPB2 OS=Drosophila melanogaster GN=RpII140 PE=2 SV=2 - [RPB2_DROME]	5.19	2	1	8	106				1.08897	1								1.06979	1								1.04475	1					36.3491	3.49	5	15	60.9598	4.25	7	55	42.6553	3.23	5	36	1176	133.957	7.04932
P18459	Tyrosine 3-monooxygenase OS=Drosophila melanogaster GN=ple PE=2 SV=2 - [TY3H_DROME]	5.18	1	1	4	10	0.533117	1		0.484479	1		0.882266	1		0.560479	1		0.560339	1		0.915361	1		0.562194	1		0.541927	1		0.856002	1		25.35	3.8	3	3	29.79	3.8	3	3	22.52	3.8	3	4	579	65.9548	5.16064
Q9XYM0	Adapter molecule Crk OS=Drosophila melanogaster GN=Crk PE=1 SV=1 - [CRK_DROME]	5.17	1	1	2	3	0.728576	2	4.56623							0.748584	2	1.3454							0.730827	2	3.46674							31.2	5.17	2	3									271	31.1855	5.26221
Q9VCS9	Odorant receptor 94a OS=Drosophila melanogaster GN=Or94a PE=3 SV=1 - [OR94A_DROME]	5.17	1	1	3	14	1.17159	1		0.88982	1		0.963871	3	9.00607	1.05196	1		1.15561	1		0.941174	3	0.750896	1.31405	1		1.07435	1		1.06894	3	1.3903	20.47	5.17	3	5	0	3.88	2	6	14.2	2.58	1	3	387	46.0217	8.5874
B4LPX5	Facilitated trehalose transporter Tret1 OS=Drosophila virilis GN=Tret1 PE=3 SV=2 - [TRET1_DROVI]	5.16	12	1	8	100							0.890335	1								0.738597	1								0.903773	1		27.13	5.16	7	16	47.4309	2.41	4	58	46.519	3.18	4	26	911	101.304	8.6167
Q24212	Protein stoned-B OS=Drosophila melanogaster GN=stnB PE=1 SV=4 - [STNB_DROME]	5.15	1	2	6	64	1.09392	1		1.16886	3	19.3832	1.34373	3	0.512657	1.16192	1		1.0814	3	1.12189	1.36704	3	10.6443	1.07629	1		1.08048	3	0.967004	1.21356	3	9.76283	33.64	2.93	4	21	84.4967	4.6	5	22	116.21	3.49	5	21	1262	137.695	4.729
Q9V3U0	Long-chain-fatty-acid--CoA ligase bubblegum-like OS=Drosophila melanogaster GN=CG4500 PE=2 SV=1 - [BGML_DROME]	5.14	1	1	5	29							0.315641	1								0.363099	1								0.409481	1		47.06	2.5	3	17	52.49	0.73	1	5	73.1933	3.38	3	7	681	75.104	6.58057
Q9NDJ2	Helicase domino OS=Drosophila melanogaster GN=dom PE=1 SV=2 - [DOM_DROME]	5.13	1	1	20	218				0.724456	1								1.99408	1								1.8805	1					50.088	2.16	11	58	25.2311	3.44	15	71	35.1615	3.22	14	89	3198	350.022	8.93896
B4KH32	Zinc finger CCCH-type with G patch domain-containing protein OS=Drosophila mojavensis GN=GI17578 PE=3 SV=1 - [ZGPAT_DROMO]	5.11	1	1	4	4				1.14859	1								0.752766	1								0.827727	1									27.52	5.11	4	4					509	57.9378	5.35107
Q9VKK1	Enhancer of mRNA-decapping protein 4 homolog OS=Drosophila melanogaster GN=Ge-1 PE=1 SV=2 - [EDC4_DROME]	5.1	1	3	9	17				1.13981	3	1.6794	0.829698	3	8.91584				1.13959	3	4.12479	0.849057	3	1.65185				1.21653	3	0.345074	0.895842	3	7.66858					56.17	3.99	7	10	39.3654	2.95	5	7	1354	149.157	5.89697
Q24472	Retinoblastoma family protein OS=Drosophila melanogaster GN=Rbf PE=1 SV=2 - [RBF_DROME]	5.09	2	1	6	63				1.1105	1		0.909183	1					1.06071	1		0.906683	1					1.19031	1		1.15622	1		90.7185	3.79	5	21	95.8869	3.43	4	18	119.431	3.43	4	24	845	96.7635	6.56592
Q9VLU6	Succinate dehydrogenase assembly factor 4, mitochondrial OS=Drosophila melanogaster GN=Sirup PE=3 SV=2 - [SDHF4_DROME]	5.08	1	1	1	1	0.557303	1								0.624779	1								0.633977	1								21.21	5.08	1	1									118	13.3148	9.81787
P46863	Bipolar kinesin KRP-130 OS=Drosophila melanogaster GN=Klp61F PE=1 SV=2 - [KL61_DROME]	5.07	1	1	7	13	0.583792	1					0.923728	1		0.67147	1					0.955222	1		0.72354	1					1.17425	1		22.91	1.59	3	3	23.91	3.56	5	6	27.6103	2.91	4	4	1066	121.088	6.43018
Q868Z9	Papilin OS=Drosophila melanogaster GN=Ppn PE=1 SV=2 - [PPN_DROME]	5.07	1	11	14	44	1.02479	12	13.8982	0.953449	11	11.0026	0.93204	14	17.3246	0.997506	12	12.3989	0.861954	11	31.6378	0.868233	14	7.19731	0.994219	12	9.94826	0.943763	11	18.5622	0.994073	14	8.42447	428.143	3.31	9	15	375.92	2.93	7	12	296.93	3.38	9	17	2898	312.834	4.57666
Q9VTY6	Ubiquitin-conjugating enzyme E2 C OS=Drosophila melanogaster GN=vih PE=1 SV=1 - [UBE2C_DROME]	5.06	1	1	1	9	1.27491	2	12.9856	1.18425	3	25.4579	1.31983	3	5.22752	1.45812	2	4.09576	1.42689	3	5.2926	1.62474	3	3.97993	1.40396	2	9.64242	1.41033	3	1.38001	1.33444	3	5.89035	40.6641	5.06	1	3	38.5127	5.06	1	3	46.18	5.06	1	3	178	19.8197	6.68311
B4KQU8	Ribosome biogenesis protein BOP1 homolog OS=Drosophila mojavensis GN=GI19116 PE=3 SV=1 - [BOP1_DROMO]	5.05	1	1	5	14				1.13511	1								1.23481	1								1.14552	1					15.02	2.15	3	3	14.21	2.15	3	4	0	4.42	4	7	792	91.3771	5.45264
Q6J5K9	Probable RNA helicase armi OS=Drosophila melanogaster GN=armi PE=1 SV=4 - [ARMI_DROME]	5.05	1	1	8	41				1.27461	1								1.13952	1								1.26337	1					15.88	3.7	6	15	29.707	3.7	6	26					1188	135.572	6.20166
Q9VPC0	Serine/threonine-protein kinase PITSLRE OS=Drosophila melanogaster GN=Pitslre PE=1 SV=1 - [KP58_DROME]	5.04	1	1	7	63	0.936122	1								0.907053	1								0.885749	1								35.0491	2.73	4	39	44.218	3.68	4	12	41.4916	3.36	4	12	952	108.772	8.04541
Q9VGR2	NADH dehydrogenase [ubiquinone] complex I, assembly factor 7 homolog OS=Drosophila melanogaster GN=CG17726 PE=1 SV=1 - [NDUF7_DROME]	5.03	1	1	2	5	1.0295	1		0.986597	3	5.4833				1.08019	1		1.41032	3	3.78769				1.11947	1		1.33568	3	13.184				34.15	5.03	2	2	33.58	3.89	1	3					437	49.037	6.93213
Q9V9A7	Probable methylcrotonoyl-CoA carboxylase beta chain, mitochondrial OS=Drosophila melanogaster GN=l(2)04524 PE=2 SV=1 - [MCCB_DROME]	5.02	1	2	4	16	2.8372	5	53.7204	0.868459	3	13.5103	0.928381	5	12.3248	2.56934	5	57.087	1.50271	3	89.1224	0.923163	5	7.50706	2.80998	5	53.1115	1.20538	3	57.6422	0.909729	5	9.17933	76.8136	2.42	2	6	59.2204	2.6	2	4	125.061	3.98	3	6	578	62.6089	7.48877
Q8T6B9	Poly(U)-binding-splicing factor half pint OS=Drosophila melanogaster GN=pUf68 PE=1 SV=2 - [PUF68_DROME]	5.02	1	2	4	80	1.2499	6	15.2396	1.09257	2	0.796044	1.0575	2	0.405002	1.18728	6	8.65864	1.22842	2	11.0091	1.07003	2	0.576002	1.12708	6	3.42283	1.22225	2	11.0177	1.05037	2	0.644739	188.351	3.3	3	22	142.879	5.02	4	26	140.244	3.3	3	32	637	67.8969	5.96045
P21328	RNA-directed DNA polymerase from mobile element jockey OS=Drosophila melanogaster GN=pol PE=1 SV=1 - [RTJK_DROME]	5.02	1	1	8	490							1.21118	4	5.70211							1.22824	4	0.857257							1.25175	4	1.33953	56.0067	3.71	6	105	53.619	4.48	7	198	46.9031	2.73	5	187	916	103.366	9.72998
P15330	Embryonic polarity protein dorsal OS=Drosophila melanogaster GN=dl PE=1 SV=2 - [DORS_DROME]	5.01	1	6	6	19	1.04121	8	24.3341	1.10953	5	8.15566	1.12814	2	8.81365	1.00874	8	15.1189	1.00609	5	6.22963	1.06558	2	9.87459	0.973067	8	16.5781	1.06017	5	13.4771	1.09826	2	6.23332	122.21	4.2	5	8	114.543	3.4	4	7	44.19	1.8	2	4	999	111.482	5.37646
P04323	Retrovirus-related Pol polyprotein from transposon 17.6 OS=Drosophila melanogaster GN=pol PE=4 SV=1 - [POL3_DROME]	5.01	1	1	7	28	0.643263	1		1.0364	4	7.56356	0.776971	4	13.6655	0.630858	1		0.762375	4	10.9206	0.739815	4	12.1284	0.590495	1		0.717173	4	13.7987	0.716116	4	8.0986	31.0545	3.21	4	11	71.4977	1.8	3	9	64.0601	2.27	4	8	1058	122.621	8.93896
Q9VVI2	Enhancer of mRNA-decapping protein 3 OS=Drosophila melanogaster GN=Edc3 PE=1 SV=1 - [EDC3_DROME]	5	1	1	3	9				0.82514	1								0.915751	1								0.841854	1					28.6183	1.03	1	3	54.6455	3.09	2	3	30.0262	2.94	2	3	680	73.3703	8.42627
Q9VWN5	Protein FAM188A homolog OS=Drosophila melanogaster GN=CG7332 PE=1 SV=1 - [F188A_DROME]	5	1	2	3	25				0.962744	2	30.2154	0.756659	1					1.06103	2	36.3768	0.750942	1					1.01432	2	33.1702	0.755674	1		20.21	1.25	1	8	58.2085	5	3	7	50.165	2.86	2	10	560	61.7158	5.92236
Q8WTC1	28S ribosomal protein S15, mitochondrial OS=Drosophila melanogaster GN=bonsai PE=2 SV=2 - [RT15_DROME]	5	1	1	2	58				0.739761	1								0.891191	1								0.802735	1									26.61	5	2	25	0	2.14	1	33	280	33.4515	9.20264
Q9VCX3	Probable 39S ribosomal protein L45, mitochondrial OS=Drosophila melanogaster GN=mRpL45 PE=2 SV=1 - [RM45_DROME]	4.99	1	2	2	2				0.808209	2	10.9764							0.735825	2	51.4349							0.851263	2	23.8197								31.53	4.99	2	2					361	41.5847	9.23193
B4HWI2	Insulin receptor substrate 1 OS=Drosophila sechellia GN=chico PE=3 SV=1 - [IRS1_DROSE]	4.98	1	1	6	77							0.362725	1								0.375502	1								0.54612	1		83.2	2.07	3	24	110.649	2.8	4	24	112.673	4.98	6	29	964	107.493	7.6499
Q9NK54	Protein chiffon OS=Drosophila melanogaster GN=chif PE=1 SV=2 - [CHIF_DROME]	4.97	1	3	13	80	1.64894	9	12.8474	1.11353	8	12.9892	1.43792	11	25.1514	1.61837	9	13.4502	1.61102	8	6.99806	1.43258	11	21.5769	1.59971	9	16.9736	1.40348	8	14.4346	1.38137	11	16.7233	53.1929	2.98	8	27	49.6139	3.39	8	29	65.026	2.63	7	24	1711	189.102	8.52881
Q26454	DNA replication licensing factor MCM4 OS=Drosophila melanogaster GN=dpa PE=1 SV=2 - [MCM4_DROME]	4.97	1	4	4	12	1.11086	3	10.5414	1.05821	9	11.6751				1.10284	3	5.72873	1.05288	9	12.6325				1.23431	3	6.00221	1.19032	9	23.0084				62.3075	2.66	2	3	191.095	4.97	4	9					866	96.5496	7.51807
Q7KRW8	Pre-mRNA-processing factor 39 OS=Drosophila melanogaster GN=CG1646 PE=1 SV=1 - [PRP39_DROME]	4.97	1	2	7	25				1.09271	1		1.20033	1					1.73567	1		1.1576	1					1.3283	1		1.07774	1		24.91	3.47	5	9	22.12	3.1	4	8	43.93	2.25	3	8	1066	120.472	5.23682
Q9VUY8	WASH complex subunit strumpellin homolog OS=Drosophila melanogaster GN=CG12272 PE=2 SV=1 - [STRUM_DROME]	4.95	1	1	7	57							1.17156	1								1.14209	1								1.09378	1		26.8554	3.53	4	20	49.76	2.52	5	17	75.4431	2.69	5	20	1191	137.187	6.46826
P20007	Phosphoenolpyruvate carboxykinase [GTP] OS=Drosophila melanogaster GN=Pepck PE=2 SV=2 - [PCKG_DROME]	4.95	1	4	4	9				0.486328	4	59.0434	0.47682	4	19.0259				0.553782	4	36.0196	0.49757	4	31.5737				0.483366	4	29.5822	0.486499	4	41.2445					42.4333	3.71	3	5	50.25	4.95	4	4	647	71.0836	6.49365
Q9W2U4	Serine/threonine-protein phosphatase 4 regulatory subunit 2 OS=Drosophila melanogaster GN=PPP4R2r PE=1 SV=2 - [PP4R2_DROME]	4.93	1	1	6	12				0.841994	1		1.56186	2	2.95178				2.0769	1		1.41648	2	2.80803				1.56633	1		1.23642	2	5.86809	0	1.15	1	1	15.14	3.78	4	5	27.14	4.93	4	6	609	66.7681	4.41162
P84180	Putative gustatory receptor 22b OS=Drosophila melanogaster GN=Gr22b PE=2 SV=1 - [GR22B_DROME]	4.92	1	1	4	8							0.865541	1								0.814766	1								0.743463	1		0	3.11	2	2	0	3.37	2	2	0	4.66	3	4	386	45.4319	8.52881
Q9VSJ8	Exocyst complex component 7 OS=Drosophila melanogaster GN=exo70 PE=1 SV=2 - [EXOC7_DROME]	4.91	1	1	4	59				0.867295	1								0.852477	1								0.88872	1					133.189	3.32	3	24	122.251	2.45	2	16	145.288	2.31	2	19	693	79.9764	6.90283
Q9V3X5	Transmembrane and TPR repeat-containing protein CG4341 OS=Drosophila melanogaster GN=CG4341 PE=2 SV=1 - [TMTC2_DROME]	4.9	1	2	6	22	1.15823	3	30.942				1.1582	1		1.10892	3	14.491				1.18847	1		0.958974	3	0.511423				1.08605	1		20.69	4.9	6	15					20.3381	3.41	4	7	938	103.026	9.30518
Q9U3V9	Protein xmas-2 OS=Drosophila melanogaster GN=xmas-2 PE=1 SV=3 - [XMAS2_DROME]	4.89	1	2	11	28	0.938525	1		1.32033	2	10.8201				1.00457	1		1.12445	2	28.2091				1.03502	1		1.05399	2	15.5532				15.42	3.21	7	11	32.0649	3.65	7	11	22.37	1.97	5	6	1370	158.081	7.50342
Q9VXG4	Annexin B11 OS=Drosophila melanogaster GN=AnxB11 PE=2 SV=2 - [ANX11_DROME]	4.89	1	2	3	3				0.821729	2	3.79205							0.61555	2	47.5928							0.615052	2	46.5335								62.288	3.52	2	2	0	1.37	1	1	511	56.1793	7.15186
P35600	Replication factor C subunit 1 OS=Drosophila melanogaster GN=Gnf1 PE=1 SV=2 - [RFC1_DROME]	4.87	1	1	5	29				1.0878	1		1.32149	1					1.43756	1		1.33477	1					1.37335	1		1.10775	1						35.7459	4.36	4	14	55.3232	3.45	4	15	986	108.548	9.30518
Q9VVY3	Glycogen-binding subunit 76A OS=Drosophila melanogaster GN=Gbs-76A PE=1 SV=1 - [GBS76_DROME]	4.85	1	2	2	3	1.46249	2	14.5377				1.10364	1		1.50524	2	12.9101				0.994388	1		1.35358	2	1.48789				1.03607	1		39.58	4.85	2	2					37.5	1.91	1	1	681	73.9215	4.61475
Q5EAK6	Serine/threonine-protein kinase ATM OS=Drosophila melanogaster GN=tefu PE=2 SV=1 - [ATM_DROME]	4.84	1	2	20	113				0.795615	2	234.096	0.311314	1					0.629505	2	186.404	0.324938	1					0.640565	2	106.68	0.432706	1		129.809	3.29	14	43	136.002	2.31	10	39	153.909	2.02	9	31	2767	317.787	7.35693
Q9W157	Breast cancer type 2 susceptibility protein homolog OS=Drosophila melanogaster GN=Brca2 PE=1 SV=3 - [BRCA2_DROME]	4.84	3	1	6	11	0.887045	1								1.22164	1								1.10596	1								24.7533	2.27	4	7	0	3.91	4	4					971	108.582	5.71924
B4PY69	Serine/threonine-protein phosphatase Pgam5, mitochondrial OS=Drosophila yakuba GN=Pgam5 PE=3 SV=1 - [PGAM5_DROYA]	4.84	1	1	2	4	0.768391	1								0.610674	1								0.616241	1								25.42	2.42	1	1	29.633	4.84	2	3					289	33.118	8.95361
P42283	Longitudinals lacking protein, isoform G OS=Drosophila melanogaster GN=lola PE=1 SV=2 - [LOLA1_DROME]	4.83	6	4	5	13	1.04867	1		1.1524	2	22.2911	0.882864	1		1.09988	1		1.17648	2	10.3919	0.8824	1		0.956881	1		1.10536	2	0.369782	0.779242	1		50.48	1.35	2	3	37.57	3.93	4	5	72.7694	2.24	3	5	891	96.1951	6.45557
Q9VKB4	Probable ribosome production factor 1 OS=Drosophila melanogaster GN=CG6712 PE=2 SV=1 - [RPF1_DROME]	4.82	1	1	3	4	0.966936	1								1.01866	1								1.07775	1								22.38	4.82	3	3					0	1.27	1	1	394	45.9714	6.69775
Q9V677	Proteasome-associated protein ECM29 homolog OS=Drosophila melanogaster GN=CG8858 PE=1 SV=1 - [ECM29_DROME]	4.81	1	5	11	22	1.13914	2	0.507297	0.946641	6	4.0518	0.983451	6	20.708	1.10889	2	2.97025	0.919171	6	26.0259	0.992411	6	11.6756	1.08585	2	2.39523	0.976154	6	16.8982	0.906551	6	11.9243	91.2545	2.38	6	7	104.869	3.07	6	7	90.7147	2.43	6	8	1890	211.953	6.85889
Q09103	Eye-specific diacylglycerol kinase OS=Drosophila melanogaster GN=rdgA PE=2 SV=2 - [DGK2_DROME]	4.8	1	1	9	33				1.38833	1								1.58015	1								1.45115	1					53.8236	1.17	3	5	103.584	3.98	7	16	75.7062	1.92	4	12	1457	160.042	6.53662
Q9VEZ5	Inhibitor of nuclear factor kappa-B kinase subunit beta OS=Drosophila melanogaster GN=ird5 PE=1 SV=2 - [IKKB_DROME]	4.79	1	1	5	17	0.78501	1								0.797516	1								0.810368	1								33.29	4.13	4	9					30.49	2.4	3	8	751	86.3173	8.08936
P22813	Heat shock factor protein OS=Drosophila melanogaster GN=Hsf PE=1 SV=1 - [HSF_DROME]	4.78	1	1	5	12	0.742953	2	5.78636							0.816597	2	6.12851							0.7975	2	10.1728							29.22	3.18	3	6					27.06	3.33	4	6	691	76.8856	5.0083
P05990	CAD protein OS=Drosophila melanogaster GN=r PE=1 SV=3 - [PYR1_DROME]	4.77	1	3	11	55	0.87718	5	29.5307	0.907171	5	7.4282	0.684971	4	29.632	0.911045	5	16.6547	1.15921	5	17.0695	0.686445	4	24.6392	0.981673	5	15.6968	1.1211	5	15.1171	0.675315	4	19.0929	152.045	2.83	8	21	177.633	3.46	7	16	124.525	2.7	7	18	2224	246.515	6.63916
Q27294	RNA-binding protein cabeza OS=Drosophila melanogaster GN=caz PE=2 SV=2 - [CAZ_DROME]	4.76	1	1	3	23	1.07563	2	28.0716							0.991455	2	34.2944							0.909542	2	37.5064							77.5707	2.76	2	11	39.6389	2.76	2	6	42.33	4.76	3	6	399	38.8154	9.36377
P16914	Protein elav OS=Drosophila melanogaster GN=elav PE=2 SV=1 - [ELAV_DROME]	4.76	2	2	3	19	0.681882	6	16.948	0.79802	3	7.45879	0.751924	5	15.852	0.699356	6	7.99192	0.827878	3	13.8004	0.774449	5	18.8823	0.680559	6	7.55884	0.776988	3	0.0843349	0.769693	5	10.7387	154.403	4.76	3	11	92.4569	3.73	2	3	88.7332	3.73	2	5	483	50.786	8.99756
Q9VZA4	Band 7 protein CG42540 OS=Drosophila melanogaster GN=CG42540 PE=2 SV=2 - [BND7A_DROME]	4.75	1	1	2	6				1.24803	2	7.12741	1.02491	1					0.999545	2	2.87635	1.0214	1					1.00637	2	7.87707	0.980553	1						45.7538	4.75	2	4	25.73	4.75	2	2	505	57.4908	7.25439
Q9VX32	Rho GTPase-activating protein 190 OS=Drosophila melanogaster GN=RhoGAPp190 PE=1 SV=2 - [RG190_DROME]	4.74	1	3	9	114	1.4296	1		1.07215	1		2.95001	1		1.30464	1		1.08117	1		2.67386	1		1.29386	1		1.116	1		2.62406	1		117.007	2.95	6	37	138.308	3.01	6	39	121.766	3.01	7	38	1561	178.659	5.56689
B3MN57	Cytoplasmic tRNA 2-thiolation protein 2 OS=Drosophila ananassae GN=GF15629 PE=3 SV=1 - [CTU2_DROAN]	4.71	1	1	3	20	0.959615	1					1.02255	2	2.87909	1.04358	1					0.975973	2	1.34059	1.02716	1					0.984597	2	5.83771	56.2516	4.71	3	9	64.0064	1.49	1	6	73.2951	1.49	1	5	403	44.2504	5.41455
Q8SWR8	Ataxin-2 homolog OS=Drosophila melanogaster GN=Atx2 PE=1 SV=1 - [ATX2_DROME]	4.7	1	2	8	28	0.944198	3	7.6119	1.20721	2	14.2001	1.22935	3	7.20143	0.906274	3	21.6362	1.14032	2	5.50133	1.19962	3	0.307251	0.841621	3	16.7546	1.03539	2	6.31968	1.13372	3	4.02822	34.6567	4.06	6	12	34.7367	4.15	6	8	65.0233	4.15	5	8	1084	117.506	8.90967
Q9VXE5	Serine/threonine-protein kinase PAK mbt OS=Drosophila melanogaster GN=mbt PE=1 SV=2 - [PAKM_DROME]	4.69	1	1	4	4	0.865238	1								0.851343	1								0.912794	1								46.25	4.69	4	4									639	69.5759	9.49561
Q9VM75	HEAT repeat-containing protein 1 homolog OS=Drosophila melanogaster GN=l(2)k09022 PE=2 SV=2 - [HEAT1_DROME]	4.68	4	2	15	95	0.998375	1								1.04958	1								1.00544	1								161.313	4.68	15	43	74.6161	1.91	7	26	83.4943	2.34	8	26	2096	237.07	6.87354
Q7K4Q5	Probable protein phosphatase CG10417 OS=Drosophila melanogaster GN=CG10417 PE=1 SV=1 - [Y0417_DROME]	4.68	1	2	4	109	0.219928	2	84.2998	0.768079	1		0.740976	3	92.4222	0.262924	2	72.3366	0.84377	1		0.717	3	92.9022	0.268963	2	73.5984	0.816809	1		0.713532	3	81.0621	187.409	4.68	4	10	151.469	4.68	4	33	129.31	4.68	4	66	662	72.3253	4.57666
P26802	Probable ATP-dependent RNA helicase Dbp73D OS=Drosophila melanogaster GN=Dbp73D PE=2 SV=3 - [DDX51_DROME]	4.66	2	1	5	40	1.42118	1								1.47215	1								1.45352	1								70.7889	2.91	3	10	97.5781	3.64	4	13	139.255	3.93	4	17	687	77.5421	8.19189
Q9VDL1	UPF0483 protein CG5412 OS=Drosophila melanogaster GN=CG5412 PE=2 SV=1 - [U483_DROME]	4.66	1	1	1	1	1.37452	1								1.42859	1								1.37365	1								25.89	4.66	1	1									279	30.6151	5.2876
Q9VFM9	Twinfilin OS=Drosophila melanogaster GN=twf PE=1 SV=1 - [TWF_DROME]	4.66	1	1	1	6				1.02444	4	1.98197	0.986583	2	1.20062				1.00246	4	6.04128	1.02918	2	1.80451				1.00985	4	2.65124	1.03909	2	2.34423					122.71	4.66	1	4	57.4924	4.66	1	2	343	39.046	6.99072
B3P311	Protein Turandot B2 OS=Drosophila erecta GN=TotB2 PE=3 SV=1 - [TOTB2_DROER]	4.65	2	1	1	15	0.946277	1		1.01494	1					0.986042	1		0.937037	1					1.09912	1		1.05612	1					45.834	4.65	1	5	40.5885	4.65	1	6	40.7052	4.65	1	4	129	14.1571	4.88135
A1Z9P3	Protein Shroom OS=Drosophila melanogaster GN=Shroom PE=1 SV=2 - [SHRM_DROME]	4.63	1	1	11	62	0.976713	1								1.02974	1								1.11059	1								83.9841	3.93	9	24	75.07	2.66	7	20	63.5872	2.03	5	18	1576	172.607	7.37158
Q9VNP5	Putative ATP-dependent RNA helicase BoYb OS=Drosophila melanogaster GN=BoYb PE=2 SV=1 - [BOYB_DROME]	4.63	1	1	6	41				0.56421	4	18.298	0.617476	3	27.9425				0.590016	4	17.7161	0.557268	3	50.6084				0.606333	4	21.0072	0.580322	3	30.7124					31.9719	3.87	5	22	47.481	4.63	5	19	1059	121.323	6.99072
P49735	DNA replication licensing factor Mcm2 OS=Drosophila melanogaster GN=Mcm2 PE=1 SV=1 - [MCM2_DROME]	4.62	1	3	4	7	0.957146	2	23.9215	1.00827	2	2.98988	1.03927	1		0.962716	2	21.3413	1.1111	2	1.39947	1.10567	1		0.999962	2	23.2003	1.11287	2	0.472088	1.15001	1		0	0.68	1	2	39.9367	3.95	3	3	37.81	2.03	2	2	887	100.351	5.10986
Q9VPP5	Ribonuclease H2 subunit A OS=Drosophila melanogaster GN=CG13690 PE=2 SV=1 - [RNH2A_DROME]	4.61	1	1	3	34	0.954724	1		1.09458	1		1.01719	3	7.69965	0.95044	1		1.17127	1		0.879591	3	4.61409	0.901938	1		1.08809	1		0.99709	3	15.1202	38.3438	4.61	3	13	33.6682	3.17	2	7	41.855	3.17	2	14	347	38.7253	5.12256
Q8SYD0	Tetratricopeptide repeat protein 19 homolog, mitochondrial OS=Drosophila melanogaster GN=Ttc19 PE=2 SV=1 - [TTC19_DROME]	4.61	1	1	2	3				1.04548	1								0.817422	1								0.88368	1									24.38	4.61	2	3					369	42.0334	7.12256
Q9V3Z6	Myosin-VIIa OS=Drosophila melanogaster GN=ck PE=1 SV=1 - [MYO7A_DROME]	4.57	1	1	12	37	0.929918	1								0.747149	1								0.787998	1								13.67	2.95	8	14	15.97	2.72	7	14	24.2481	1.02	3	9	2167	250.151	8.92432
O96539	Arginyl-tRNA--protein transferase 1 OS=Drosophila melanogaster GN=Ate1 PE=2 SV=3 - [ATE1_DROME]	4.55	1	1	3	6							0.895209	1								0.792704	1								1.05284	1										20.801	4.55	3	6	484	55.2818	8.39697
A1ZAU8	Short spindle protein 4 OS=Drosophila melanogaster GN=ssp4 PE=1 SV=1 - [SSP4_DROME]	4.54	1	1	10	32				1.46871	1								0.810432	1								0.922795	1					17.29	1.84	5	6	20.014	4.17	9	17	18.53	2.39	6	9	1630	183.508	8.63135
P20439	G2/mitotic-specific cyclin-B OS=Drosophila melanogaster GN=CycB PE=1 SV=2 - [CCNB_DROME]	4.53	1	1	4	11							1.07321	1								0.908053	1								0.860532	1										26.6355	4.53	4	11	530	59.2192	9.64209
Q27377	Putative odorant-binding protein A10 OS=Drosophila melanogaster GN=a10 PE=1 SV=2 - [OB10_DROME]	4.52	1	1	1	2				1.07501	1		1.41559	1					1.91489	1		1.24336	1					1.55318	1		1.07006	1						47.35	4.52	1	1	45.98	4.52	1	1	155	17.7687	5.26221
P15364	Protein amalgam OS=Drosophila melanogaster GN=Ama PE=2 SV=2 - [AMAL_DROME]	4.5	1	1	2	45	1.15883	2	64.617				1.7457	2	16.2466	0.990198	2	68.9278				1.54758	2	17.2491	0.865815	2	61.6347				1.27021	2	12.8104	47.0741	1.8	1	16	33.8632	1.8	1	13	35.7746	4.5	2	16	333	36.3646	7.03467
Q9VE11	UPF0488 protein CG14286 OS=Drosophila melanogaster GN=CG14286 PE=2 SV=1 - [U488_DROME]	4.5	1	1	1	1				1.3053	1								1.17229	1								1.09978	1									46.01	4.5	1	1					200	22.0105	9.36377
Q9VLT5	Protein purity of essence OS=Drosophila melanogaster GN=poe PE=1 SV=1 - [POE_DROME]	4.49	1	7	27	105	2.83947	4	33.5109	0.98364	7	29.7355	1.10142	9	68.1763	2.12822	4	51.7651	0.951975	7	20.987	1.14672	9	65.7736	2.36208	4	55.7958	1.18242	7	25.1384	1.13007	9	51.2013	163.096	2.07	15	28	308.122	2.5	14	44	274.047	2.93	15	33	5322	590.325	6.37939
Q8MSU3	Putative ferric-chelate reductase 1 homolog OS=Drosophila melanogaster GN=CG8399 PE=2 SV=1 - [FRRS1_DROME]	4.48	1	2	2	2							0.991732	2	24.8581							0.916209	2	19.4041							0.893672	2	7.59684									65.41	4.48	2	2	647	70.2398	8.04541
Q9VZM5	GPI mannosyltransferase 3 OS=Drosophila melanogaster GN=CG12006 PE=2 SV=2 - [PIGB_DROME]	4.46	1	2	3	4	0.875462	3	2.74735							0.835484	3	0.539051							0.884373	3	2.51736							38.66	4.46	3	4									561	64.9652	7.89893
B6JUP5	Sister chromatid cohesion vasa, isoform solo OS=Drosophila melanogaster GN=vas PE=1 SV=1 - [VASA2_DROME]	4.46	1	2	5	188				1.18247	3	1.17829	0.510096	5	16.7765				0.540804	3	8.08392	0.597881	5	3.65508				0.633032	3	6.50779	0.858344	5	4.91062	34.6428	3.1	4	39	38.1633	3.1	4	66	160.23	3.1	4	83	1031	112.446	5.85889
Q9VV74	Survival motor neuron protein OS=Drosophila melanogaster GN=Smn PE=1 SV=1 - [SMN_DROME]	4.42	1	1	1	2				1.19195	1		1.06986	1					0.961604	1		1.12489	1					1.16721	1		1.10613	1						31.52	4.42	1	1	51	4.42	1	1	226	24.6063	5.2876
Q7KU24	Chromodomain-helicase-DNA-binding protein 1 OS=Drosophila melanogaster GN=Chd1 PE=1 SV=1 - [CHD1_DROME]	4.41	1	1	12	33				0.887266	1								0.50868	1								0.598996	1					0	1.17	4	12	27.46	2.87	8	13	23.8436	2.18	6	8	1883	211.698	6.37939
B4GT53	Dynein assembly factor 1, axonemal homolog OS=Drosophila persimilis GN=dtr PE=3 SV=1 - [DAAF1_DROPE]	4.4	7	1	10	46							0.930123	1								0.657478	1								0.945185	1		30.26	2.53	6	17	0	2.47	6	13	35.3543	3.73	8	16	1501	170.848	4.56396
Q9VLS1	Probable phosphorylase b kinase regulatory subunit beta OS=Drosophila melanogaster GN=CG8475 PE=2 SV=2 - [KPBB_DROME]	4.39	2	1	6	42							1.32073	1								1.14787	1								1.17022	1		149.962	2.01	4	21	116.812	1.92	3	9	152.849	1.92	2	12	1093	124.784	6.81494
Q7K4N3	Nuclear cap-binding protein subunit 1 OS=Drosophila melanogaster GN=Cbp80 PE=1 SV=1 - [NCBP1_DROME]	4.38	5	1	4	9	0.982802	1		0.857778	1					0.881813	1		0.868092	1					0.857997	1		0.89571	1					42.92	4.38	4	4	16.31	3.25	3	3	0	1.88	2	2	800	93.1674	6.55127
Q24368	Chromatin-remodeling complex ATPase chain Iswi OS=Drosophila melanogaster GN=Iswi PE=1 SV=1 - [ISWI_DROME]	4.38	1	1	6	18				0.899048	1								0.865645	1								1.0494	1									45.8314	3.41	5	10	21.9654	3.21	5	8	1027	118.799	8.29443
P07192	Maltase A3 OS=Drosophila melanogaster GN=Mal-A3 PE=2 SV=2 - [MAL3_DROME]	4.36	1	2	4	23				0.929939	2	8.42442	0.892384	1					0.811164	2	0.00643885	0.868015	1					0.800994	2	2.50725	0.87792	1		0	2.09	2	6	24.8107	2.96	3	9	30.9824	4.36	4	8	574	65.1936	4.86865
Q8T626	Protein disks lost OS=Drosophila melanogaster GN=dlt PE=1 SV=2 - [DLT_DROME]	4.35	1	2	8	29	1.11964	3	5.64662	3.00089	4	23.7857	1.22284	4	13.5995	0.958377	3	5.36917	1.21904	4	5.73578	1.14519	4	20.7395	1.15813	3	1.3057	1.06372	4	2.48343	1.19202	4	9.77681	56.2639	1.77	4	8	87.9043	2.82	5	11	56.99	2.42	5	10	1240	139.371	6.93213
Q9V3S9	Very long-chain-fatty-acid--CoA ligase bubblegum OS=Drosophila melanogaster GN=bgm PE=2 SV=1 - [BGM_DROME]	4.35	1	1	4	7				1.06932	1								1.0442	1								1.29557	1									15.78	3.6	3	3	0	4.35	3	4	666	73.5637	8.23584
P39205	Molybdenum cofactor synthesis protein cinnamon OS=Drosophila melanogaster GN=cin PE=1 SV=3 - [CIN_DROME]	4.33	2	1	4	22	0.784902	1		0.979824	1		0.667665	1		0.828214	1		0.960668	1		0.690538	1		0.827521	1		1.00214	1		0.650014	1		30.9681	3.33	3	7	45.7146	3.33	3	8	42.6553	3.33	3	7	601	65.691	6.23975
Q9VVW8	ATP-dependent (S)-NAD(P)H-hydrate dehydratase OS=Drosophila melanogaster GN=CG10424 PE=2 SV=1 - [NNRD_DROME]	4.33	1	2	2	13	0.721922	5	6.46459	0.550342	2	3.28498	0.667642	5	11.7005	0.790458	5	2.78478	0.686279	2	10.2244	0.719765	5	11.8043	0.844583	5	5.33338	0.807619	2	14.1984	0.782146	5	8.70839	140.727	2	1	5	87.4587	2	1	3	132.249	4.33	2	5	300	32.1326	7.44482
A1Z8E9	Bardet-Biedl syndrome 4 protein homolog OS=Drosophila melanogaster GN=BBS4 PE=3 SV=1 - [BBS4_DROME]	4.32	1	1	2	34	1.75199	1		1.71202	2	20.1933	1.49143	1		2.36058	1		2.78549	2	29.503	1.71699	1		2.41896	1		3.35575	2	37.8189	2.34205	1		140.988	4.32	2	12	106.254	4.32	2	9	109.29	4.32	2	13	486	55.5976	6.41748
Q24009	Protein bicaudal C OS=Drosophila melanogaster GN=BicC PE=1 SV=2 - [BICC_DROME]	4.31	1	2	6	35	0.953831	3	16.219	1.77546	1		1.99416	1		0.901223	3	13.5142	1.82128	1		1.8684	1		0.843443	3	6.18586	1.71214	1		1.57017	1		48.0703	3.76	5	11	49.0055	3.65	5	15	85.8342	3.09	4	9	905	97.7876	8.66064
B4LWT7	Nucleolar protein 6 OS=Drosophila virilis GN=Mat89Ba PE=3 SV=1 - [NOL6_DROVI]	4.31	1	1	7	22	1.17692	1								1.07928	1								1.12951	1								22.6506	2.96	5	9	0	1.44	3	6	0	2.28	4	7	1184	133.969	8.70459
B4L535	Neuropathy target esterase sws OS=Drosophila mojavensis GN=sws PE=3 SV=1 - [SWS_DROMO]	4.3	10	2	10	50	0.605386	2	32.9793				0.810758	2	13.4792	0.660173	2	33.8863				0.712694	2	15.5564	0.628838	2	38.7651				0.796501	2	15.5206	28.7843	3.02	6	12	18.1439	2.08	6	16	26.6066	3.02	8	22	1488	167.368	7.51807
B3M070	Phosphotriesterase-related protein OS=Drosophila ananassae GN=GF17207 PE=3 SV=1 - [PTER_DROAN]	4.29	1	1	2	6	0.907673	1								0.952895	1								0.901148	1								24.44	4.29	2	2	24.79	1.71	1	2	25.4	1.71	1	2	350	39.3688	6.52197
P48462	Serine/threonine-protein phosphatase beta isoform OS=Drosophila melanogaster GN=flw PE=1 SV=1 - [PP1B_DROME]	4.24	1	1	2	6				1.06433	1		0.899517	1					1.02127	1		0.980923	1					0.995872	1		0.862067	1		23.45	1.52	1	2	52.88	2.73	1	1	63.7396	4.24	2	3	330	37.7158	6.17627
P17133	U1 small nuclear ribonucleoprotein 70 kDa OS=Drosophila melanogaster GN=snRNP-U1-70K PE=1 SV=2 - [RU17_DROME]	4.24	1	1	3	11	0.993316	5	6.71428	1.07945	2	2.3558	1.11448	2	1.09465	1.04502	5	5.03785	1.16331	2	7.36245	1.1126	2	0.210512	0.967899	5	6.34895	1.08483	2	1.91352	1.0703	2	0.248873	112.407	2.9	2	6	77.006	2.9	2	3	70.1611	1.56	1	2	448	52.8691	10.0376
P07704	Cytochrome b OS=Drosophila yakuba GN=mt:Cyt-b PE=3 SV=1 - [CYB_DROYA]	4.23	5	2	2	11	0.897901	3	0.566075	1.10531	2	15.8385	0.794969	5	41.2174	0.91615	3	3.78692	0.962396	2	26.8582	0.802136	5	44.4784	0.905966	3	1.57534	0.970229	2	18.7196	0.889402	5	24.7638	31.0867	1.85	1	3	34.3006	4.23	2	3	49.8408	4.23	2	5	378	43.109	8.26514
Q24558	Exonuclease 1 OS=Drosophila melanogaster GN=tos PE=1 SV=1 - [EXO1_DROME]	4.23	1	1	4	13				1.27449	1		1.1375	1					0.909448	1		1.14653	1					1.02094	1		1.05886	1		16.2858	2.05	2	4	0	4.23	4	6	0	2.05	2	3	732	83.1291	8.47021
P24513	Chorion protein S18 OS=Drosophila grimshawi GN=Cp18 PE=3 SV=1 - [CH18_DROGR]	4.22	1	1	1	12				1.27638	2	8.20923							1.23766	2	4.0063							1.26733	2	5.71824				35.518	4.22	1	3	46.3292	4.22	1	2	62.3018	4.22	1	7	166	16.7995	9.71533
A1ZA92	Polynucleotide 5'-hydroxyl-kinase NOL9 OS=Drosophila melanogaster GN=CG8414 PE=2 SV=1 - [NOL9_DROME]	4.22	1	1	6	28	2.2015	4	24.5626	1.08275	1		1.52573	3	12.7396	2.03365	4	23.0814	1.98888	1		1.40323	3	18.9829	1.95962	4	19.8146	1.66428	1		1.24901	3	8.30383	39.5358	2.81	4	10	15.01	4.22	6	11	21.4375	1.81	3	7	995	111.139	5.50342
Q9W040	Intraflagellar transport protein osm-1 OS=Drosophila melanogaster GN=osm-1 PE=3 SV=3 - [OSM1_DROME]	4.22	1	1	10	145							0.460731	1								0.585658	1								0.641095	1		89.6596	2.28	6	55	97.0254	2.85	6	43	93.7328	1.94	6	47	1754	195.586	5.85889
Q297L2	Nuclear receptor-binding protein homolog OS=Drosophila pseudoobscura pseudoobscura GN=Madm PE=3 SV=2 - [NRBP_DROPS]	4.22	2	1	3	9							0.984052	2	0.146158							1.00701	2	0.00975927							0.948464	2	0.893698									33.01	4.22	3	9	663	73.4738	4.93213
Q9VDY1	Putative DNA helicase Ino80 OS=Drosophila melanogaster GN=Ino80 PE=1 SV=2 - [INO80_DROME]	4.21	1	1	11	76				0.800379	1		0.430957	1					0.453464	1		0.333837	1					0.700199	1		0.652555	1		33.926	2.87	7	35	39.6627	3.05	7	22	47.7887	1.83	4	19	1638	186.969	9.0415
Q27601	Amidophosphoribosyltransferase OS=Drosophila melanogaster GN=Prat PE=1 SV=2 - [PUR1_DROME]	4.21	1	2	3	16	0.677934	3	2.38801	0.719395	4	7.29688	0.818909	3	10.383	0.65711	3	9.72639	0.64987	4	9.01181	0.735038	3	6.30467	0.647009	3	8.49286	0.640152	4	7.29184	0.779595	3	6.4559	100.583	3.11	2	4	100.868	4.21	3	9	128.276	1.65	1	3	546	59.4819	6.66846
Q24192	Ras-like GTP-binding protein RhoL OS=Drosophila melanogaster GN=RhoL PE=2 SV=1 - [RHOL_DROME]	4.21	1	1	1	2	1.01151	1		1.32744	1					1.00773	1		0.984845	1					0.967165	1		0.906524	1					27.67	4.21	1	1	52.16	4.21	1	1					190	21.8662	8.76318
Q9VSA4	Tonsoku-like protein OS=Drosophila melanogaster GN=CG7457 PE=1 SV=1 - [TONSL_DROME]	4.2	1	1	10	56				0.99846	1								0.914388	1								0.977822	1					40.2719	3.77	9	20	29.5838	2.06	5	15	47.2778	2.99	7	21	1405	158.202	6.37939
O97159	Chromodomain-helicase-DNA-binding protein Mi-2 homolog OS=Drosophila melanogaster GN=Mi-2 PE=1 SV=2 - [CHDM_DROME]	4.19	1	3	12	64	1.66668	2	72.5396	2.61187	1		1.00808	2	7.94932	1.7097	2	81.5012	2.70496	1		1.07652	2	8.03593	1.77461	2	75.0807	2.69493	1		1.07389	2	8.7226	125.722	1.66	6	22	134.081	2.17	7	18	144.389	3.08	8	24	1982	224.061	5.64307
B4JBI7	Cytosolic Fe-S cluster assembly factor NUBP1 homolog OS=Drosophila grimshawi GN=GH11560 PE=3 SV=1 - [NUBP1_DROGR]	4.18	12	1	2	7	1.16226	2	7.28903	0.900929	2	7.53304	1.05553	2	2.80479	1.22039	2	6.93118	1.12511	2	35.0391	1.12352	2	2.78783	1.14879	2	8.82591	1.10218	2	26.9123	1.13131	2	12.9113	80.4784	2.25	1	2	79.6127	4.18	2	3	59.7114	2.25	1	2	311	32.9774	5.40186
Q7KRY6	Nucleosomal histone kinase 1 OS=Drosophila melanogaster GN=ball PE=1 SV=1 - [NHK1_DROME]	4.17	1	1	4	8	0.846668	2	0.342436				0.837481	1		0.936008	2	9.8311				0.895063	1		0.955612	2	4.18895				0.904607	1		39.96	2.34	2	4					15.13	3.17	3	4	599	65.9526	9.86182
Q9W3C1	Polycomb protein l(1)G0020 OS=Drosophila melanogaster GN=l(1)G0020 PE=1 SV=2 - [U202_DROME]	4.17	1	3	6	21				0.69543	2	11.099	0.893419	4	11.9244				0.73709	2	12.396	0.882279	4	3.86452				0.722271	2	13.6614	0.821646	4	7.71761					38.2961	3.57	5	10	54.1232	4.17	6	11	1008	112.803	8.52881
Q9VV73	Nuclear RNA export factor 2 OS=Drosophila melanogaster GN=nxf2 PE=2 SV=1 - [NXF2_DROME]	4.16	1	1	5	46				1.30513	1		1.12852	1					0.860727	1		1.09939	1					0.996835	1		1.32174	1		24.89	1.19	2	13	20.9038	4.16	5	15	18.9905	3.57	4	18	841	96.5732	7.40088
P13677	Protein kinase C, eye isozyme OS=Drosophila melanogaster GN=inaC PE=1 SV=1 - [KPC2_DROME]	4.14	2	3	4	14	1.45934	3	22.7855	1.18273	1					1.39459	3	5.55956	1.04445	1					1.23254	3	15.6862	0.981935	1					88.5888	3.43	3	6	50.8418	2.71	3	8					700	79.7917	7.45947
B4NBB0	Probable ATP-dependent RNA helicase spindle-E OS=Drosophila willistoni GN=spn-E PE=3 SV=1 - [SPNE_DROWI]	4.12	2	1	8	54				0.763642	1								2.63642	1								2.1106	1					44.8045	2.44	4	14	33.555	2.37	4	25	23.57	3.63	7	15	1432	164.748	7.50342
B4K6I9	Protein kibra OS=Drosophila mojavensis GN=Kibra PE=3 SV=1 - [KIBRA_DROMO]	4.11	1	1	8	112	0.565828	1		0.348052	1					0.642359	1		0.54896	1					0.58871	1		0.564102	1					110.269	2.45	5	29	100.884	3.64	7	35	103.761	4.11	8	48	1264	141.943	5.84619
Q9VEJ2	Nucleolar protein 14 homolog OS=Drosophila melanogaster GN=l(3)07882 PE=2 SV=2 - [NOP14_DROME]	4.11	1	1	6	17	0.357144	1								0.405138	1								0.386095	1								44.66	4.11	6	17									852	97.4914	6.20166
P16425	Putative 115 kDa protein in type-1 retrotransposable element R1DM OS=Drosophila melanogaster GN=R1A1-element\ORF2 PE=4 SV=1 - [Y2R2_DROME]	4.11	1	1	5	56				1.06615	1								0.945381	1								0.947264	1					81.2858	2.94	4	24	78.7867	1.67	2	15	86.4859	1.67	2	17	1021	114.858	7.88428
Q27607	DNA polymerase subunit gamma-1, mitochondrial OS=Drosophila melanogaster GN=tam PE=1 SV=2 - [DPOG1_DROME]	4.1	1	1	6	42							1.38801	2	7.55419							1.34721	2	4.63951							1.32727	2	2.57034	36.6345	1.48	3	9	44.9747	2.36	4	18	69.7476	2.97	4	15	1145	129.745	7.45947
Q9VXG8	Serine/threonine-protein kinase ATR OS=Drosophila melanogaster GN=mei-41 PE=1 SV=2 - [ATR_DROME]	4.09	2	1	14	111				1.03676	1								0.788693	1								0.843899	1					178.521	3.54	12	45	176.154	2.22	8	32	173.694	2.15	8	34	2517	289.144	7.56201
P23194	Uricase OS=Drosophila virilis GN=Uro PE=2 SV=1 - [URIC_DROVI]	4.09	1	1	2	17	1.00622	1								1.08383	1								1.05861	1								118.214	4.09	2	7	59.6737	4.09	2	5	84.9106	4.09	2	5	342	38.6994	7.09326
P32866	G protein-coupled receptor kinase 2 OS=Drosophila melanogaster GN=Gprk2 PE=1 SV=3 - [GPRK2_DROME]	4.06	9	1	3	21				1.32653	1								0.962566	1								1.16464	1					26.73	1.54	2	6	38.8331	4.06	3	9	42.6553	1.54	2	6	714	80.6349	6.354
Q8IRG6	FACT complex subunit spt16 OS=Drosophila melanogaster GN=dre4 PE=1 SV=2 - [SPT16_DROME]	4.06	1	2	5	26	1.05786	1					1.23224	2	3.18505	0.898914	1					1.19754	2	5.05991	0.908729	1					1.11264	2	2.27229	40.2	2.77	4	18					43.11	3.14	4	8	1083	123.506	6.29053
Q9NBL2	Protein male-specific lethal-3 OS=Drosophila virilis GN=msl-3 PE=3 SV=1 - [MSL3_DROVI]	4.05	1	2	3	8	0.899945	1		1.45801	1					1.03835	1		0.771529	1					0.944525	1		0.649382	1					33.3155	4.05	3	7	22.21	1.47	1	1					543	62.0875	8.14795
Q9VXE6	Nuclear pore complex protein Nup153 OS=Drosophila melanogaster GN=Nup153 PE=1 SV=4 - [NU153_DROME]	4.04	1	4	6	15	1.08472	1		1.04107	4	10.7539	1.14564	3	4.27518	0.908923	1		0.959667	4	4.6599	1.12797	3	17.3265	1.08607	1		1.00092	4	14.9835	1.11001	3	15.3005	51.599	2.71	4	7	68.17	2.07	3	4	112.817	1.12	2	4	1883	196.464	8.1333
Q9VF87	Cytoplasmic FMR1-interacting protein OS=Drosophila melanogaster GN=Sra-1 PE=1 SV=1 - [CYFIP_DROME]	4.03	1	1	8	207				1.03853	1								0.975232	1								1.07605	1					39.588	1.32	3	39	113.954	3.1	6	86	74.7907	1.24	3	82	1291	149.165	7.12256
P56079	Phosphatidate cytidylyltransferase, photoreceptor-specific OS=Drosophila melanogaster GN=CdsA PE=1 SV=2 - [CDSA_DROME]	4.03	1	1	3	11							1.14155	2	3.36323							1.08696	2	0.822963							1.10691	2	5.68469					22.48	2.68	2	3	78.2387	4.03	3	8	447	51.4775	7.35693
P14083	Protein jim lovell OS=Drosophila melanogaster GN=lov PE=2 SV=2 - [LOV_DROME]	4.02	1	1	7	23							1.22595	1								1.18021	1								1.01075	1		30.6494	1.91	3	6	50.9352	3.15	5	9	35.7771	2.68	4	8	1046	112.237	6.23975
Q8I8U7	Transcription-associated protein 1 OS=Drosophila melanogaster GN=Nipped-A PE=1 SV=3 - [TRA1_DROME]	4.02	10	2	22	121	1.50511	1		1.21702	2	11.1034	0.831589	1		1.16744	1		1.0156	2	26.0924	0.880297	1		1.42621	1		1.04364	2	21.057	0.838418	1		86.4165	2.76	15	43	85.3554	2.73	15	39	92.9095	2.73	16	39	3803	436.218	7.78174
Q9VWR5	Cytochrome P450 306a1 OS=Drosophila melanogaster GN=phm PE=1 SV=1 - [CP306_DROME]	4.01	1	1	3	29	0.895135	2	17.9395	0.833788	3	1.2642				0.954573	2	19.0304	0.68865	3	3.84242				0.952164	2	19.0191	0.808045	3	5.16291				51.6204	2.79	2	6	38.3173	4.01	3	11	32.5927	4.01	3	12	574	65.1354	6.18896
B3M383	Probable ATP-dependent RNA helicase spindle-E OS=Drosophila ananassae GN=spn-E PE=3 SV=1 - [SPNE_DROAN]	3.99	2	1	6	20				1.16164	1								0.979715	1								1.07121	1					35.2294	2.8	4	11	29.3697	2.52	4	9					1429	164.073	6.80029
Q9XZ58	COP9 signalosome complex subunit 5 OS=Drosophila melanogaster GN=CSN5 PE=1 SV=1 - [CSN5_DROME]	3.98	1	1	2	14	0.808113	5	10.6214	0.75979	3	0.318067	0.78236	4	2.33153	0.791708	5	6.39349	0.92301	3	0.892645	0.856912	4	4.50649	0.863538	5	6.28882	0.932222	3	0.572329	0.855042	4	3.87691	158.508	3.98	2	6	103.657	2.45	1	3	153.332	2.45	1	5	327	37.0594	5.57959
Q8MT06	Guanine nucleotide-binding protein-like 3 homolog OS=Drosophila melanogaster GN=ns1 PE=1 SV=2 - [GNL3_DROME]	3.96	1	2	3	7	1.25843	3	1.87506	1.07869	3	1.2833				1.23528	3	11.7558	1.16795	3	12.5909				1.18257	3	9.18717	1.15982	3	9.4131				118.86	1.2	1	3	87.876	3.96	3	4					581	65.9435	9.36377
Q9GQF1	JNK-interacting protein 3 OS=Drosophila melanogaster GN=syd PE=1 SV=1 - [JIP3_DROME]	3.91	2	2	7	59	1.06834	1					0.872915	2	7.78904	0.931037	1					0.843344	2	10.2881	0.939618	1					0.821882	2	10.7415	95.0336	1.96	4	17	98.5682	3.18	6	20	73.1071	3.18	6	22	1227	136.627	5.45264
A8DYE2	Transient receptor potential cation channel trpm OS=Drosophila melanogaster GN=trpm PE=1 SV=1 - [TRPCG_DROME]	3.91	2	1	12	93							0.978575	1								1.08655	1								1.04116	1		37.1387	2.22	7	28	35.4862	2.42	8	30	53.7511	2.72	8	35	2023	225.396	6.94678
Q8INK6	Peptidoglycan-recognition protein LB OS=Drosophila melanogaster GN=PGRP-LB PE=1 SV=1 - [PGPLB_DROME]	3.88	1	1	1	4	1.20838	2	5.10078	1.23795	2	3.29219				1.2901	2	6.79821	1.41052	2	8.38504				1.31006	2	1.45672	1.35501	2	2.8317				84.1997	3.88	1	2	83.0672	3.88	1	2					232	25.4196	7.98682
Q7JUY7	PTB domain-containing adapter protein ced-6 OS=Drosophila melanogaster GN=ced-6 PE=1 SV=1 - [CED6_DROME]	3.87	1	2	2	3	0.789153	1		0.975522	2	0.209432				0.855124	1		0.809158	2	4.96569				0.885887	1		0.807308	2	1.79902				45.92	1.35	1	1	24.97	2.51	1	2					517	56.1062	6.87354
Q9XYP7	Gamma-tubulin complex component 2 homolog OS=Drosophila melanogaster GN=Grip84 PE=1 SV=2 - [GCP2_DROME]	3.87	1	2	5	16	0.964097	1					0.740645	1		0.964267	1					0.717712	1		0.931704	1					0.700519	1		35.6975	3.29	4	6	25.88	1.29	2	3	22.31	3.17	4	7	852	98.4416	6.23975
P25172	Protein suppressor 2 of zeste OS=Drosophila melanogaster GN=Su(z)2 PE=2 SV=2 - [SUZ2_DROME]	3.87	1	1	7	30	1.10046	1								1.12712	1								0.857247	1								32.1367	3.36	6	14	37.7167	1.17	2	6	44.04	1.68	3	10	1368	146.302	9.33447
Q24574	Ubiquitin carboxyl-terminal hydrolase 64E OS=Drosophila melanogaster GN=Ubp64E PE=1 SV=2 - [UBPE_DROME]	3.86	1	3	9	46	0.884835	3	11.8865	0.887767	1		0.970706	3	1.91902	0.857508	3	3.8141	1.03007	1		0.908576	3	19.008	0.843885	3	12.3086	0.961894	1		0.860484	3	13.1168	142.752	2.57	6	17	62.75	1.74	4	11	116.395	3.15	7	18	1556	173.685	5.64307
Q70PP2	Serine/threonine-protein kinase Smg1 OS=Drosophila melanogaster GN=nonC PE=1 SV=2 - [SMG1_DROME]	3.82	1	1	14	48							0.784772	1								0.767103	1								0.769072	1		28.13	1.96	7	26	31.2715	1.74	7	12	20.1146	1.68	7	10	3218	361.356	6.85889
Q9W1X4	Nuclear pore complex protein Nup214 OS=Drosophila melanogaster GN=Nup214 PE=1 SV=2 - [NU214_DROME]	3.8	1	3	9	38	0.882482	4	28.1879	0.955385	2	18.5408	1.06633	2	5.3869	0.906848	4	19.1375	0.742464	2	37.4913	1.13289	2	10.0667	0.929352	4	20.8942	0.859313	2	33.4934	1.11755	2	10.6934	119.192	1.58	4	15	146.556	1.93	4	9	153.06	2.22	5	14	1711	175.067	8.74854
Q9VK45	Target of rapamycin OS=Drosophila melanogaster GN=Tor PE=1 SV=1 - [TOR_DROME]	3.77	2	4	12	53	0.860194	1		1.05765	2	17.0655				0.945353	1		0.917348	2	5.57922				0.955023	1		0.954693	2	7.76694				88.4934	1.94	7	15	105.703	2.67	8	19	100.975	0.93	4	19	2470	280.855	6.91748
Q9VCE9	Protein UBASH3A homolog OS=Drosophila melanogaster GN=CG13604 PE=2 SV=1 - [UBS3A_DROME]	3.73	1	1	4	7	1.05519	1		0.975294	1					1.04244	1		1.10041	1					1.03852	1		0.908386	1					36.0124	3.73	4	4	20.53	1.73	2	3					751	84.4131	5.88428
Q9V6G5	Tafazzin homolog OS=Drosophila melanogaster GN=Taz PE=2 SV=2 - [TAZ_DROME]	3.7	1	1	3	18	1.03409	4	8.29883	0.839389	5	14.6258	0.911501	3	4.74527	0.98896	4	6.3035	1.08354	5	9.2751	0.955196	3	2.07064	1.06776	4	6.07225	1.14254	5	15.7013	1.04156	3	0.86588	109.988	3.7	3	6	150.556	3.17	2	7	119.425	3.17	2	5	378	42.9884	9.26123
B3P7K6	Zinc finger protein-like 1 homolog OS=Drosophila erecta GN=GG12524 PE=3 SV=1 - [ZFPL1_DROER]	3.69	3	1	1	3	1.51511	1					1.07532	1		1.51998	1					1.18624	1		1.47954	1					1.0179	1		56	3.69	1	1					24.86	3.69	1	2	298	33.4515	8.52881
P09208	Insulin-like receptor OS=Drosophila melanogaster GN=InR PE=1 SV=3 - [INSR_DROME]	3.68	1	1	7	21							1.49657	1								1.27087	1								1.31354	1		0	1.21	3	10	0	1.12	2	2	0	2.47	4	9	2144	239.624	6.90283
Q9VDG2	RalA-binding protein 1 OS=Drosophila melanogaster GN=Rlip PE=1 SV=1 - [RLIP_DROME]	3.68	1	1	4	15	1.03078	1					1.0071	1		0.978352	1					1.16106	1		0.95124	1					0.985479	1		20.45	3.68	4	9					29.2114	1.76	2	6	625	71.8519	6.69775
P25171	Regulator of chromosome condensation OS=Drosophila melanogaster GN=Rcc1 PE=1 SV=2 - [RCC1_DROME]	3.66	1	2	2	19	1.32421	6	17.9375	0.85248	6	25.0351	1.02674	7	7.72621	1.22854	6	25.0208	1.07018	6	18.8099	1.02838	7	9.43177	1.40416	6	5.07163	1.11409	6	11.1423	1.11058	7	3.33072	130.419	3.66	2	6	119.996	3.66	2	6	143.233	3.66	2	7	547	58.8142	7.94287
Q9VM60	Mini-chromosome maintenance complex-binding protein OS=Drosophila melanogaster GN=CG3430 PE=1 SV=1 - [MCMBP_DROME]	3.64	1	1	3	11				11.5827	1								7.12356	1								4.65729	1									67.1427	3.64	3	11					605	67.9734	5.78271
P42787	Carboxypeptidase D OS=Drosophila melanogaster GN=svr PE=1 SV=2 - [CBPD_DROME]	3.63	1	1	7	26	0.73391	4	7.27388	0.714271	4	13.0307	0.739789	4	6.82244	0.84289	4	6.3161	0.816176	4	3.43798	0.787731	4	6.28597	0.752146	4	7.93607	0.762487	4	4.73888	0.706071	4	6.60355	55.5839	2.63	5	12	46.4827	1.35	3	7	49.4441	2.06	4	7	1406	158.689	6.75635
Q9VBX1	Nuclear export mediator factor NEMF homolog OS=Drosophila melanogaster GN=Clbn PE=1 SV=2 - [NEMF_DROME]	3.63	1	2	6	47	1.00656	8	33.4974	0.974485	3	7.29403	0.985091	5	5.13378	0.991263	8	30.1085	1.14606	3	1.35028	1.01099	5	9.09301	0.962215	8	22.0931	1.04177	3	5.73354	0.967028	5	6.0262	197.856	2.02	3	15	121.755	2.42	4	13	174.329	2.92	5	19	992	112.546	7.1665
Q9VZE6	Ribosome biogenesis protein BRX1 homolog OS=Drosophila melanogaster GN=CG11583 PE=2 SV=2 - [BRX1_DROME]	3.62	1	1	2	15	1.60201	1								1.57752	1								1.51506	1								55.69	3.62	2	4	0	3.62	2	6	24.07	3.62	2	5	359	41.5921	9.89111
P51123	Transcription initiation factor TFIID subunit 1 OS=Drosophila melanogaster GN=Taf1 PE=1 SV=3 - [TAF1_DROME]	3.62	1	1	12	60				1.10328	1								1.51489	1								1.368	1					114.579	2.11	7	21	132.951	2.25	8	17	131.995	1.97	7	22	2129	239.167	5.30029
Q7YZH1	PHD finger protein rhinoceros OS=Drosophila melanogaster GN=rno PE=1 SV=1 - [RNO_DROME]	3.61	2	1	16	80				1.33522	1		1.30541	2	10.609				1.50553	1		1.21869	2	1.75417				1.51953	1		1.2594	2	5.74217	51.9031	2.13	10	28	67.073	1.94	8	29	44.3589	1.76	8	23	3241	347.413	8.93896
Q9VNX8	Eukaryotic translation initiation factor 2A OS=Drosophila melanogaster GN=CG7414 PE=1 SV=1 - [EIF2A_DROME]	3.61	1	1	4	28				0.861168	2	2.748	0.731958	2	1.7103				0.78864	2	0.0942592	0.774264	2	4.39624				0.824324	2	0.522803	0.795877	2	0.0605498					21.63	2.82	3	18	24.0893	3.61	4	10	638	70.0266	9.1001
Q8INB9	RAC serine/threonine-protein kinase OS=Drosophila melanogaster GN=Akt1 PE=1 SV=3 - [AKT1_DROME]	3.6	1	2	3	15	1.10241	3	0.887848	0.965005	3	10.6672	0.965825	4	7.26662	1.0727	3	7.75747	1.07458	3	3.91028	1.03452	4	4.52665	1.11155	3	4.0044	1.05555	3	9.15107	0.939954	4	4.41645	183.2	2.29	2	5	117.17	2.78	2	3	223.47	2.29	2	7	611	68.4415	6.23975
A1Z9R4	Zinc finger protein 423 homolog OS=Drosophila melanogaster GN=Oaz PE=2 SV=2 - [ZN423_DROME]	3.58	1	1	7	25	0.713204	1		0.653214	1		0.688846	2	7.36591	0.677774	1		0.674215	1		0.680948	2	17.1067	0.639383	1		0.636357	1		0.675679	2	16.6375	34.7251	2.36	5	7	22.6032	2.61	5	8	50.359	2.12	4	10	1228	134.091	8.01611
Q9VYA0	Probable glutamine-dependent NAD(+) synthetase OS=Drosophila melanogaster GN=CG9940 PE=1 SV=1 - [NADE_DROME]	3.56	1	2	2	4	0.890326	1		0.85127	3	12.8319				1.04051	1		0.887203	3	32.5883				0.915824	1		0.913709	3	2.31126				40.78	2.67	1	1	76.5067	3.56	2	3					787	87.5586	6.68311
P48592	Ribonucleoside-diphosphate reductase subunit M2 OS=Drosophila melanogaster GN=RnrS PE=1 SV=2 - [RIR2_DROME]	3.56	1	1	1	1	1.28357	1								1.34972	1								1.19042	1								69.39	3.56	1	1									393	45.0857	5.63037
O61366	Serine-enriched protein OS=Drosophila melanogaster GN=gprs PE=4 SV=3 - [GPRS_DROME]	3.53	1	1	5	30	1.30392	1								1.2221	1								1.17681	1								57.9111	3.53	5	14	59.0371	0.77	2	7	56.9471	0.77	2	9	1302	144.68	8.66064
P42271	Tubulin gamma-2 chain OS=Drosophila melanogaster GN=gammaTub37C PE=2 SV=3 - [TBG2_DROME]	3.5	1	1	2	5				0.922555	1								0.842549	1								0.906277	1					17.2753	1.09	1	3	44.7034	2.41	1	2					457	51.2639	6.31592
B4QIJ9	Protein teflon OS=Drosophila simulans GN=tef PE=3 SV=1 - [TEF_DROSI]	3.5	1	1	3	11	0.834583	2	0.706669							0.826602	2	0.404475							0.904275	2	4.82401							22.1006	2.43	2	4	46.2661	2.58	2	7					658	74.8274	8.48486
P26019	DNA polymerase alpha catalytic subunit OS=Drosophila melanogaster GN=DNApol-alpha180 PE=1 SV=2 - [DPOLA_DROME]	3.49	1	1	8	37				0.996016	1		1.10787	1					1.19821	1		0.979173	1					1.08434	1		0.941237	1		86.5882	2.42	5	9	77.9126	3.02	7	19	90.0855	1.41	4	9	1488	169.796	8.01611
Q9VWP4	Probable sulfite oxidase, mitochondrial OS=Drosophila melanogaster GN=CG7280 PE=2 SV=1 - [SUOX_DROME]	3.49	1	1	3	22				0.915314	2	9.57122							1.03054	2	4.39068							1.0093	2	5.06821				44.66	3.49	3	12	24.2748	2.09	2	10					573	64.3066	6.46826
B7FF09	WD repeat-containing protein on Y chromosome OS=Drosophila willistoni GN=WDY PE=4 SV=1 - [WDY_DROWI]	3.49	4	1	6	218	2.1819	2	156.12	9.10543	2	2.39109	5.21758	2	33.9092	2.24612	2	164.771	6.00252	2	11.7409	4.97612	2	36.2972	2.14305	2	155.607	7.45132	2	9.63208	5.64939	2	35.5602	57.8052	3.49	6	37	87.6381	3.21	5	91	84.3282	3.21	5	90	1089	123.883	7.94287
Q9V4M2	Protein wech OS=Drosophila melanogaster GN=wech PE=1 SV=2 - [WECH_DROME]	3.49	1	1	4	9	0.752729	1		0.836413	1					0.676476	1		0.803018	1					0.71338	1		0.816	1					36.98	1.44	2	6	40.92	2.88	3	3					832	90.5157	6.49365
P12252	cAMP-specific 3',5'-cyclic phosphodiesterase OS=Drosophila melanogaster GN=dnc PE=1 SV=4 - [PDE4B_DROME]	3.46	3	2	3	25	0.877248	2	47.7376	1.31038	1		1.09793	1		0.842553	2	44.7585	1.32303	1		1.27343	1		0.82244	2	47.7389	1.34127	1		1.27518	1		78.7451	1.68	2	6	36.3587	1.68	2	9	48.0154	3.46	3	10	1070	115.008	5.5542
Q9W107	Probable tyrosine--tRNA ligase, mitochondrial OS=Drosophila melanogaster GN=CG16912 PE=2 SV=1 - [SYYM_DROME]	3.45	1	1	1	3	1.10884	2	1.93868	1.15424	1					0.997596	2	5.7758	1.31649	1					1.04203	2	4.33185	1.36066	1					45.87	3.45	1	2	20.49	3.45	1	1					464	52.5413	8.80713
Q298W7	Forkhead box protein O OS=Drosophila pseudoobscura pseudoobscura GN=foxo PE=3 SV=2 - [FOXO_DROPS]	3.42	1	1	1	2	1.31965	1								1.15298	1								1.19352	1								0	3.42	1	2									644	70.8001	5.56689
Q9V4Z9	Protein lines OS=Drosophila melanogaster GN=lin PE=1 SV=1 - [LINES_DROME]	3.38	1	1	5	102				0.966111	1								1.07236	1								1.02753	1					27.3779	2.33	4	32	45.5616	2.33	4	33	32.093	3.38	5	37	858	96.2307	5.31299
Q9VWE6	Protein ELYS homolog OS=Drosophila melanogaster GN=CG14215 PE=1 SV=2 - [ELYS_DROME]	3.36	1	1	10	72	1.0216	10	10.7384	1.55142	11	12.9151	0.871505	12	5.31703	1.16731	10	16.01	0.913317	11	13.5914	0.873545	12	14.2627	1.18253	10	14.9723	1.12433	11	7.63426	1.14642	12	10.5126	127.963	3.36	9	28	119.809	1.14	4	19	131.249	1.33	4	25	2111	235.04	5.32568
Q29L39	Protein purity of essence OS=Drosophila pseudoobscura pseudoobscura GN=poe PE=3 SV=1 - [POE_DROPS]	3.35	1	1	22	117				1.32196	1								0.935133	1								0.835801	1					133.762	2.19	15	36	130.821	1.56	11	49	125.363	1.88	12	32	5381	596.26	6.354
P40589	Protein Wnt-4 OS=Drosophila melanogaster GN=Wnt4 PE=2 SV=2 - [WNT4_DROME]	3.34	1	1	2	3				8.03677	1								9.68913	1								9.04525	1									0	3.34	2	3					539	58.6473	9.0708
Q7YZA2	Uncharacterized protein CG7065 OS=Drosophila melanogaster GN=CG7065 PE=1 SV=1 - [Y7065_DROME]	3.33	1	1	5	14	0.737259	1		0.763569	2	53.0503				0.771643	1		0.728105	2	66.844				0.748878	1		0.73494	2	60.7468				44.0657	3.33	5	8	29.5933	1.54	3	6					1231	136.683	9.23193
Q24546	Synapsin OS=Drosophila melanogaster GN=Syn PE=1 SV=2 - [SYN_DROME]	3.32	1	3	4	32	1.11214	6	7.77462	1.31518	7	6.61506	1.31767	8	3.42522	1.08549	6	6.35747	1.29641	7	12.6231	1.30117	8	7.05021	1.09429	6	6.32193	1.21992	7	16.8087	1.19662	8	5.82561	170.464	3.32	4	10	219.429	3.32	4	11	264.321	2.34	3	11	1025	107.472	7.50342
Q9NHE5	Calcium-dependent secretion activator OS=Drosophila melanogaster GN=Caps PE=1 SV=3 - [CAPS_DROME]	3.32	1	2	5	24	1.50309	2	6.23695	0.958341	4	55.4807	1.2509	4	28.5945	1.41014	2	2.5598	1.22771	4	12.5198	1.25523	4	30.9932	1.21218	2	24.2534	1.12532	4	9.76529	1.04393	4	6.86797	29.8346	2.76	3	7	50.51	2.07	4	9	44.62	2.76	4	8	1447	163.007	6.11279
Q292H2	Protein dopey-1 homolog OS=Drosophila pseudoobscura pseudoobscura GN=GA13490 PE=3 SV=1 - [DOP1_DROPS]	3.31	2	2	14	114	0.317389	4	194.432	2.09763	4	25.894	0.791619	7	15.2934	0.407011	4	138.23	0.506732	4	12.9426	0.795096	7	5.39124	0.38639	4	149.856	0.465475	4	15.0965	0.827317	7	12.3047	86.9897	2.62	11	37	132.1	1.75	8	46	135.142	2.21	10	31	2629	293.527	6.58057
Q9VDV3	Probable nucleoporin Nup58 OS=Drosophila melanogaster GN=Nup58 PE=2 SV=1 - [NUPL1_DROME]	3.3	1	1	2	3	0.953204	1								0.889548	1								0.930947	1								34.43	3.3	2	3									546	55.494	9.43701
Q7KQM6	PERQ amino acid-rich with GYF domain-containing protein CG11148 OS=Drosophila melanogaster GN=CG11148 PE=1 SV=2 - [PERQ1_DROME]	3.3	1	1	6	11	1.46091	1								1.48191	1								1.47653	1								14.28	2.29	4	5					19.26	1.65	3	6	1574	173.624	7.10791
Q9V3R6	tRNA-specific adenosine deaminase 1 OS=Drosophila melanogaster GN=adat PE=1 SV=1 - [ADAT1_DROME]	3.3	1	1	2	3							0.886471	1								0.737753	1								0.722307	1										32.87	3.3	2	3	394	45.3209	8.14795
P04052	DNA-directed RNA polymerase II subunit RPB1 OS=Drosophila melanogaster GN=RpII215 PE=3 SV=4 - [RPB1_DROME]	3.29	1	2	8	32	1.12343	3	4.46094	1.06177	2	5.31676	1.08303	2	2.5341	1.05471	3	5.91511	1.16151	2	8.97764	1.02972	2	0.105678	1.09818	3	2.92689	1.13688	2	0.352335	0.964686	2	1.51178	23.157	2.81	7	13	26.4293	2.28	6	15	27.9793	0.64	2	4	1887	209.035	7.81104
Q9VT28	Protein furry OS=Drosophila melanogaster GN=fry PE=1 SV=2 - [FRY_DROME]	3.28	1	1	17	161				1.06654	1		1.3837	1					1.23658	1		1.0284	1					1.21802	1		1.04569	1		49.7523	2.47	13	59	52.6774	1.67	9	47	59.7907	2.1	11	55	3479	384.109	6.50732
O17482	Protein timeless OS=Drosophila virilis GN=tim PE=2 SV=1 - [TIM_DROVI]	3.28	1	1	4	17				1.0957	1								1.28803	1								1.28144	1									23.1537	3.28	4	17					1343	150.848	5.79541
Q9V498	Calsyntenin-1 OS=Drosophila melanogaster GN=Cals PE=1 SV=2 - [CSTN1_DROME]	3.27	1	1	4	6	0.661925	1								0.732862	1								0.705777	1								26.39	2.15	3	4					0	1.12	1	2	978	110.423	5.69385
Q9VNK9	Putative odorant receptor 83c OS=Drosophila melanogaster GN=Or83c PE=3 SV=2 - [OR83C_DROME]	3.27	1	1	2	74	1.29532	6	20.3963	1.1106	3	7.30935	1.17058	3	5.09346	1.28975	6	19.213	1.31463	3	0.00473317	1.17073	3	2.16499	1.36609	6	30.9091	1.27927	3	12.2316	1.20499	3	2.36844	128.721	3.27	2	25	105.95	3.27	2	21	138.474	3.27	2	28	397	45.4572	8.1333
Q8MKW7	Ribonuclease Z, mitochondrial OS=Drosophila melanogaster GN=JhI-1 PE=1 SV=2 - [RNZ_DROME]	3.26	1	1	3	7				0.781308	1								1.02847	1								0.969167	1									49.73	3.26	3	7					766	85.4382	6.99072
Q02910	Calphotin OS=Drosophila melanogaster GN=Cpn PE=2 SV=2 - [CPN_DROME]	3.24	1	1	2	10				0.478188	2	4.69324	0.987225	2	36.341				1.38128	2	10.6584	1.10671	2	31.2708				1.15352	2	8.36926	1.00855	2	40.1744	24.2	0.69	1	2	157.841	3.24	2	5	156.823	3.24	2	3	864	84.544	3.6626
P13709	Homeotic protein female sterile OS=Drosophila melanogaster GN=fs(1)h PE=1 SV=2 - [FSH_DROME]	3.24	1	2	12	243							0.978647	2	29.2531							0.931955	2	17.9769							1.00954	2	12.1575	19.89	1.47	5	41	31.8676	2.11	7	102	19.2024	1.91	8	100	2038	205.221	9.15869
Q9VEC3	Actin-related protein 5 OS=Drosophila melanogaster GN=Arp5 PE=1 SV=1 - [ARP5_DROME]	3.24	1	1	4	26							1.77229	1								1.8107	1								1.49834	1						29.4548	2.47	3	11	28.0419	3.24	4	15	648	75.0749	7.13721
Q24509	Syntaxin-5 OS=Drosophila melanogaster GN=Syx5 PE=2 SV=2 - [STX5_DROME]	3.21	2	1	2	5																																44.1648	1.28	1	3	24.58	3.21	2	2	467	51.8181	6.55127
Q9VXT5	CWF19-like protein 2 homolog OS=Drosophila melanogaster GN=CG9213 PE=1 SV=2 - [C19L2_DROME]	3.2	1	2	3	8	1.40159	2	24.768							1.29386	2	23.0024							1.26936	2	25.9578							29.64	3.2	3	8									687	78.1007	9.34912
Q9W2B1	Putative gustatory receptor 58b OS=Drosophila melanogaster GN=Gr58b PE=1 SV=2 - [GR58B_DROME]	3.19	1	1	2	16	1.0611	4	3.41473				0.975045	4	2.01899	1.20832	4	2.19885				0.887657	4	4.94098	1.10217	4	6.97716				1.05528	4	2.37476	53.5255	1.47	1	6	50.5165	1.47	1	4	60.23	3.19	2	6	408	47.8207	10.1401
B4HN85	Ribosome biogenesis protein BOP1 homolog OS=Drosophila sechellia GN=GM21825 PE=3 SV=1 - [BOP1_DROSE]	3.19	4	1	3	16				1.26785	1		1.15083	1					1.34596	1		1.14185	1					1.60952	1		1.28482	1						28.9829	3.19	3	8	24.196	2.55	2	8	784	90.4008	5.93506
A1Z7G7	Latrophilin Cirl OS=Drosophila melanogaster GN=Cirl PE=1 SV=2 - [LPHN_DROME]	3.18	8	1	8	364				1.37861	1								1.21067	1								1.29911	1					47.8737	2.12	6	60	70.3731	1.47	4	153	53.0122	1.94	5	151	1697	185.948	7.06396
Q9V4I1	Cytochrome P450 9b2 OS=Drosophila melanogaster GN=Cyp9b2 PE=2 SV=1 - [CP9B2_DROME]	3.17	1	1	2	9	0.72538	2	18.3238	0.428618	1		0.54067	1		0.778974	2	23.0232	0.582146	1		0.581176	1		0.744814	2	27.344	0.558467	1		0.525858	1		79.27	2.18	1	2	57.6457	3.17	2	4	71.9025	3.17	2	3	505	58.8727	8.20654
P55824	Probable ubiquitin carboxyl-terminal hydrolase FAF OS=Drosophila melanogaster GN=faf PE=1 SV=2 - [FAF_DROME]	3.17	1	2	12	94	0.919686	2	3.63676	0.908338	1		1.04285	4	2.26375	0.96025	2	7.23054	1.19679	1		1.06722	4	5.01587	1.00643	2	2.5908	1.18012	1		1.08537	4	9.91582	173.59	2.48	10	33	142.138	2.7	10	29	153.106	2.2	9	32	2778	310.946	6.04932
O02437	Protein yellow OS=Drosophila subobscura GN=y PE=3 SV=1 - [YELL_DROSU]	3.17	8	1	2	15	1.09939	4	8.60522	1.03532	3	3.77745	1.10513	3	0.769012	1.02995	4	7.79641	1.1176	3	2.53632	1.06871	3	0.123261	1.01919	4	6.83393	0.940635	3	4.59886	0.957995	3	1.77281	24.48	3.17	2	5	30.1435	3.17	2	5	28.1368	3.17	2	5	568	62.551	5.88428
P18932	NADH-ubiquinone oxidoreductase chain 5 OS=Drosophila melanogaster GN=mt:ND5 PE=3 SV=4 - [NU5M_DROME]	3.15	1	1	1	6	0.587648	1		1.0031	2	5.22014	0.88797	3	8.38451	0.648594	1		0.804132	2	2.39014	0.923605	3	8.88402	0.756838	1		0.901362	2	0.175265	0.985576	3	20.4759	66.28	3.15	1	1	86.15	3.15	1	2	116.633	3.15	1	3	572	65.0992	7.13721
Q9VLF6	UPF0585 protein CG18661 OS=Drosophila melanogaster GN=CG18661 PE=2 SV=2 - [U585_DROME]	3.15	1	1	2	7	1.01431	2	1.6703	1.0068	1		0.859408	1		1.13582	2	2.13234	0.936176	1		0.882365	1		1.10063	2	0.225657	0.996716	1		0.928139	1		48.87	2.7	1	2	45.5133	3.15	2	3	37.9234	2.7	1	2	222	24.8716	8.83643
P22809	Homeobox protein bagpipe OS=Drosophila melanogaster GN=bap PE=2 SV=3 - [BAGP_DROME]	3.14	1	1	2	19				0.96477	1								0.863764	1								0.87565	1					35.078	3.14	2	5	34.5463	3.14	2	8	46.2392	3.14	2	6	382	41.9668	8.82178
P41894	Helix-loop-helix protein delilah OS=Drosophila melanogaster GN=tx PE=1 SV=3 - [DEI_DROME]	3.13	1	1	2	19				1.14755	1								0.65554	1								0.639747	1					18.4328	1.82	1	5	16.2854	3.13	2	7	18.2	3.13	2	7	384	41.5237	6.31592
P51592	E3 ubiquitin-protein ligase hyd OS=Drosophila melanogaster GN=hyd PE=1 SV=3 - [HYD_DROME]	3.12	1	4	10	39	1.77922	1		1.27211	4	27.5392	1.35464	3	22.231	1.61348	1		1.2957	4	15.3828	1.39242	3	27.5952	1.57359	1		1.29409	4	14.0557	1.26529	3	38.7297	68.7806	1.91	7	21	58.5621	1.91	6	7	69.8509	1.21	4	11	2885	318.682	5.93506
Q9W420	Transcription elongation factor SPT6 OS=Drosophila melanogaster GN=Spt6 PE=1 SV=1 - [SPT6H_DROME]	3.11	1	1	9	93				0.963806	1								0.658304	1								0.554968	1					55.9419	1.86	5	55	20.5306	2.18	6	22	25.08	1.2	3	16	1831	208.469	5.31299
B3M011	Ribosome-releasing factor 2, mitochondrial OS=Drosophila ananassae GN=EF-G2 PE=3 SV=1 - [RRF2M_DROAN]	3.1	1	1	4	70							6.95781	1								4.40239	1								6.47018	1		33.7973	2.29	3	12	45.8492	3.1	4	25	62.3931	2.43	3	33	741	82.0425	6.25244
Q8MT36	Probable histone-lysine N-methyltransferase Mes-4 OS=Drosophila melanogaster GN=Mes-4 PE=1 SV=2 - [MES4_DROME]	3.08	1	1	6	31				2.39267	1								2.08588	1								2.36979	1					80.1484	1.26	3	10	84.8695	1.19	3	8	69.3666	2.17	4	13	1427	158.927	7.6499
Q8IRB5	Claspin homolog OS=Drosophila melanogaster GN=CG32251 PE=1 SV=1 - [CLSPN_DROME]	3.07	1	1	6	30	2.30688	1		2.2174	2	1.33166	2.67477	1		1.99046	1		3.05781	2	2.97523	2.34628	1		2.25103	1		3.94651	2	6.562	3.16143	1		24.5	1.91	4	9	27.7676	2.46	5	11	23.9521	1.71	4	10	1465	165.182	4.79248
Q9VGZ0	Probable cytochrome P450 12e1, mitochondrial OS=Drosophila melanogaster GN=Cyp12e1 PE=2 SV=4 - [C12E1_DROME]	3.07	1	1	2	18				1.07809	1								1.22569	1								1.18487	1									31.4941	3.07	2	7	16.7385	0.96	1	11	522	59.6459	8.57275
Q9W1B0	Serine/threonine-protein kinase Genghis Khan OS=Drosophila melanogaster GN=gek PE=1 SV=1 - [GEK_DROME]	3.05	1	1	8	69				0.84823	1								0.82129	1								0.837038	1					34.1548	2.32	6	17	43.7706	2.75	7	22	26.2615	2.44	6	30	1637	186.606	5.99854
Q291E4	Protein virilizer OS=Drosophila pseudoobscura pseudoobscura GN=vir PE=3 SV=1 - [VIR_DROPS]	3.03	8	1	9	122							8.03679	1								7.0722	1								7.08142	1		71.0129	2	6	34	99.0298	1.3	4	45	83.5708	2.06	6	43	1849	208.544	6.25244
B4L1K2	Ubiquitin-like modifier-activating enzyme 5 OS=Drosophila mojavensis GN=GI14749 PE=3 SV=1 - [UBA5_DROMO]	3.01	1	1	2	7							3.07639	1								3.96979	1								2.71844	1		42.1813	1.75	1	4	31.93	1.75	1	1	26	3.01	2	2	399	43.9779	4.71631
Q9V7A4	Integrin alpha-PS4 OS=Drosophila melanogaster GN=ItgalphaPS4 PE=1 SV=2 - [ITA4_DROME]	2.99	1	1	4	8	1.66846	1								1.6832	1								1.55615	1								42.3264	2.43	3	4	25.08	0.56	1	1	24.15	1.12	2	3	1069	118.836	5.38916
Q9VRP5	Ubiquitin carboxyl-terminal hydrolase 36 OS=Drosophila melanogaster GN=scny PE=1 SV=3 - [UBP36_DROME]	2.99	1	1	5	133	0.913396	1								0.91848	1								0.908392	1								39.4986	1.45	2	22	73.0972	2.99	5	47	76.0439	2.5	4	64	1038	114.018	9.08545
Q9I7H9	Prolyl 3-hydroxylase sudestada1 OS=Drosophila melanogaster GN=sud1 PE=2 SV=1 - [OGFD1_DROME]	2.99	1	1	2	3	0.838566	1		0.945801	1					0.859238	1		1.05418	1					0.875556	1		0.996418	1					30.33	2.99	2	2	43.61	2.05	1	1					536	61.1544	4.95752
Q9VW09	E3 ubiquitin-protein ligase listerin OS=Drosophila melanogaster GN=l(3)76BDr PE=1 SV=2 - [LTN1_DROME]	2.98	2	1	8	57	0.834888	2	6.16545							0.858955	2	12.6982							0.829314	2	21.7271							117.427	2.58	7	24	101.425	1.6	5	17	105.007	1.6	5	16	1747	198.514	5.93506
P54367	Casein kinase I isoform alpha OS=Drosophila melanogaster GN=CkIalpha PE=1 SV=1 - [KC1A_DROME]	2.97	1	1	1	2	0.97565	1		1.06655	1					0.917918	1		0.950346	1					1.10996	1		1.02207	1					21.15	2.97	1	1	28.32	2.97	1	1					337	39.5093	9.37842
P23654	Neurotactin OS=Drosophila melanogaster GN=Nrt PE=1 SV=3 - [NRT_DROME]	2.96	1	1	4	24	1.24724	1								1.24364	1								0.911154	1								27.4526	1.42	2	5	38.4864	1.54	2	9	42.1589	2.36	3	10	846	92.7183	5.30029
O77086	Guanine nucleotide-releasing factor 2 OS=Drosophila melanogaster GN=C3G PE=1 SV=4 - [C3G_DROME]	2.93	1	2	8	52	0.892003	1		1.19994	2	1.16339	0.832628	1		0.960776	1		0.914279	2	6.30884	0.801421	1		0.966157	1		0.864086	2	16.2573	0.727828	1		91.2728	1.15	4	19	80.4637	1.46	4	14	81.6681	1.78	5	19	1571	171.964	7.09326
Q9W020	Nucleolar MIF4G domain-containing protein 1 homolog OS=Drosophila melanogaster GN=CG9004 PE=2 SV=1 - [NOM1_DROME]	2.93	2	1	4	6				1.10527	1								1.00634	1								0.981293	1									27.1972	2.93	4	6					854	99.0536	7.06396
Q9BJZ5	RNA-binding protein fusilli OS=Drosophila melanogaster GN=fus PE=2 SV=1 - [FUSIL_DROME]	2.9	1	3	3	13	0.913017	4	21.3797	0.723586	2	17.4074	0.811379	1		0.972495	4	19.8999	0.788221	2	0.408649	0.776287	1		0.929051	4	19.9024	0.773453	2	6.43273	0.805956	1		48.3823	2.9	3	4	26.9827	1.34	2	4	32.019	1.34	2	5	967	102.679	7.07861
Q9VAY3	Mitoferrin OS=Drosophila melanogaster GN=mfrn PE=2 SV=1 - [MFRN_DROME]	2.9	1	1	1	3	1.13429	2	1.27661				0.972586	1		1.10241	2	4.70897				1.01751	1		1.0331	2	8.86588				1.00635	1		112.796	2.9	1	2					34.51	2.9	1	1	379	41.768	8.74854
Q9W092	Probable chitinase 2 OS=Drosophila melanogaster GN=Cht2 PE=1 SV=1 - [CHIT2_DROME]	2.89	1	1	2	12	1.24789	1					1.00145	1		1.1897	1					1.0356	1		1.23328	1					1.0285	1		38.9467	2.89	2	7					58.43	1.45	1	5	484	54.0883	5.89697
Q24114	Division abnormally delayed protein OS=Drosophila melanogaster GN=dally PE=1 SV=1 - [DALY_DROME]	2.88	1	1	1	1				0.952577	1								1.05818	1								1.12674	1									52.4	2.88	1	1					626	68.9872	6.40479
P16620	Tyrosine-protein phosphatase 69D OS=Drosophila melanogaster GN=Ptp69D PE=1 SV=2 - [PTP69_DROME]	2.87	1	1	7	39							0.379318	1								0.31757	1								0.359425	1						48.9345	1.71	5	24	45.9109	2.87	7	15	1462	167.354	6.58057
B4HWV6	Ribosome biogenesis protein WDR12 homolog OS=Drosophila sechellia GN=GM11446 PE=3 SV=1 - [WDR12_DROSE]	2.86	2	1	1	4	1.55361	1		2.14058	2	3.58963	1.88506	1		1.52522	1		1.70191	2	9.22873	1.75575	1		1.71812	1		1.8835	2	13.2584	2.36473	1		20.61	2.86	1	1	70.16	2.86	1	2	32.46	2.86	1	1	420	47.1535	5.32568
Q9VHD3	Probable maleylacetoacetate isomerase 1 OS=Drosophila melanogaster GN=GstZ1 PE=1 SV=1 - [MAAI1_DROME]	2.85	1	1	1	1	1.14546	1								1.2848	1								1.28883	1								0	2.85	1	1									246	27.8726	8.89502
Q9VUX2	E3 ubiquitin-protein ligase mind-bomb OS=Drosophila melanogaster GN=mib1 PE=1 SV=3 - [MIB_DROME]	2.85	1	1	4	22	4.99659	2	34.3444				2.43432	1		4.34917	2	41.2101				2.2526	1		4.90396	2	36.6452				2.7309	1		49.4691	2.85	4	9					38.3796	1.71	3	13	1226	129.79	6.82959
Q9VBN7	S-adenosylmethionine mitochondrial carrier protein homolog OS=Drosophila melanogaster GN=CG4743 PE=2 SV=2 - [SAMC_DROME]	2.83	1	1	1	5	8.10184	1								7.885	1								7.27861	1								34.25	2.83	1	5									283	31.0184	9.86182
Q24040	Protein big brother OS=Drosophila melanogaster GN=Bgb PE=2 SV=3 - [BGB_DROME]	2.82	1	1	1	9	0.579658	1		0.874551	2	20.2441	0.710552	2	15.5644	0.593482	1		0.453571	2	28.1053	0.680856	2	3.40302	0.629298	1		0.551885	2	16.2124	0.813797	2	1.64135	38.2945	2.82	1	3	45.0706	2.82	1	3	45.8418	2.82	1	3	213	25.1614	7.43018
B3N8M1	Latrophilin Cirl OS=Drosophila erecta GN=Cirl PE=3 SV=1 - [LPHN_DROER]	2.81	7	1	7	410							1.99448	2	0.133208							1.73296	2	3.7017							1.60247	2	1.02977	47.8737	1.75	5	60	166.011	1.11	3	173	176.865	2.16	5	177	1710	187.685	7.04932
Q9VCA8	Ankyrin repeat and KH domain-containing protein mask OS=Drosophila melanogaster GN=mask PE=1 SV=2 - [ANKHM_DROME]	2.8	1	1	16	106							0.971874	1								0.911893	1								0.969909	1		279.547	1.97	12	40	212.777	1.05	7	29	246.389	1.65	9	37	4001	422.942	5.68115
O46072	Probable ATP-dependent RNA helicase kurz OS=Drosophila melanogaster GN=kz PE=1 SV=1 - [KZ_DROME]	2.77	1	1	4	16				0.827605	1								0.84935	1								0.968228	1									27.0508	2.18	3	9	22.93	1.01	2	7	1192	134.037	7.43018
Q9NHV9	Protein vav OS=Drosophila melanogaster GN=Vav PE=1 SV=2 - [VAV_DROME]	2.77	1	1	3	7							1.01139	1								1.16168	1								0.963698	1										33.6067	2.77	3	7	793	91.2974	7.86963
Q29IM7	Caspase-8 OS=Drosophila pseudoobscura pseudoobscura GN=Dredd PE=3 SV=1 - [CASP8_DROPS]	2.74	1	1	2	11	5.77318	2	0.537922	3.29071	2	8.02018	2.93894	1		5.49662	2	1.65293	4.1908	2	10.8344	2.76672	1		5.01855	2	0.628953	3.92888	2	10.8688	2.36491	1		42.96	2.74	2	3	37.65	2.74	2	5	41.78	1.17	1	3	511	57.5395	6.80029
Q961D9	Protein BCL9 homolog OS=Drosophila melanogaster GN=lgs PE=1 SV=1 - [BCL9_DROME]	2.72	1	1	5	10	1.10985	1								1.07007	1								1.17971	1								36.3633	1.23	2	7	0	1.16	2	2	0	0.34	1	1	1469	153.662	7.38623
P91660	Probable multidrug resistance-associated protein lethal(2)03659 OS=Drosophila melanogaster GN=l(2)03659 PE=2 SV=3 - [L259_DROME]	2.71	1	1	6	53	1.07843	2	1.80802	1.05795	3	0.865996	1.16644	2	21.6518	1.16596	2	7.27699	1.10854	3	14.8771	1.11276	2	25.2656	1.12847	2	4.58099	1.12243	3	4.79348	0.986181	2	27.2173	88.5826	2.33	5	18	105.398	1.86	4	17	65.2754	2.25	5	18	1290	143.917	7.97217
Q9VVT2	Protein I'm not dead yet OS=Drosophila melanogaster GN=Indy PE=1 SV=2 - [INDY1_DROME]	2.71	1	1	2	2				0.92855	1								0.538028	1								0.553997	1									35.29	2.71	2	2					590	65.5411	8.45557
Q29C43	Neutral ceramidase OS=Drosophila pseudoobscura pseudoobscura GN=CDase PE=3 SV=1 - [NCASE_DROPS]	2.7	2	1	3	6							1.54366	1								1.50622	1								1.59046	1										50.8605	2.7	3	6	704	78.042	6.59521
Q8T0S6	Serine/threonine-protein kinase hippo OS=Drosophila melanogaster GN=hpo PE=1 SV=1 - [HIPPO_DROME]	2.69	1	1	3	32	0.950827	1					1.46132	2	7.5862	0.728241	1					1.22279	2	0.169819	0.784797	1					1.16694	2	0.708111	23.4	1.64	2	9	27.69	2.69	2	9	34.35	2.69	2	14	669	75.062	5.30029
B3P0R4	MAU2 chromatid cohesion factor homolog OS=Drosophila erecta GN=GG16893 PE=3 SV=1 - [SCC4_DROER]	2.69	6	1	3	8	1.22646	1								1.21025	1								1.22628	1								17.6276	2.69	3	8									632	71.1565	8.11865
Q9W2E1	Protein stum OS=Drosophila melanogaster GN=stum PE=2 SV=3 - [STUM_DROME]	2.67	1	1	6	17	1.04267	1		0.918068	1					1.05714	1		0.944583	1					1.05935	1		0.932754	1					35.69	2.03	5	6	24.56	1.44	3	11					1870	203.037	9.99365
Q5LJP9	Asparagine synthetase domain-containing protein CG17486 OS=Drosophila melanogaster GN=CG17486 PE=2 SV=2 - [ASND1_DROME]	2.66	1	1	2	25	0.763842	1		1.12929	3	3.99693	0.764425	3	6.90301	0.780447	1		0.713031	3	24.5429	0.797242	3	2.39296	0.768088	1		0.922816	3	16.0403	1.00403	3	3.80047	36.25	2.66	2	9	24.98	1.24	1	7	38.08	1.24	1	9	564	64.7043	8.104
Q24145	Tyrosine-protein kinase shark OS=Drosophila melanogaster GN=shark PE=2 SV=2 - [SHARK_DROME]	2.66	1	1	3	15	0.755467	1								0.864451	1								0.824855	1								26.4019	2.66	3	15									939	104.208	7.00537
B4JE52	Protein SMG8 OS=Drosophila grimshawi GN=GH11308 PE=3 SV=1 - [SMG8_DROGR]	2.65	1	1	3	26				1.64136	1								1.4368	1								1.45726	1					60.4236	2.01	2	10	63.7009	2.01	2	7	49.4936	2.65	3	9	945	107.474	6.16357
O16129	Probable phenylalanine--tRNA ligase, mitochondrial OS=Drosophila melanogaster GN=Aats-phe PE=2 SV=3 - [SYFM_DROME]	2.65	1	1	2	5				0.142409	1								0.189511	1								0.1837	1									26.93	2.65	2	5					453	51.9633	7.1665
Q9V7S5	Putative inorganic phosphate cotransporter OS=Drosophila melanogaster GN=Picot PE=1 SV=1 - [PICO_DROME]	2.65	1	1	1	1							1.26395	1								1.19572	1								1.29289	1										38.16	2.65	1	1	529	58.3344	7.54736
Q9VAP3	CTL-like protein 2 OS=Drosophila melanogaster GN=CG11880 PE=3 SV=1 - [CTLH2_DROME]	2.64	1	1	4	10	0.865358	1								0.905801	1								0.726281	1								31.7551	2.64	4	10									796	90.5697	8.60205
Q9VCY3	COP9 signalosome complex subunit 6 OS=Drosophila melanogaster GN=CSN6 PE=1 SV=1 - [CSN6_DROME]	2.64	1	1	1	1							1.22507	1								1.14487	1								1.16162	1										36.99	2.64	1	1	341	38.2811	5.8208
Q9NB71	E3 ubiquitin-protein ligase highwire OS=Drosophila melanogaster GN=hiw PE=1 SV=2 - [HIW_DROME]	2.62	1	1	19	71							1.08426	2	1.98176							1.03137	2	3.76482							1.00182	2	1.55683	33.1572	1.32	11	22	46.6336	1.45	11	20	39.2822	1.87	13	29	5233	565.272	6.88818
Q9VA38	Serine/threonine-protein kinase Warts OS=Drosophila melanogaster GN=wts PE=1 SV=1 - [WARTS_DROME]	2.62	1	1	4	10							1.00452	1								0.919539	1								0.911403	1		23.89	1.18	2	3					0	1.45	2	7	1105	122.413	9.39307
Q9VZE7	CTL-like protein 1 OS=Drosophila melanogaster GN=CG1311 PE=2 SV=1 - [CTLH1_DROME]	2.6	1	1	2	7	1.30539	1					1.36037	2	1.68629	1.2602	1					1.27209	2	0.252008	1.13024	1					1.22761	2	0.530201	55.63	1.16	1	1					76.6582	2.6	2	6	691	76.7897	7.66455
P55162	Membrane-associated protein Hem OS=Drosophila melanogaster GN=Hem PE=2 SV=1 - [HEM_DROME]	2.58	1	1	4	17				0.90212	1								0.878957	1								0.928831	1					0	0.89	2	5	36.3334	2.13	3	6	19.46	1.33	3	6	1126	129.297	6.81494
P35500	Sodium channel protein para OS=Drosophila melanogaster GN=para PE=2 SV=3 - [SCNA_DROME]	2.58	1	1	7	32	1.13687	1								1.152	1								1.1231	1								0	1.6	4	18	24.13	1.41	4	8	28.6239	1.08	3	6	2131	239.208	5.16064
Q7KNA0	Dymeclin OS=Drosophila melanogaster GN=CG8230 PE=1 SV=1 - [DYM_DROME]	2.58	2	1	2	3				0.839317	1		0.679902	1					0.585321	1		0.708152	1					0.678283	1		0.810571	1						46.89	2.58	2	2	34.85	1.43	1	1	699	79.0746	6.01123
Q23976	ATP-dependent DNA helicase 2 subunit 1 OS=Drosophila melanogaster GN=Irbp PE=2 SV=3 - [KU70_DROME]	2.54	1	1	3	104							0.776162	1								0.7346	1								0.730591	1						0	2.54	3	40	19.26	1.74	2	64	631	72.4891	6.68311
Q9VNG1	Gametogenetin-binding protein 2-like OS=Drosophila melanogaster GN=CG2182 PE=2 SV=3 - [GGNB2_DROME]	2.53	1	1	2	2							0.995262	1								0.838177	1								0.84517	1										17.14	2.53	2	2	671	77.0128	6.7417
Q24488	Tyrosine-protein kinase transmembrane receptor Ror OS=Drosophila melanogaster GN=Ror PE=1 SV=1 - [ROR1_DROME]	2.48	1	1	3	11							0.772004	1								0.791599	1								0.819182	1		29.7267	2.48	3	8					24.12	1.75	2	3	685	78.0925	7.82568
Q9V4C8	Host cell factor OS=Drosophila melanogaster GN=Hcf PE=1 SV=2 - [HCF_DROME]	2.47	1	1	6	47							0.81341	1								0.765447	1								1.18937	1		24.12	2.47	6	17	33.1835	1.07	3	17	24.9434	1.53	4	13	1500	160.086	7.6792
Q9VW71	Fat-like cadherin-related tumor suppressor homolog OS=Drosophila melanogaster GN=kug PE=2 SV=3 - [FAT2_DROME]	2.47	1	1	18	124							0.502885	1								0.489568	1								0.489298	1		0	1.09	8	23	26.8789	1.64	13	50	18.5873	1.62	12	51	4699	523.454	5.08447
P50245	Putative adenosylhomocysteinase 2 OS=Drosophila melanogaster GN=Ahcy89E PE=2 SV=2 - [SAHH2_DROME]	2.44	1	1	1	1							0.986495	1								1.01124	1								1.17476	1										23.88	2.44	1	1	492	54.2061	6.99072
O61643	Inhibin beta chain OS=Drosophila melanogaster GN=Actbeta PE=2 SV=2 - [INHB_DROME]	2.43	1	1	4	14				1.02779	1								0.924615	1								0.725099	1					0	1.37	2	4	23.91	2.43	4	5	0	1.06	2	5	946	108.724	9.53955
Q9VH38	Dimethyladenosine transferase 2, mitochondrial OS=Drosophila melanogaster GN=mtTFB2 PE=2 SV=2 - [TFB2M_DROME]	2.43	1	1	2	50	2.66613	1								2.76273	1								2.82201	1								110.036	2.43	2	19	75.9312	1.33	1	10	133.771	1.33	1	21	452	52.1415	7.45947
Q9VKH6	Lysosomal thioesterase PPT2 homolog OS=Drosophila melanogaster GN=Ppt2 PE=2 SV=1 - [PPT2_DROME]	2.43	1	1	1	18							0.408477	3	116.6							0.463451	3	89.0557							0.549685	3	29.0255					42.9514	2.43	1	8	34.6314	2.43	1	10	288	32.5979	7.38623
Q29N70	Conserved oligomeric Golgi complex subunit 3 OS=Drosophila pseudoobscura pseudoobscura GN=Cog3 PE=3 SV=1 - [COG3_DROPS]	2.41	1	1	3	4	0.925057	1								0.927751	1								0.64875	1								13.63	1.64	2	3	0	0.77	1	1					914	101.769	5.57959
Q9W1H4	DNA ligase 1 OS=Drosophila melanogaster GN=DNA-ligI PE=1 SV=2 - [DNLI1_DROME]	2.41	1	1	3	16	1.18847	3	20.5758	1.04268	2	0.704858	1.0507	1		1.1706	3	37.1138	1.12393	2	0.893003	0.995751	1		1.14555	3	16.0156	1.17266	2	1.92956	0.956718	1		93.8094	1.74	2	6	81.09	1.74	2	6	22.05	2.41	3	4	747	84.6653	6.62451
P18173	Glucose dehydrogenase [FAD, quinone] OS=Drosophila melanogaster GN=Gld PE=3 SV=3 - [DHGL_DROME]	2.4	1	1	2	4							0.837664	1								0.891513	1								0.811685	1						0	1.12	1	2	25.6852	2.4	2	2	625	68.3913	7.2251
P91875	DNA-directed RNA polymerase I subunit RPA1 OS=Drosophila melanogaster GN=RpI1 PE=1 SV=2 - [RPA1_DROME]	2.38	2	1	7	427	1.14423	2	1.58683				1.13641	1		1.09509	2	0.265032				1.04501	1		1.0974	2	0.321862				1.05549	1		28.5519	0.97	3	8	63.5315	1.77	5	156	93.9991	2.38	7	263	1642	185.292	7.63525
[truncated: 81 more rows]
